# Supplementary material for: Tackling Rapid Radiations With Targeted Sequencing
Source: Front Plant Sci. 2020 Jan 9;10:1655. doi: 10.3389/fpls.2019.01655 (PMC6962237; doi:10.3389/fpls.2019.01655)
Supplement: Supplementary file 2 [file DataSheet_2.fasta]

>Theca_v1.1-g7028
ATGACTCTGATTCGTCAGCTCCTCCCTCTACTTTCTTCACCTTCCTTTTCTCAACTGCAA
ATCTCAAAGAATCCTAGCCCAAAACCCATTCTCTTCTCTAACTTGCTCTCTCTAGCCCTC
ACTTTAACCTTGAACTCCCCACTACCTTCCTTGGCCTTTCCTTCTGTTAACTCTCTGTCT
TCCCCCAAACTTCCACCCACCACCCCTTTTACTGAGGCCAAGTTCTTGCAGCTTGGACTG
GAAGATGGGAAAATTAGGCCTTGCCCGTCCACAAATCCAGGTTGTGTGTCAACAAATGCA
AAATCATCATCTTTTGCTTTCCCATGGATTATTCCCGAGAATTCTACAGAGAATGCGGTT
CAGGAACTGCAAGAAGCAATCCTAAAAACTCAGAAGAATGCCAAGATTGAGGTTGTTGAA
GATACCCCAAGTGGCAAATATTTACTAGCCGAGGTTGATGGAGCGTTTGGCCGGGACGTG
CTGGAGTTTTTAGTGAAGGGAGATGTTGTTACTTACAGGTCTATGGCCGAGAAAGTGACC
TATATTTACCCTTTCACAACAGCAATTGGTGACTCAAAGGGTCAGGAAGAGAGGTTGAAG
AAGATCATAGACCAATTAGGCTGGTATGTTCCAAGTTTTGATTCCATGGAA
>Theca_v1.1-g5123
ATGACCTTATCAGACGACGAAGACAAGTTCTTGGCAAACTTCCTCGAATCCGAACTCTCC
AATGAGGAGGAGAGGGAATTGGAGGAGCCTGAAGCCAAGCGATTGCGCGGAGGAAAGGAT
GATGAGGAAGAGGAACCAAAACGCAAGGGGGCTTCTTGTTCCTCGGGTCCGGGCCAAGTG
AAGAACAACAGCAGTATAAGTGTTCCTCGGAGGATTGAGAGTGGAACTTTTAGCAAGATC
CCTCCTGAGCTGTTCCCTCACATCCTCAAATTTCTTTCATCCGAGGATCTTGTATCGTGC
TCGCTGGTATGCAGTTTCCTGAATTACGCGGCAGCTGATGAGTCCTTGTGGCGTCGCCTG
TATTGTATGAGGTGGGGTTTGTTGCCTCCAACAAAAATAAGAGAATGTGCTTGGAAGAAG
CTTTACATTCAGCGTGATGAGGAGGACATGATTGAACTTGTTAGGAACTGTCCATCTGAA
TTTAAAGAGTACTACATTCAAATGCAAGCAGCAAAAAGAAGCCAAGCACCTCTTCCTTCG
CAGGTGAAGGATGACTTGATAATTCTGGACAAGACAGTTGCTGATCAAGTATCTATGTGG
AAAAGCAGTCGGGGTCTGGCTGATAAGGTTGTTGCTGACCATGCTTGTTCTGGAGAAACA
TGTTCGTACTACCAAATTGGAGATGTATTTGTTTGTGAGAAGACTGGGCAGGTTCATGTA
TGTGATGATACTTGTCGAGAAGTCATTTTGGACCCCACCAATGAGCTTTTGGTCTGCACA
ATATCAGGCCACTGTTTTGATAGGTTACTGTCACCATCCGAAATGGAATTGGATCCAGAG
CAACAGCAAGGAGGTGGCACAGATGAAGCAGAACCATTCATGGGATCTGGCCGATTTGCA
CGAGCTTACTTACTAGGATACAACTGCGACGATGAAAAGGAGCTGGAAGCTGCTTTGAAG
TGGAAG
>Theca_v1.1-g7336
ATGCTTTCACGTGGCATCGTCTCCCCATTCCGAACCCCCACCTTCCCTTTCCCAACGACA
ACATGCAAATACTCCATCTCCGACCAGGACCTCGAGTCGCGAGGCTTCTTCCTCCGCCGC
ACCATCTCCGACCTCAACCTCGACCACCTCAACTCCGTCTTCGTAGCCGTAGGATTCCCC
AGGCGTGACCCGGAAAAGATCAAGCTGGCACTGGAACACACGGAATCCATGCTTTGGGTT
GAGTACAAGAAGACCCAGAAACCCGTTGCCTTTGCTCGAGCAACGGGTGACGGGGTTTTC
AATGCTATAATATGGGACGTGGTGGTGGACCCTTCGTTCCAGGGAATCGGGCTTGGGAAA
GCTGTCATGGAACGGTTGGTAGAGGAATTGTTGGAGAAGGGTATTTGTAACATTGCATTG
TATTCGGAGCCGAGGGTGTTGGGGTTCTATAGGCCTCTCGGGTTTGTGGCTGATCCTGAC
GGGATCCGGGGCATGGTCTACTCTAGAAAGCAGAGAAAGAAGAAA
>Theca_v1.1-g5038
ATGCCTTCGTTTCCACAGCCTGGGTCGGTTACCATCTGTGAAATCAACCGAGATTTAGTT
GCTGCGGAGGCCCTGTCGGATGATGGAGCCAAGGACACTTACGGAAAGCTTCTTGGAATG
GTGTTCAGTCCGGTTCCATTTCAGTCGGTGGAGGATCCCACGCAACCTCAACCCACGACA
AATGCCGCCAACTCTCAACCCAAAGGATTGGGAATGATTGCTAGCTCCCTCAAACACATT
TTTCAACCTAATGATATTGATTTGTTACCAGAAGTTGCTCTCCAAGGTGTGAGCTGGCAT
CAACACAAACATATCCTTGCATTTATCTCTGCCTCGAATCAAGTTACTGTTCGTGATTAT
GAAGATTCCGCAGGGAAGGAGCCATGCATTTTAACAAGTGACTCCCAAAGAGATGTTAAA
GTTCTAGAGTGGAGGCCAAATGGTGGAAAGTTGCTTTCTGTGGCATGCAAGGGTGGAATT
TGCATTTGGGCGGCATCTTATCCAGGGAATGCAGCATCAGTTAGATCTGGTTCTGCTTCA
TTCTTAGGGGCACTCTCTAGAGGCTCTGGGACTCGGTGGACTCTGGTGGATTTTTTTCGA
AGTCCTCATGATGAACAAATAAGTGCACTTTCTTGGAGTCCTGATGGAAGGTATTTGGCC
TCTGCCTCATATGAAAGCTCATCATTCACAATTTGGGATGTTGCCCAAGGTATTGGGACA
CCCATCCGACGGGGATTAGGGGGAACATCAGTGCTTAAATGGTCTCCGACTGGAGATTAC
TTTTTTGCTGGAAAATTTGATGGAACCTTTTACCTCTGGGAGACAAACACATGGACATCT
GAACCGTGGTCTTCATCCAGCGGTTTTGTCACGGGTGCAACCTGGGATCCTGATGGTCGT
ATGGTCCTGCTTGCTTTCTCTAGGTCCTCAACGTTGGGTTCTATACACTTTGCATCAAAG
CCTCCTTCATTGGATGCCCACTTATTACCGGTTGATTTGCCAGAGATAATATCTTTGACA
GGCAGTCAGGGAATTGAGAAGATAGCCTGGGATGCTTCTGGAGAGCGATTAGCAGTATCG
TATAAAGGAGGGGATGACATTTACAAAGGTCTCATTGCATTATATGACACAAGGAGGAAT
CCCTTGATTTCTGCATCACTAATTGGTTTTATCAGAGGGCCTGGCAGCAATCCAAAGCCA
ATTGCGTTTTCCTTTCATGACAAGTTTAAACAGGGACCATTGCTTTCTGTGTGCTGGAGC
AGTGGATTCTGCTGTACCTACCCTCTCATATTTCGTTCC
>Theca_v1.1-g7241
ATGACCAACCTCATCGCTTTAAGCTCGCCTCGACTGCTTCTCAAACCCCCTCACAGTGTT
AATTTGAAACATTTTCGGTCCATAGATTGTTGCAGTATAAGAAAGCAGAGCAAAACAAGT
CTAAGAAACTCTTGGCCTTCTATCTCTCTCTCGCTTTTTGGTTCTGGTTTCGTTTTGGGT
CCCCTTATTGACGGACTTCATTCGAGGGTCGACCTCGTGGTCTACCAAAGTGGGGCAATA
AACATTGGTCCTCTCCACACGAATATATGGGTCCCTCCTTTGCTGGGATTGTTCTACTGC
ACAGTTGGGTTGCTGCAACTCTTCCTGGATGAAAAGGCTTCTTCAGAAGTTCCCGAGGGG
ACCCTGGAAAAAGCGGGCGGGTCTCTGATAGCATTGGTGCTATTTATCGAACTGAGTGCT
GAAATGTATAAAAATGGAGTAGCGGACAACATCGAGGCCTACATATTATTTGCAGCGGCA
GAGCTTTTATGGTTCTCCCTGGACAGGACACGGCTGGGTTTCACCTTAGCATCCATCATT
GGCATATGCTGCCCCCTAGCTGAAATTCCGTTGATGAAGTTCTTCCACCTCTGGTACTAC
CCTCAAGCATATGTAGAGATCTTTGGACAGGGACTAGTTACTTGGACAGTCACCTGCTAT
TTTGCTTACACGCCATTCATTGTCTGTTTATCACGCTGGCTACAATCAACCATTAATGCT
GCTGATACAGAGAAGTCT
>Theca_v1.1-g6886
ATGGCGTGGAGAGGCCAATTATCTCGAAACCTCAAAGAACTACGAATTCTGTTTTGCCAA
AAATCCGATTCGAGTGCCTCCGCTAGGTCATTCGTGGAGAAAAATTACAAGGATCTCAAG
ACGTTAAACCCGAAATTCCCAATCCTTGTCCGTGAATGCAGTGGGATTGAGCCCCAGATG
TGGGCTAGATATGATATGGGCGTGGAGAGGGGCATTCGCTTGGAAGGTTTGACCGAGCCT
CAGATTTTGAAGGCACTAGAAGACCTTGTGAAAGCAGGGGCATCCCTCAAAGCC
>Theca_v1.1-g6430
GCAATTTTCCTTCATCCTTGCTCCGAAATTCATCTGACTCGTGTTTTAGCTCAGGCAACA
ATGGCAGCCGAGTCACCTACTTCTGTTCGGAAAGTTGTTGTTCATTTGAGAGCAACTGGG
GATGCCCCAATACTAAAGCAAGCCAAATTCAAGATACCAGGAACTGACAAATTTGCTAAA
GTAATTGATTTTTTACGCCGGCAACTGCACCGGGATACACTGTTTGTGTATGTCAACAGT
GCCTTCTCACCAAACCCAGATGAATTAGTGATTGACCTGTATAATAATTTTGGTTTTGAT
GGTAAACTGGTGGTTAATTATGCCTGTTCCATGGCATGGGGC
>Phavu_v1.0-g6119
ATGAAGGTCCGGTCGGTGAAGTTAAGGGAGGCACACGGTGCCATTGGAGGGCGCGCGTCT
TTCTGCTCCGTTCTGTGGGACCAGCAAGCCACTCATTTGGTTACCGCTTCCTCTTCCGAC
ATCTCCATCTGTATCCACGACCCCCTTTCTCCCTCCATCTCTCCCAAAATCCTCCGCCAC
CACCGCGACGGCGTCACTGCCTTGGCTCTAAGCCCCAATTCCACTTGCCTCGCTTCCGGA
TCCATTGATCGTTCCGTCAAACTCTACAAGTTCCCCGGTGGAGAGTTTGAGAGAAACATT
ACAAGGTTTACACTTCCAATACGCTCCCTGGCATTTAACAAATCAGGGAGCATGGTGGCT
GCTGCTGGTGATGATGAGGGTATCAAGCTTATTAATACATTTGATGGTACCATTACTAGG
GTTCTTAAAGGACATAAAGGGTCTGTCACTGGCTTGGCTTTTGACCCTAACGGGGAATAC
TTAGCCTCTATGGATTCAACTGGAACTGTTATTTTGTGGGAGCTTCAGTCTGGGAAAATC
ATTCATAACCTCAAAGGCATAGCTCCTGACACTGGACTAGATATTTCAGCTATGAATGTT
CTTTGCTGGAGTCCTGATGGTGAGACCTTAGCCGTTCCTGGTTTGAAAAATGATGTTGTA
ATGTATGACAGGGACACTGCTGAGAAGTTGTTTTCTTTGAGAGGAGATCACATACGGCCA
ATATGTTTCTTGTGTTGGTCTCCCAATGGCAAGTACATTGCTACCTCTGGTTTAGACAGG
CAGGTTCTGATCTGGGATGTTAGTAGGAAGCAGGACATTGACAGACAGAGGTTTGATGAA
ATAGTGTGTTGCATGGCGTGGAAGCCAATTGGAAACGCTTTGGCTGTTGTGGATGTTATG
GGGAAGTATGGTATTTGGGACAATGTTATTCCTTCGTCTATGAAGTCCCCAACTGAGGAT
ATACCTGTGAAATACAAGAGCAATGGGGTTCTTTTGTTTGATGAGGAGGATCGTGAAAAT
AGTGCAAGTGGAAGCTTGAGTGATATTGGTGAAAATAGTAATGAGGAGTCTGAGCCAACC
AGCAGGAAAAGATTGCGTAAACATTCTTTGAGTGAGGAAAATTTAGGTGAGAATGAATGT
GAGGAAATTGCATTGTATCCGAAGGTTGGTTCTCACAATAAACGAAATCGATCAAGCAAG
GAAAATTTGGATAGTAAGAATCTGGGAGTTAAAGGCACCATGGTAACATCTAAGGCAAAG
ATGCCGGAGGCATTTCAACCAGGATCTACTCCTTTGCAGCCAGGGAAAAGACGTTTCTTA
TGCTACAATATGCTTGGATGTATAACCTCTATTGAACACGATGGATACTCCCATATTGAG
ATTGATTTTCATGATACTGGAAGCACTCCACGAGTTCCTTCAATGACTGATCATTTTGGA
TTCACAATGGCAGCATTGAGTGAGAATGGGGGCGTCTTTGCAAATCCTTGTAAGGGGGAG
AAGAACATGAGCACCCTCATGTATCGCCCATTTAGTAGCTGGGCCAACAATAGCGAGTGG
TCTATGCGCTTTGAAGGAGAAGAAGTGAAGGTTGTTGCACTTGGCGCTGCTTGGGTTGCT
GCAGTAACTAGTTTGAACTACCTTCGCATCTTTTCTGATGGTGGTTTGCAGAAACATGTG
TTTTCACTAGATGGACCAGTGTTGACTGCGTCCGGTTTCAATGAGAAGCTTGCAGTTGTC
ACTCATGCTTTTGATTACCTTTCCTCAAATGATCAGATGCTAGAGTTTATAGTATTTAAT
ATCCCTCAAGGGATCCAACTCCTTCAAGGTCGCATGCCAATATCTCCTGGTTCATCCCTA
AGTTGGTTTGGGTTTAGCGAGGAAGGCCAACTGTGTTCATACGATTCGAAGGGTGTGCTA
AGATCATATACGAGCCAATTTGGTGGCAGATGGGTCCCACTCTTCAGTGCTTTAAAAGAG
AATTCAAAAGAAAACTACTGGGTAACGGGGTTGAATGCAAGCAAGGTATTTTGTGTGGTA
TGCAAAAAGCCTGATGACTTCCCTCAGGTCATGCCTAAGCCAGTTCTCACTCCGTTGAGT
CTTTCACTTCCCCTTGCTTCCTCTGACTTGGGATCTGAAGTCCATGAAAACGAGTTTATG
ATGAACAACTTGCATCTCTTTTTGGTTCAGAGAAGAATGGAAGAAATGGCATCTCTAGGT
CTGGACACTACTTCACTTGATGACGATGCTTTCAATTTGGAAGCAGCGCAGGATAAATGT
ATACTGAGGCTAATAGCATCATGCTGCAACAGCAATAAGCTTGTGCGAGCTACTGAACTT
GTGAAACTTTTGACTCTGGAAAAATCAGTGAGAGGTGCAATAAAACTTGTTACTGCTCTG
AAACTTCCAAACTTGGCCGAAAGGTTCAGCAGCATATTGGAGGAAAGGCTACTGGATGAA
GCAGAAAAAGCTATGGGAACCAAGATCAAAGAAAACTGTGTTGCACCCATTAAAGCTGAT
GCTCTTCATAACGGAAGCAAGGCCCCAACTCGAACTGAAACATTAAATGCAGTTACTATG
TCATCATCAGAATTATCTTCTCCATCATTCATAAAGAAACACAAAACTCAAGAGGTAGCT
AAAGCTGGCATAATTAGAACTGCAATGGTAAATGAAACTATGAAGGGAAAGCAGACAGGG
GAAGAAACAAGGGACAAGGTGGGAGACCAGGTGGAACAGACTACGAAGTCATCAAAGAAG
AATAGTTTGCAACCCAGTCGTCCATCCAATCCATTTTTGAAGTCTACTATCAAG
>Phavu_v1.0-g6886
ATGGCATGGAGGGGACACCTTTCGAAAAACATAAAAGAACTTCGGTTTTTGATGTGCCAG
TCATCATCTGCAAGCTCATCTGCAAGGGCTTTTGTGGAAAAGAATTATAAGGAACTAAAG
ACATTGAACCCAAAATTGCCGATATTAATCCGTGAGTGCAGTGGAGTTGAACCCCAGTTA
TGGGCAAGATATGATTTGGGTGTTGAGAAAGGCATCAGATTGGAAGGCTTGTCAGAGGCA
CAGATCTTTAAGGCTCTTGAAGATCTGGTAAAAGCAGGACAGTCCAAAGCT
>Arath_TAIR10-g5843
GATCAACCCGACCCGAAAAATGGCTCTGGTCTGATTCTCTCCGCCACTGAACCGCTGCGA
TCGTTTCTCGCTCTCGCCTCCGGTGATCGTCGTCTCTCCGACGAGCTCAGAGGAATTGCT
TCCGATCTTCGCTCGAAGAACACCATTCCGTACAAATTGCTCCGCGCTATATGGACCGGA
TCCGATCCGTCGACCAGACCGGATTTGTTGGGACTTTTCTCCGGCTCCAATTTCGTCTTC
ACCAGTCCCAAACCCAGAGAAAAGAGCGAAGAACTGAAACTGAGATTAGTGAAGCTCAGA
GAAATAGCAGAGAGGAAGGAGTATGCTGAGCTTGTTAAAGATATAACACCAAAGAAACAA
GTCGAAGAGCCTTTCTCTTCTTACAAAGACCAGCTCGGTTTTGGTTTACATGTTGGTCTT
ACCATGTTCACTGGATATTTGGTTGGATACGCTTCCTTCAGAGCTTTATTCAACCGCAAC
CCCGCTCTGAGTGCTGCTGGTGGGATTCTTGGACTAGTTCTGGCGATGCTTGTGGAAACG
CTTCTATTTATAATCAAAACGTCTAAAGATGATCAGATTCAGAGCTCTAAATCGTTCACT
ACTAAGAAAAATCAA
>Arath_TAIR10-g7028
ATGAGTTTGGTCGCCAGTTTGATCCCGCCACGGCCGTTGTGCTCATTGCAAAGCCCAAAA
CAAGAAGAACTCTCTTCTACTTCTCCTCCAATCCTTTTACCAAAACTAATCTCTTTTGCT
CTTGCTATCTCTCTAACTTCCTTTTCCCCTGCCTTAGCCATTCCTTCTCTCTCCTCTTCT
CAGCCACTCACCACTCCTTTCACCCAATCCAAGTTCGTCCAGACCGGTCTTCTCAATGGC
AAAATTAGGCCTTGCCCTTCCACGAACCCAGGATGTGTATCGACGAATCCAACCTCATCT
TCCTTCTCTTTTCCATTGACGATCCCAGAAACCGATACACAGGATCCCATTGAGAAACTG
AAAGAAGCAATAATGAGCACCCAGAAGAACCCCAAGTTTGTGGTTCTTGAAGATACTCCC
TATGGGAGGTATGTGGAGGCAGAGGTAGAAGGAGGAGGATTTAGCAGAGATGTGATGGAG
TTTTTGGTGAAGCAAGATGTGGTTGCTTACAGGTGTATGGCCACTAAGGTTACCTTTGTG
TATCCTTTCACCACTGCTTTTGGAGACTCCAAGGGACAAGAAGAGAGGTTGAAGAAGCTC
ATCGATCAGCTTGGTTGGTATGCTCCTACCTTTGAATCTATGGAA
>Arath_TAIR10-g6961
ATGTTTGCTCAGTTAGCACCATCGCCGTCTCCTTCTCCGGCGAACGTTAGCCACTTCGTT
CACCGTCGCACCTTCCGTCAATGTACATACGCCGTCTCCGCTTCTCTTCCCACTGCAAAT
TCCTCTCGTCCACCAATTCAGATTGTTGGAGGAAAGGATTTGAATTTGGATGTTACACGG
AAAGATGATTCAATTGGGTTCAAATTAGAGGCAAATGAAGATGAAATTGATTGGATGAAT
CTAGAATCTGATATTCGTCTATGGACTAGAGCATTACGTCCTGTTCAGTGGTATCCAGGG
CACATAATGAAAACTGAAAAGGAACTTAGGGAACAGCTTAAGTTGATGGATGTTGTGATT
GAAGTCCGTGATGCTAGGATTCCTTTATCGACCACTCATCCAAAGATGGATGCGTGGCTT
GGGAATAGGAAACGGATATTGGTATTAAATAGAGAAGATATGATCTCGAACGATGATCGA
AATGATTGGGCGAGATACTTTGCAAAGCAAGGAATAAAGGTCATTTTCACTAATGGCAAA
CTTGGGATGGGAGCTATGAAGCTAGGTCGGTTAGCCAAAAGTTTAGCAGGTGACGTAAAT
GGGAAACGGCGAGAAAAAGGACTTCTCCCTAGATCAGTTAGAGCTGGAATAATTGGATAC
CCTAATGTTGGGAAATCATCTCTGATCAATCGTCTATTGAAACGAAAAATTTGCGCAGCA
GCTCCAAGACCAGGTGTAACTAGAGAAATGAAATGGGTCAAGCTTGGGAAAGATCTTGAT
CTCTTAGATTCACCTGGAATGCTTCCTATGCGTATCGATGATCAAGCAGCTGCTATAAAG
CTGGCAATTTGTGATGACATTGGAGAGAAAGCTTATGACTTCACTGATGTTGCTGGAATC
CTTGTGCAGATGTTAGCACGGATTCCAGAAGTAGGCGCAAAGGCTCTTTACAACCGATAC
AAGATCCAGCTAGAAGGCAACTGCGGGAAAAAATTTGTGAAGACGCTTGGTCTTAATTTG
TTTGGTGGAGATAGTCATCAAGCTGCATTTAGAATACTAACGGATTTTCGCAAAGGCAAA
TTCGGGTATGTCTCGTTGGAGAGACCTCCACTG
>Arath_TAIR10-g6660
ACTTCTCTACCTTCGTGTCTCCTCAGTCAACCTTCGTTACTCTTCTCTTCTTCGAATCAG
GACTCAGCTAATAAATGTCGAATTGGGATAACATCTGGAAAACGTTGTCTTGTTCGTTGT
TTCGCTAAGAAGAAAATCAGTTTTGTGGATCAGATTCTCGATTATATCGAAGGCGGTCCC
AAGCTTAGGAAATGGTATGGAGCTCCTGAACTTCGGCCAAAGGATGGATCTTTAAGTGGA
GACGACGATGAATTTGAAGCAGAGAAACTTGATGGAGAGAAAGACGTTGTTTTTGTAACT
GATGGAGACAGTGATTTGGGTCAGATGATTATACTGCAACTGATTGTGAAAGGAACTCGG
GTTAAAGCACTTGTGAAGGACAAAAGAAAGGCTTTGGAAGCTTTTGGATCTTATGTTGAG
TTGACGACTGGAGATGCAAGCGACGAGCGTTTCTTAAAGAAAGCTTTTAAGGGTGTTGGT
GCGGTCATATCCCCGACAGAAGGTTTCTTATCGATTGTCAAGAGTTTTAGAGGTGTAAAA
CACGCAGTTCTCTTGTCTCAGTTGTCTGTTTATGAAAGCAGCGGCGGAATTCAAGCTATG
ATGAATAGCAAAGCCAAAAAACTGGCCGAGCAAGATGAAAACGCCGCTATATCTTCAAAT
GTCCCTTATACAATCATAAGAACAGGCAAGCTGGAGAACAGTCCTGGAGGGAGTCAAGGC
TTCAACTTTAGCGCGGGTGCTGCAGCCAAAGGAAGCATAAGCAAGGAAGATGCTGCTCGT
ATATGTGTTGAAGCACTAAGTGTGATCCCACCAACAGGGTTGATATTTGAGGTTACGAAT
GGAGAAGAGGTTGTATCTGACTGGGAAGGACAATTGATGAAAGTGATGCAGAGACAGAGT
GACAAGAAG
>Arath_TAIR10-g6954
ATGGGGGTTTCGATGTTGTCCTCATGGAGTTTCCGATTATCCTCGAAGATGTCTCCTTCA
CCAACACAAAAACTCGCTAGCTTGACAGAAAGAGATCCAATTTCTCTGAATTTGAGGTTT
GATCATTCCAGGGCATATTCAGCTCGAGCTCTAAAGTGCAGGTCTGTTAAGTCTGAGGAT
TTTGTTGAGAGAAGTAGCCCATTTGAGGTTAAGAAAGAGCTTGAGATTTGCTTCGACCTC
GTACATAGGCTCGGGAGAGGCATTGTGTACTTAGGTTCCGCCAGAATCCCACCAAACCAT
TCACATTATCTGCAAGCACAAGAGTTGAGCAGAGAAGCAGCAACTCTGTTGGACTGTACT
ACATGGTCTGGTGCTGGACCAGGGCTTATGGATGCTGTGACTGAAGGTGCTTTGGAAGCT
GAGAAACCGGTCGGTGGCATCAAAATAGAAAAAGAAGCCGGTGAATGGACCGCATCGAAG
TTTCATCCATATCTCCCTCCTCAGAATTACCATACTTGCAGGTTTTTCTCGGCGAGAAAG
CATGGATTAGTAGATGCTGTGATTAGAAACAATGTATCTGAGAAGACGGCGATAATTGCA
CTTCCAGGTGGCATTGGCACGCTCGATGAGATGTTTGAGATTTTGGCATTGATTCAGCTC
GAAAGGATTGGATCTGCATTGCCGGTTCCATTCATTGTGATGAATTATGATGCTTTCTAT
TCAAAGCTGCTTGAATTCATTGAGACTTGTGAAAACTTGGGAACTGTTTCTAAAGGAGAA
GTTTCTGCACTGTGGAAGGTATGCAACAACAACTTTGAAGCTTTGACATACTTAGCTGAA
TTCTATGACTTGCCTGACGGTTCTGCAAAGCTGGAAACTGAACTTAGAAAAACCACTCCC
ACTCGTGGA
>Arath_TAIR10-g6238
ATGCCGATGATGACAACAAGAGATAGTATATACAGAGCTGCAAGGAATATAAAACGACGA
GACAACAGTCTCTACAACGCTCTTCGATCTATCTACCAAGACTCCATCTTCGTCCACGAG
ATCTCTCTGCTTTGGCCTAAACTTCCTCTCGTTGCAAACCTTCGTTGTGGTCTCTGGTAC
TCTGAAAAGTTCGACGCCACTTGCTACTTCAAATCCACCGATGGTCATACCAATAATTTG
TCCTTTAACACTTCTCGTCTCAATCTCCATCTTCCTCTTCTCGCTGGAGAAAAAGGAGGA
TGCATCATTATTGATTCTACTCGTAAAGGAAAGCGTTTTCCGGATAGCATGTCGAAAACG
ATACCTATGTGGTCTTGTGTAGTGAACCGTTCAATATTTAATCATTGGAACAGATTATGT
AACATTGATGCAGGTTTGACTAGTGATGATGATGGTGATAACATCAGGAAATTGTTAGAT
AAATGGGATTGTTCGTTACATCTACCACTATGGGTTTCAAATACTGAGAGGGCTTCTATT
GAAGCTAGATTGGATGAGTGGACAAGAGAGTTAGATGAGAGTGGAGCTGATATAGCTTCT
CTAGCTTCATGTTTGAGAAAACCTTTGCGTCCTCTTTGGGTTTCACAGAAAACTGTTATA
TGGTTGAATGAAGTACCTGAGCATGATTCATGGGATTTCACACCTCTTATCCTTGTCTCA
GCTTCTGCTTCTGGTGAACTTCAAAACAGAACTAGTTCAGAGTTTAGTTGGAATTATATT
CCAGGGGCTGGTGATGATGAAGAGAGTTGGGCTAGAGGTTTATCCCCAAATGTTTTTTGG
ACACATGTTGATGATTTGATTCACTCAGGGCCTGACTTGTGTAACCAGAAAGTTGCAGAG
ATTGTTGAAAACGATAGAGTGTATCGAGCGCATAGAGGTCAAGAAGCTCCTCAGGTTGTT
GTCAAATGCTCAAAATCTAATGGTGGAGTCAATCACGCTAAGAGTGATGAAATCTTATGT
CTTAGTGCACAAATACCGAAAGTTGATGAAGAAAGATTAGTATTTTGGTTGTCATCAACG
AATCTTGCTGTTGGTGCATCACAAGTAGCTTGTAAGGAGACATCAATTGACTGCATATTA
AATTGTGATCAAAATCCTATCTCAGTCCCTGTATCATATCTTGAAGAGCATTTGCATCTA
CCCATGAAGGGTTCAAAATTTGATAGATTTTCTATATCAAGAAATCTTCCTCCCGCGGTT
AATTTTGCTAAGCTCAAGATGAGTTCAGGGAAGAAAGTCTTGGTTTGTTGTCAAGATGGG
GAAGATATCAGTATATGTGTTTGCTTGGCCATCTTGATGTCATTATTCAATGAAGAAGGG
GCCTTTGATGGTGGAAAATCCTTTGAAGAGAAGAGTATAACAAAAATGGATATGCGACGG
ATGCTAATATTTATATGCAAATACGCGGTGAATGCTCGACCATCTAGAGGCAATCTAAAG
CAAGTTTTTGGTTTTCTCTCGTCTCACCGCGAAAATTCAGACGAG
>Arath_TAIR10-g5422
ATGGCTGCCTCCACTCCTCCTCGTCACAAACGAAACCCTTCCACCAAACCCATTTGCTCT
ACAACCCATCGAAGCCAACAGAATCTGCGTCTACCCACGTTTGAAGATTCGTTTCTTCTT
TACCAATTTAGCTCTCCCACCGAAGACCCAGGATTCTCTAACCGGATCCCGGAACAATTC
GACGGAGAGCCACGCGAATTGGTGTTGCCGAGAGTAGAAGACAACAACAAAGGGTTGGCA
ATTTCGTCGAACATGTGGTGGGCAGATCTGAAAGCGGCTCTTGGGCAACGAATCAATATT
GAGGGTATCGTTTCTTCGGTCTCCGTTGTTGTTAAAGATCGTCAATTTGTTCTTCCGCAT
GTTTCTGTGAAAGATTTAAGATACATTGATTGGGAAGTGCTGAAGAGAAAGGGCTTCAAA
GGTGTAGTGTTTGATAAAGATAACACTCTTACGGCTCCTTATTCTCTAGCGATTTGGCCA
CCATTACGTCCTTCCATTGAGCGGTGTAAAGCCGTTTTTGGCCATGACATCGCCGTGTTT
AGCAATTCCGCTGGGCTCACGGAATACGATCATGATGATTCGAAAGCTAAAGCATTGGAG
GCTGAAATAGGAATTAGAGTGTTGAGGCATAGAGTGAAGAAGCCTGCAGGAACTGCTGAA
GAAGTTGAGAAACACTTTGGTTGCACATCTTCAGAGCTAATCATGGTGGGTGATCGACCT
TTCACAGATATCGTTTACGGGAACAGAAACGGATTTCTAACCGTATTAACCGAGCCTTTG
AGTCGAGCTGAGGAGCCTTTCATTGTTAGACAGGTGAGGAGATTAGAGTTGGCCTTGTTG
AAACGTTGGTTGAGAAAAGGTTTGAAGCCTGTGGATCATAGTTTGGTATCAGATATAACA
CAGTTTGTTAAAGTTCCATCAGATTTG
>Arath_TAIR10-g7583
ATTAAGCCGGAGAATCTCCTCCGACGATCGCCGACGAATCGTAAACTAACCACAGGCTGT
GAAATCCTCGACGGATGTCTTCGCGGCGGAATTTCCTGCGATTCTTTAACCGAAATCGTT
GCGGAGAGTGGCTGCGGAAAGACACAGCTCTGCCTTCAGCTTTCGCTCTGTACCCAACTT
CCGATTTCACACGGCGGACTCAACGGTTCTTCTCTTTATCTCCATTCAGAGTTCCCATTT
CCGTTTCGTCGTCTCCATCAGCTCTCGCACACGTTTCATCAATCAAACCCTAGTATTTAC
GCGAATTACAATGATAATCCTTGTGATCATGTGTTTGTACAAAATGTCCATTCTGTAGAC
CACCTGTTCGACATAATGCCTAGGATAGATGGGTTTGTTGGGAATTCGAAAACTAGGTTT
CCGTTGAAGTTGATTGTGCTTGATTCTGTAGCGGCATTGTTTAGATCGGAGTTTGATAAT
ACTCCGTCTGATCTTAAGAAGAGATCTTCTTTGTTTTTCAAGATATCTGGGAAATTGAAG
CAGTTGGCTAGCAAGTTTGATTTGGCTATTGTGATTACGAATCAGGTTACGGATTTGGTT
GAAACTTCTGATGGGTTAAGTGGGCTGAGGATTGGGAATTTGAGGTATTTGTATTCGTCT
GGAAGACGAGTTGTTCCTTCTTTAGGCTTGGCTTGGGCTAATTGTGTGAATTCCAGATTT
TTTATTTCACGAAGTGATGGTAGTATTGTTAAAGATAGAAGTGAAAAGGACGAGAATTGT
TCAAGTTCTGTGTCCAGAAGTGCTAAGAGACGGCTTGACATAGTGTTTTCACCTTATTTG
CCTGGGAGTTCTTGCGAGTTCATGATCACACGAGAGGGGATTTGTGCGGTTCAAGCG
>Sorbi_v2.1-g7336
CTGGAGTCCCGCGGGTTCGCGGTGCGGCGCACGGCGGAGGGCATCGACGTGGCGGCGCTG
AACGAGGTGTTCGCGCGCGTGGGGTTCCCGCGGCGTCAGGAGGAGCGGCTGCGGCGCGCG
CTGGAGCACAGCCGCGTGGTGTGGCTGTCGGCGGCCGAGGAAGGCCGGCCCGTGGCGTTC
GCGCGCGCGGCCGGGGACGGCGTGTTCAACGCCGTGGTGTGGGACGTGGTGGTGGAGCCG
TCGTGCCAGGGCCTCGGTCTGGGCCGCGCCGTCATGGAGCGCCTCGTCGACGAGCTCCGG
CGCGACGGCGTCGCCAACATCGTGCTCTACGCCGAGACGCGCGTCGTCGGGTTCTACCGC
CTGCTCGACTTCGCCATGGACCCCGACGGCATCAGAGGGATGGCATACTACCGCAAGTCC
GCCTTCGCGACT
>Sorbi_v2.1-g5990
ATGGACATCATCACGCAGCTGCAGGACCAGCTGGACGAGATGGCGGTGCTCGCCGTCAAC
ACGTTCGGCACGCTGCAGCGGGACGCGCCGCCCGACCGCCTCTCCAACAGCTACCCAGAC
CCGCTCCCCAACCCTAAGGCGCCGCCACCGGCGCAGCCACCCGCGCCTGACCTCTCCGAG
CAACCTAAGGCTATGAGCCACGCCCTTGTCCTCGCGGCCAAGAAGTTTGATGCACTTGTT
GCGGCATTGCCACTATCATCAGAAGAGGATCAAGTGAAAAGAATCCAAGAGCTACAGGCA
GAGAATGAAGTCGTGGGATTGGAGCTCCAGAAGCAACTGGAAGCTGCTGAAAGGGAGTTG
AAGCAAGTTGAGGTGCTGTTCAATGAAGCAACGGACAATTGTATAAATTTTAAGAGGCTA
GAT
>Sorbi_v2.1-g5326
CTTCCCCACTCCACCTCCGGCGAGGCCGAGTACGAGCTCTCCGACGACCACCGCGCCGCG
CGGGAGCGCCACGAGCGCGCGGTGCAGGAGCTCCTCCAGCGGCGCCGCGCCTACGCCATG
GCCGTGCCCACCAACGACTCCGCCGTGCGGGCCCGCCTCCGCCGCCTCGGCGAGCCCATC
ACGCTATTCGGCGAGCGCGAGATGGAGCGCCGCGACCGCCTCCGAGCCCTCATGGTCCGG
CTCGAGGCCGATGGCCAGGTCGACCGTCTCCTCCGCGCGCAGGAGGACGACCAGGCCGCG
CGCGCCGGCGAGGAGGAGGAGGAGGAGGAGCAGATCCAGTACCCCTTCTTCACCGAGGGC
ACGCAGGAGCTTCTTAAGGCGCGTGTCGACATTGCACAGTACTCGCTCCCCCGTGCCAAG
GCCAGGATCGAGAGGGCCAAGCGCCGCCACGAGGATCCCGATGAGGACCCAGAGGCGGAG
GCCGAACTCGTCGTGAAGCAGGCTGGGGAGTTTGTCCTGGAGTGCAGCGAGATTGGAGAT
GATCGCCCTCTCACCGGCTGTTCCTTCTCTCGTGATGCATCAATGCTGGCCACAAGTTCC
TGGAGTGGAATAATCAAAGTATGGAGCATGCCACAAATAACCAAGGTCGCAACCCTGAAA
GGTCACACAGAACGTGCAACTGATGTTGCCTTCTCTCCTGCTGATGACTGCTTAGCAACA
GCTTCAGCTGATAGAACTGCAAAATTATGGAAACCAGATGGGTCACTTTTGATGTCTTTT
GATGGCCACCTTGATCGTCTTGCTCGCCTTGCTTTTCATCCATCTGGAAAGTACCTTGGT
ACAGCTAGCTTTGACAAGACTTGGAGATTGTGGGACATCAATACTGGAAAGGAGCTGCTA
CTCCAAGAGGGGCACAGCAGAAGTGTGTATGGGGTTAGCTTTCACCCTGATGGTTCTTTG
GCAGCATCTTGTGGTCTTGATGCATATGCTCGAGTATGGGATCTGAGATCAGGAAGATTG
TTCTTTGCCCTCAAGGGCCATGTGAAACCTGTCCTAGGAGTCAGCTTCTCTCCTAATGGT
TATCTGGTTGCAACTGGAAGTGAAGACAATTTCTGTCGAATATGGGATTTGAGGAAAAAG
CAAATGTTGTATTCTATACCAGCTCATAAGAGTCTTATTTCACATGTAAAATTTGAACCT
CAAGAAGGGTATTATTTAGTGACTTCTTCCTATGACACCAAAGCAGCACTGTGGTCAGCT
CGGGATTACAAACCAATCAACAGTTTGGTGGGCCACGAGTCAAAGGTTACTAGTTTGGAT
ATTAGTGGAGATGGACAGAAGATTGTGACTGTGTCGCATGATCGTACGATAAAAATTTGG
TCATGCAGAAGTAGCACACAAGATAATGCAATGGAATTGGAT
>Sorbi_v2.1-g5656
ATGTGCGGCAGGGCCCGGTGCACCCTCAGCCCGGCCCAGGTTGCCAGGGCTTTCGGCTTC
CCCACCGGAGCTGTGCCGGCGCTCCATCTTGACCGGTTCCGGCCGTCGTACAACGTGTTG
CCTGGGGCGTACCTGCCTGTGGGCGCCGTGCGGTCACGAGGTGCGGATGGGGAGGGGCCG
GTGATCCAGTGTATGAAGTGGGGGCTGGTGCCCAGTTTCACCAACAAGACCGAGAAACCC
GACCATTTCAGGATGTTCAATGCCAGATCAGAGTCCCTAAAAGAAAAGGTTTCATTCCGT
CGACTAATTCAAAAGAATAGGTGCCTTGCTGCAGTAGAAGGGTTTTATGAGTGGAAAAAA
TATGGATCAAAAAAACAGCCATACTACATACATTTTCAAGATCATAGGCCTCTTGTCTTT
GCAGCCTTGTATGATATGTGGACAAATTCAGAAGGAGAGATCAACCATACATTCACTATT
TTGACTACACGTGCCTCAACTTCTCTAAATTGGCTTCATGATAGAATGCCTGTTATCTTA
GGCAGTAAGGACTCTGTTAATGCTTGGTTAAATGATGCTTCTGTAAAACTTGAAGAAATT
ACTGCACCCTATGAAGGAGCTGATCTGGTTTGGTATCCAGTGACATTCGCAATAGGTAAA
ACATCATTTGATGGACCTGAGTGCATCAAAGAG
>Sorbi_v2.1-g6119
TTGGCTACTATCCGTCTCCACAAAGACGGCGTCACTGCACTCGCAGTCGCGCCGGGCAGC
GGCTCTCTGGCATCGGGATCCATGGACCACTCCATCAAGTTCTACACCTTCCCAGAGGGG
GAGTTCCAGAGCAATGTCGCCCGATTCACCCTGCCGATTCGATCGCTCGCCTTTAACAAA
AAAGGCACCCTGCTGGCGGCCGCAGGCGACGACGACGGCATCAAGCTGATCGCGACCATT
GACAACACCATCTCGAAGGTGCTCAAGGGACACAAGGGCTCCGTCACTGGGCTGGCGTTC
GACCCGAAGAACGATTACCTAGCATCCGTCGACAGCTTCGGTACCGTCATCTATTGGGAT
CTTTGCATTGGTGGTGAGGTCCGTACTTTGACGCGTGTTGCTCCCACATTTCGGTCGGAT
AACTCGGTCAGGAATGTTCTGTGCTGGAGCCCTGATGGTCAGACCCTTGCTGTGCCTGGG
TTGAGGAACAATGTGGTGCTGTATGATAGGGACACAGGGGAGGAGGTGTGCACACTATAT
GGAGATCATGAACAACCAGTGAGCAGCCTTTGCTGGTCTCCCAATGGGAGATATCTGGCC
AGTGCTGGCCTGGATAGGCAGGTGCTCATCTGGGATGTGAAGTCAAGGCAGGACATCGAG
AGGCAGAAGTTTGACGATAGGATATGCAGCTTGGCTTGGAAACCAAATGGAAATGCTTTA
CTTCTGATTGATGTCATGGGCAGGGTTGGCATTTGGGAATCAGTCATACCTTCGACTATG
AAGTCACCTAACGAGGGCATACCTGATCTCAACTCTACTAAGGCTCCTCTATTTGACGAT
GATGAGGACGAGGAGAAGCCAAGTACCTCTGGTGGCTTGGAGGATGATATTGATGAAACT
CTTAGTGATTCAACACCTTTCAGCCACAAGAGACCAAGGAGGAAGTCCACATTCGACAGA
GATAGTGATAATGAGGATTTAATACATCAAATGGAATCGACCAAAAGAATGAAAGATAAG
CATAATAAAAAAGAGGATGCTGCAAGAGGTGATTCTGCCACTTCAGCAAGGCTAGTTACT
GCAAGAATGCAAGCTGCTTTCCAGCCTGGCTCAACACCACCTCAGCCTGGCATGCGAAAT
TTCCTCGCTTACAACATGCTTGGAAGTATTACTACTATTGAAAATGAGGGACATTCACAT
GTGGAGGTTGACTTCCATGACACAGGAAGAGGACCTAGAGTTCCTTCCATGACAGACTAT
TTTGGTTTCACAATGGCTGCAATGAATGGATCAGGAAGTGTGTTTGCAAATCAATGCAAG
GGTGACAAGAATATGAGCACTCTAATGTACCGCCCTTTTGGTAGCTGGGCTGGTAACAGT
GAGTGGTCAATGAGATTTGAGGGGGAAGAAGTGAAGGCTGTGGCTCTTGGTGCTGGATGG
GTTGCTGCAGTCACAAGCTTAAATTTTTTGCGCATTTTCACCGAAGGAGGCTTGCAGATG
CATATCCTCTCAGTCAGTGGCCCGGTTGTTACAGCAGCAGGTTATGAAGACCAGCTAGCT
ATTGTGTCACATGCTTCTGATTGTCTGCCCTCAGGGGATCAGGTGCTGGATGTTAAAGTA
TTCAACATATCTGAAGGGGCACAATCAATGTCTGGTCGTCTTGTTTTGACACCATTGTCT
CAATTATCTTGGTTTGGATTCAGTGAGAATGGCCAACTTAGTTCATATGATTCCAAGGGA
ATACTGAGGGTTTTTTCCAGTCAGTTCGGTGGAAGTTGGCTTCCATTATTTAGTTCGGTG
AAGGCAAGAAAATCCGAAGATGAAAGCCATTGGGTGGTCGGTTTGGATGCAAATAATATA
TTCTGCATTGTATGCAAAACCCCTCAATCTTATCCACAGGTAATGCCCAAGCCTGTGCTA
AGCATACTTCATCTGTCATTTCCCCTTGCGTCATCAGACCTTGGGGCTAATAGTTTGGAA
AATGAGTTCTTGATGAGGAAGTTACAGCTCTCACAGATTCAAAATAAAATGGAAGAAATG
ACTGCTTTGGGCCTTGACACCACCACATATGATGATGAAGCATTCAACATGGAGGCAGGA
CTTGACCAATGCATTTTGAGGCTCATCTCTATCTGCTGCAGTGGTGATAAGCTCGTTCGA
GCTTCTGAGCTTGCAAAATTATTGACACTAGAGAAGTCAATGAAGGGAGCGCTAACACTA
GTGACCCGCTTGAAACTTCCCATGTTGCAAGAGAAGTTCAGCTCCATAATTGAGGAGAGG
ATGTTAAATAATAAAATAATAGCTGGGACAGGAGGATTTTGCTCCAATGCTACAATCACG
ACGAATACACCAGTGCTGACCACTCAGGCAACTGTACCTTCTAAGTTTATGCAAGATGGG
AACAGTTCGCTGGAATTTTCGTTACCCAAACCGAATCTTGTCAATCAACAATGCAGTTCA
ACTGAACCAAAGAAGTCAGCAGGAGAACAAGGGATTGAAATTAAGGATAGTGCTCGAAAG
GTTTCATCTGCTTTTATTCCATCTGCCAAAGTACCTAAAAGCAGTGAAACAAAGAAACAT
AGAAATGGAGCATCCAATCAGGAAGGAGGCATTGATCATACTGGTGCAAAAAAAATGAGC
ACTGAATACTGCAATCGAGCAGAGCCTCAGCGGCCAGTTAACCCTTTTGCAAAATCATCT
TCCAGCGAACAGTCATCATCCCTTTTGGATTCCATAAAAAAAATGAAAGTTAAACCCAAT
GGT
>Sorbi_v2.1-g6540
CCTATGAACGCGCTCACAGCCGTCCTCCGCCGCTCCGCGCCGCACTGGTCCGCAGGCGCC
GCTTCCTTCTTTTCCCCGCCCTTCCGCCCCCGCCGCCGCGAGCCAGCTCCTGCAGCCACC
GCGCGTACCCCGCGGTCCCGCGCGAGTGCCAAGGCCCGGGCGAAGCTCCTGGCGGAGGCT
GAGCCCCGGGACCCCTGGCTCGCCTCCCTCTCGCTGCTCCCGACCGACGACGTCGCCGGT
GCTGACGCCGCCCCCAACGGGTGGGCGATTGGGGTGGATCCCGACACTCGAGGCGCCATC
GCCGTCCTCTCGCCTGACGGCTCCTCTCAGGTGTTCGACAACCCGTTCGTGCACATTGTG
GTGTCAGAGGTCATCCGGAAGCGCCTGGACACCAAGTCCATTATACAACTGCTCCGCGGC
CTTGATGTGCCTCCTGGAACTACGGCATACATTGAGAAGTCTAGCCCATTTCCAACTGAT
GGAAAGCTGGGATGGTGGAGCACTGGTTTCTCATATGGCTTGTGGATTGCTTCTCTAGTG
GCTTCTGGATTTTCAGTTGTTCCGATTGCATCCCAGACATGGAAGGCTCACTTTGGGCTA
TCCCGAAGTGAAACACCAAAGGATGATAGCAGACAAGCTGCTTCAATTTTGTTCCCTGAC
AAAGCTCAGTCCTTGAAGTTGAAAAAACACCATGGGCGAGCAGAGGCTCTTCTGTTAGCA
GCCTATGGGAAGGGCCTTGTGCTGCCATCAAGGAAGTTCAGCGAAACCCCA
>Sorbi_v2.1-g6430
ATGGCCGCGGAGGTGGATCAGAAAGTGGTGGTGCACGTGCGGTCCACGGGTGATGCGCCG
ATCCTAAAGCAATCCAAATTCAAGATTTCAGGACGAGATAAGTTTTTGAAGGTCATAGAG
TTTCTTCGCCGACAACTTCATCAAGATACACTGTTTGTCTATATCAACAGTGCATTTTCG
CCAAACCCAGATGAACTGGTAATTGACTTGTATAATAACTTTGGAATTGATGGGAAGCTG
GTGGTAAATTATGCTTTGTCAGCAGCATGGGGC
>CZPV-g4757
ATGAAGGGGTCTGGAAGATTGATGGTGAGAGCTATTTCTCGTCAAAGAATCTATGAAGCG
GAAAACAAACCCTCTTCTCGGTTAATATCTCGTCGTCTCATGCCAACTTCAGCAGCAACA
ATAAGAACATTTTTAGATAGTAGAAACCGAACCGCCAGCTATTCCTCTGATTTCATGTCG
TTTAAATCTTCCCTGCTTCCTGGAAAATGGACTCATTTGGGAGGGCAGAGAAGGAACATG
TTTATCCAAACTCAATCAACACCCAATCCTTCATCTCTCATGTTCTATCCTGGAAAGCCA
GTTATGGAGGTTGGCAGTGCAGATTTCCCCAATGCCCGTGCTGCCATGAATTCACCATTG
GCAAAAGCCATTTATGGAATTGACGGTATTACCCGGGTTTTCTATGGATCAGATTTCATC
ACTGTTACAAAATCAGATGATGCTTCTTGGGATTTCCTCAAGCCTGAAATTTTTTCGGCA
ATCATGGACTTCTACTCCTCTGGGCAGCCACTGTTTCTAGACTCACAAACTGCTGCTGCC
AAGGATACTGCTATTCATGAAGATGACTCAGAAACTGTTGCAATGATCAAAGAACTACTA
GAGACTCGTATTCGACCAGCAGTCCAAGATGATGGTGGGGACATTGAATATCGGGGATTT
GATCCGGAAACTGGTATAGTCAAACTGAAGATGCAAGGAGCATGTAGTGGCTGCCCGAGT
TCATCTGTGACTCTGAAATCTGGGATTGAGAATATGCTCATGCATTATGTATCTGAGGTC
AAAGGTGTTGAGCAAGAATTAGATACTGAAGAAGAAGACACTGCATTAACCGGCCAGATG
GAA
>CZPV-g5842
TTAGGATCAAAACGATGCTTGTCCGCGTACACGGAGGACCCAGAGATGAGAGACGTCATG
GAATACCTGGAATCGCTGAAGAACTACGAGAAATCAGGGGTGCCAAAGGGAGCGGGTACG
GATTCGGGTGAGGGGTTCGATTTGGGTCGGATGAGGCGCCTCATGGACTGCCTGGGTAAT
CCTCAATCCAAGTTCAAGGCTGTTCACATTGCTGGGACGAAAGGAAAAGGATCTACTGCT
GCTTTTCTTTCAAACATTTTACGGGCAGAGGGGTATTCTGTTGGTTGTTATACTAGCCCA
CATATCCTGAGTATAAGGGAACGCATGTCATTGGGAAGATTAGGTCAGCCAGTGTCTGCA
AAGACATTAAATTGTCTTTTCCTTAGCATCAAGGAGGTGCTTGACCAGGCAATTGAACAT
GAGAATGGGTGTCTGAGTCATTTTGAGGTTCTCACTGCTATGGCATTCACCTTGTTTGCC
CAAGAGAGTGTTAACTTTGCAGTTATAGAGGCTGGGTTAGGAGGTGCAAGGGATGCCACA
AATGTTATCTCTAGTTCTGGACTTGCAGCATCAGTCATAACAACAATAGGTGAGGAACAT
TTGGCAGCACTTGGAGGTTCTTTGGAGAGCATTGCAATTGCAAAGTCAGGAATCATCAAA
CATGGTCGTGCAGTGGTTCTTGGTGGGCCTTTTCTTCCTCATATTGAGGGGATTCTACGT
GACAAAGCATCATTGATGTCTTCGCCTGTATTATCAGCATCTGATGCTGGAATTAGTGCC
TCAATAAAAGGAGTGAGCATGTTCAAGGGTAGACCTTGCCAATCTTGTGACATAAAGATA
CAAGTCAAGAGGGACTTTAACCTGTTCTGTGAGTTATTTGATGTCAACCTCTGCATGCTT
GGAAATCACCAACTTCAGAATGCAGTGACAGCAGCATGTGTGGCACTCTGCCTCCGTGAT
CAAGGATGGAGCCTGTCTGATGAATCTATTCAGGCTGGTCTAGAGAATACATTCTTGCCA
GGGAGAACCCAGTTCTTGACGCCCAAGGAAGCTGAGGCATTAGGACTTCCTGGAGCAACA
ATACTGCTTGATGGAGCCCACACCAAAGAATCTGCCAAAGCATTGATGGAGATGATACAG
ATGATGTTTCCAGACACACAATTGACCTTTGTGGTTGCAATGGCTAACGATAAAGACCAT
TTGTCATTCGCAAGAGAACTTTCGGGTCAGCCATTAGAAGCTGTCTTCCTAACAGAAGCT
GATATTGCCGGAGGCAAATCTCGAACAACTTCCCCTTCTTTGCTACGAGATTGTTGGATC
CAAGCCTCTGAAGAATTGGGCATCGACGTCCTTCATGATGGAATGACAGAATACCAAGAA
TTGTTCAAGGATCAATCGGTTTTCGCCTCAAGAGAATTCACCCAATCAACCATAGTGGCT
GCAGAGAGTTCACTTGCAGTTTCCATGAGAGCTGCGGATCAGATTCTCAATAAAAGAACG
AGGATTGGTTCAGGTATTATCGTGGTCACGGGATCCCTGCATATTGTTTCGGCAGTGTTA
GCTTTGCTC
>KYAD-g5260
ATGCCAGAAAGCAAGGCAGTGGTTGGCCTCTCATGGGAACCAAAGTTGCCTAACTTGTCG
TCTTCAACATCAAATGGATCTAGTTTTAATACTAAGACTCATCGAAATCAGGCTGAAAGC
AGTGCACTTTGGAAACCCAGTTCGGAGCTTGTTGATGGGCTTTTTGTTCCACCCAATAAT
CCAAGGAAGTTAAACAAGTTACTCAGAAAACAAATCAAAGATACTGCTGGGAATAACTGG
TTTGACATGCCAGCACCAACCATCACTCCAGAGCTACAGAAGGATCTCCAATTGCTGAAG
TTGAGGAATGCGATGGACCCAAAAAGGCATTACAAAAAGGGCGATTCAAAGCCAAGCAAG
TATTTTCAGGTGGGAACAATCGTAGAGTCTTCATTAGATTTCTTCTCTGGTAGATTAACA
AAGAAGGAAAGGAAGGCATCCCTCGCAGATGAGCTGCTTTCTGATCGCACCCTTGGGGAC
TACAGAAAGCGCAAGGTTCGAGAGATAGAAGAAAAAAACCAACCTGGTGGGAATAAAAAA
TGGAAGATAAAGGGCAAGCACACAAAGAAGCGAGCAAAACAAACAAGACAC
>KYAD-g5355
TCGAAATCACCAACTAGCTTGGGAAACCGAGGTGGTTTGGTTGGAAAAATGAGTGGGGTA
GCTCAAGAAGGATATGGTGATGATTATGATGATGGGTTTTACATAAGGAGGTGTGTGGAG
ACTGCAAGAAAGGCAATTGGGTGTACAAGCCCAAATCCTATGGTGGGTTGTGTTATTGTT
AAGGATGGGAAGATTGTTGGTGAAGGCTTTCATCCTAAAGCTGGCCAGCCTCATGCTGAG
GTATTTGCTCTTAGAGATGCTGGAGATTTGGCTGAGAATGCAACAGCATATGTAAGTTTG
GAACCATGTAATCACTTTGGGAGAACTCCACCTTGTACTGAAGCTCTCATCGCAGCCAAA
GTGAAAAGAGTGGTGATTGGAATGGTGGATCCAAATCCAATTGTAGCGTCAAAAGGGGTT
GATAAACTAAGAAACGCCGGAATTGAAGTTAGTGTCGGGATAGAAGAAGAGCTATGCAAG
AGCTTGTTAGAGTCTTACACCCATCAAATGCTCACAGGGAAGCCTTTTGTCACACTAAGG
TACTCGCTCTCAGTCAATGGCCAGATTGTAGACCAGCTTGGGGAAGGAGCTGCAGAGTCC
GGTGGCTACTACTCACGACTGTTACAGGAATATGATGCTGTTATAGTTTCTTCTGCCTCT
ATAACTGACAAGTTTTCGATTCCTCCATCCCAAGAACCTGGAGCCAATCAACCCCTTTGG
ATCATTGCAGCTACTAATCATAGTTCTTCATCCAAAATCTCTGATTTGCCCATAGAAGCA
GCTTCTAAGGTGATAATTTTCAGTAACCAAGAGATAGTAGAACCAAAAATCGTTGAGAGA
GGAATAGAAACAGTAGTTCTGGATCAGATGAGCTTAAATTCCATTCTCGAATACAGTAAG
CGCCAAGGATTTTGCAGTGTTTTGCTGGACTTGAGGGGGAGTGTTGATGAAATTAAAGAG
CTACTCCAAGAGGGTATTGAGCAAAATCTGCTGCAAAAGATTGTGATAGAAGTATTGCCC
CATTGGGTTGAAAGTGATGGTAAGGATTCTTCTGTTTCATTGAAGAGCCTGAATCAAAGA
CTAGACATAAAGAAATTGAAGCCTCAGATCTCTGGTATGAGTGTTTTACTTGAGGGATAT
>KYAD-g6506
ATGGCTTCCTCCTCTTCAACTCTGCTCCTTTCACTAGGTTCCACTTGTAGAAAAAATGTG
TTTGATAGTCCACAAGGCATTTGTAATAGGAAATTTCCAAGTTTGGCTGTGAGGTGTTCG
AATTCGGAACTTAAAGCTTCAAGGGTAAGAGAAGATTGGGATGAAATTAAGTTATGTAAG
CGTAGGGAAGTGATTGGATTGGTGTTTGGAGTTTCAAGTCTCTTTGTTGAGTCATTTGTT
GCCAATGGAGCTGGGTTGCCTCCTGAGGACAAGCCAAAGCTGTGTGATGATGCTTGTGAG
AAGGAGCTTGAAAATGTACCTATGGTAACTACAGAGTCTGGTTTGCAGTACAAGGATATC
AAAGTTGGCAGTGGTCCTAGTCCACCAGTTGGTTTTCAGGTAGCTGCTAATTATGTTGCC
ATGGTTCCATCTGGGCAAGTTTTTGACAGTTCATTAGAAAAGGGTCAGATCTATATTTTT
CGAGTTGGCTCCGGTCAGGTAATTAAGGGACTTGATGAAGGCATCCTGAGCATGAAAGCA
GGAGGGAAGCGTCGACTCTACATTCCAGGATCATTGGCATTCCCCAAAGGTCTTACCTCA
GCTCCAGGAAGGCCAAGGGTGGCTCCAAATAGTCCAGTCATCTTTGACGTGAGTTTGGAG
TACATACCTGGTTTGGAATTTGATGAAGAA
>KYAD-g6366
ATGGTGAAGGCGTACCTGCGCTACGAGCCAGCGGCGGCCTTCGGCGTAATCTCGTCCGTC
GGATCAAACATCGCCTACGACGCCTCAGGGAAGCACCTTCTCGCCCCGGCCCTCGAGAAG
GTCGGAGTCTGGCATGTACGCCAAGGCATTTGCACCAAAACCCTAGACCCATCTCTCTCT
TCTCGCGCTGGTCCTTCTCTCGCCGTCACCGCCATCGCCGCCTCCGATTCCGCTCTGGTA
GCGGTTGGATATGCGGATGGTAGTATTAGAATTTGGGATTTTGAGAAAGGAACCTGTGAA
ACCACTTTGAATGGCCATAAAGGAGCTGTGACTGCTCTTCGTTACAACAAGCTTGGCTCT
TTACTTGCGTCTGGGAGCAAAGATAATGATGTTATATTGTGGGATGTAGTCGGTGAGTCC
GGCCTTTTTCGACTCCGAGGCCATCGAGACCAGGTGACCGATGTTGTCTTTTTGGATTCT
GGTAAGAAACTGGTTAGTTCATCAAAAGATAAGTTTTTGAGAGTGTGGGATCTTGAAACA
CAGCACTGTATGCAAATTGTTGGTGGTCATCATAGTGAGATTTGGTCCTTGGATATTGAT
CCAGAGGAGAGATATTTGGTCACTGGGTCTGCGGACCCGGAGCTTCGATTTTATTCTGTT
AAGCATGAGTTGGGGGATGGGCAATCCGTGGATAATGTGGAAGGAAATGAAGTGGTGAAT
AATGGAGATTTGTCATCCCAAGATAAATGGAGTGTTTTGAAGCAGTTTGGTGAACTTCAG
CGGCAAAGCAAGGATAGGGTTGGAACCTTGAGGTTCAACAAGTCTGGAAATTTGTTGGCT
TGTCAGGTTGCGGGCAAGACAGTGGAAATATTTCGTGTGTTGGATGAGGCTGAATCGAAG
CGTAAAGCAAAACGTAGGCTTCACCGGAAGGAGAAGAAATCTGCTAAAGAAGAAAGTAAG
GCAGTGGAAAATGGAGAAACAAGTCATGTAGCAGAAGAAGGGAACAGCCCTGAAGTTACA
GTACCTGACGTTTTCAAGCTCATTCAAACTGTTCGAGCTAGCAAAAAGATATCTTCCATT
TCATTCTCTCCAATCACCCCAAAGAATTTGTTGGCTACAATAGCTTTGTCATTGAACAAT
AATATGTTGGAATTCTATTCTGTTGAGAGTAATGCAACCAACAAAACACTTGCTATTGAG
CTTCAAGGACACCGTTCCGATGTAAGAAGTGTTACGCTTAGCTCAGACAACACACTTTTG
ATGTCAACTAGTCACAATGCAGTGAAGATTTGGAATCCAAGTACTGGTTCTTGCCTTCGG
ACTATCGACTCTGGATTCGGGCTGTGTGGTTTTATTGTTCCTCAGAATAAGTATGGACTA
GTTGGAACCAAAGATGGAAAGTTGGAGATAATTGACATTGGCAGTGGGACTTGCATTGAG
GCAGTTGAAGCCCATGGTGGCTCTGTTCGTTCCATTGCAGCCATTCCCCATGAAAATAGT
TTTGTCACAGGAAGTGCAGATCATGATGTTAAGTTTTGGGAATATCAAGTTGAACATAAA
TCTGCTCAAGACTCTAAGCACCTTAAGGTGTCAAATGTAAGGACTATGAAGATGAATGAT
GACGTTCTTGCTGTTGCTGTCAGCCCTGATGCCAAGTATATTGCTGTTGCTCTGTTGGAT
AACACAGTGAAGGTTTTCTACCTGGATACGCTCAAATTTTTCCTTTCCTTGTATGGTCAC
AAATTGCCTGTCCTATGTATGGATATTTCATCAGATGGAGATCTGATTGTTACTGGCTCT
GCAGATAAAGATTTAAAAATTTGGGGTTTAGATTTTGGTGACTGTCATAAATCCCTTTTT
GCTCATAAAGAGAGCATTACAGCAGTCAAATTTGTACGAAGTACCCATTATCTCTTTAGT
GTTGGGAAAGATAACCTAGTAAAATACTGGGATGTGGACAAGTTTGAGTGTCTTTTAACT
CTTGAAGGACACCATGCTGATGTTTGGTGTATTGCTGTCAGTAACCGTGGTGATTTCATT
GTCACGGGATCTCATGACCGCTCCATGCGTCGCTGGGACCGTACTGAAGAGCCATTTTTC
ATTGAGGAAGAGAAAGAAAAAAGGTTGGAGGAGGAGTTAGAGAATGATCTTGACAATGCA
TTTGAGAACAGGTATGCGCCCAAGGAGGAAGTCCCAGAGGAGGGAGCTGTGGCTTTAGCG
GGGAAGAAATCTAAGGAAACCCTTTCTGCAACAGATTCAATTATTGATGCATTGGACATT
GCAGAGTTGGAATTGAAACGAATGACTGATTATGAGGAGGAGAAAGCCAGGGGAAGGGTT
GCAGAGTTTCAACCAAATGTTATTTTGCTTGGGCTGTCTCCATCTGAATACATTCTACGA
GCACTTTCAAATGTTCAGACAAGTGATCTAGAACAAACCCTACTGGCTTTGCCGTTCTCA
GATGCTTTGAAGCTTCTAGCTTACTTGAAGGATTGGACTTTGAATCCTGACAAGGTTGAA
CTCGTATGCAGGATTGCTACGGTGTTGCTGCAGACTCATTATAATCAATTGGTTTCTACT
CCAGCTGCGAGACCAGTTTTGACTGTCCTTAAAGAGCTCCTTTATACTAGAATCAAGGAA
TGCAAAGACACCCTTGGTTTCAATCTTGCAGCGATGGATCATCTCAAGCAAATCATGGCT
TCAAGATCAGATGCACTCTTCAAAGATGCAAAATCTAAATTACAGGAAATCCGTTCACAG
CATTCAAAGCGTTTAGAAGCGAGAACAGAGACAAGAGAAGAAAAACGAAGAAAGAAAAAG
AACAAGAAA
>KYAD-g5949
GATCAATTATTGGGGTTGATGAAATTAGGCTCAAAATCATATTCCACTGTAAATAAGCAT
GATATCATTAAGGTCATACTTAGAAGTAATGAAATTCCTCTTCTTCATCAAAGGCAATAT
GTAAGAGAATGTGTAGTTCGTCCATGGCCACCTTCGCAACTCATGAGAAACTATGGGACA
AACACTAGGACTCCTTTCCTTGCTAGATCCATGTCATCAGAAGCTTCAAAGGAACCAGGA
AAAAATTCAAATGAGACAAAAAAAGACATATCTACTGTCGAGGATCCCTTTGACGCTCCT
ACATATAATATACCAGAGAAGCCCGTAACTTTTACAGAAGGGGCATCCTACGGTCTAATC
ATTCTTGCAGGGCTTGGTATCGCTGCAGCTGCAGGGTATGCTGTTTTCAAGGAGCTCATA
TTTGAACCAAAAGAGTATAAAATATTTGGCAAAGCTCTAAAGAGAATTCAAGATGACGCC
GAGGTTAGGGTGAGAATTGGTTACCCTATCACGGGATATGGTCAAGAAAGTAGAAACCGT
GCTGCTCGCCAACGCATTCCAAACAGGACATGGACTGATGAAGATGGTGTGGAGCATGTA
GAGGTGAACTTTTATATTCGTGGACCTCATGGAGCTGGGAAAGTCTTCTCAGAGATGTAC
AAAGACCAAGCGGACAGACAATGGAAATTTACGTACTTGATTGTTGAGATCAAATCACCT
ACCCCTGCACAATTGATTTTAGAGTCGTATTTACCAGCT
>Eucgr_v1.1-g6527
ATGGCGGAGGAGGAGAGCGAGAGCGCGTCGAGCGACGGCCCTCGTCCATGGCAGTCTTAC
CACACCGTCTACACCAACGCCAAAGCCGGTATGGAGGGGGTGGACAAGGAGAAGGTGCAG
AGGGTGGTGTACGAGATGAGCAAAGGGTCCAAGTATTTCGAGAACGAGGAGCGGAAGGAG
GCCTTCATAAAGCAGAAGATAGAGCGGATGCGCGCTCGGAGCGCGAAGCTCACTGCTTCC
GAGTTGGCTCACTATCAGACGGTGGCTGACAAAAGAATGCTAGAACTGGAAGCTACACGA
GACCTTTCAAAGGTTTGGCTGCATGTAGATATGGATGCTTTTTATGCAGCTGTGGAAACA
TTGAGCGATCCTTCTTTAAAAGGGAAACCGATGGCGGTTGGCGGCATGTCTATGATCTCA
ACTGCTAACTATGAGGCAAGGCGATATGGAGTTCGTGCAGCAATGCCTGGTTTTATTGCA
CGTAAATTATGTCCAGAGTTAATTTTGGTTCCGGTAGATTTCAAAAAGTATACTTATTAC
AGTGGTCTAACTCGAAAAGTGTTCCAGAGGTATGATCCCAACTTTATTGCTGGTAGTTTG
GATGAAGCTTACCTTGATATAACCGAGGTCTCCAAGGAAAGAGGTGTCTCTGGTGGAGAA
GTTGCTGAAGAACTTAGAAATACTGTGTTTGGGGAGACTGGCCTCACTTGTAGTGCTGGA
GTTGCTGCAAACCGCTTGCTTGCCAAGGTTTGCTCTGATATAAACAAGCCAAATGGACAG
TTTGTCTTGCCTAATGAACGGCTGGCTGTCATGACATTTATCTCCTCACTTCCTATCCGA
AAGATTGGAGGCATTGGTAAGGTTACAGAACGTATCTTAACAGATGTATTTGGTATTAGT
ACCTGTGAGGAGATGCTGCAAAAGGGAGGGTACCTTTGTGCTCTTTTTTCTCACTCCTCA
GCTGACTTTTTTCTCTCCGTGGGGCTTGGTCTTGGGGGGACGGATCCTCCACAAATGAGG
CTGCGAAAGAGTATCAGTAATGAGCGAACATTTCAAGCCACAGACAATGAGGCTTTGCTG
TATCAAAAGATAGATGAACTTGCAGAGATGCTTTCTAGTGATATGCAAAAGGAAGGTCTT
CATGGCCGGACATTAACTCTTAAGCTGAAAACTTCATCTTTTGAGGTTCGAACCAGAGCT
TTAACTCTACAGAATTACGTATCCTCACGGGATGATATCTATAAATATGCATCGAAGCTT
CTGAAGGCTGAACTTCCCATATCTTTAAGACTGATAGGACTTAGGGTGTCTCAGTTTAAA
GAAGATAAGGTGGGTGCTCCATCTGATCCAACACAGAAAACTCTGCTGAGCTTCATGTCA
GCAGATGCTTCTGGAAACTTTAACAAAGGACAGAGCTCATTGGGATCAGAAACTAGCAGT
ACTCTCTTCATGAATGACTTGGGAGTGGATATTTCTGTAGAGACCGATGAGACGATTGAA
AGCGAAAGTGAGAATCCATTAGACCGAAATGATGCATCTGATCCAACAAGGAACTGCACT
TGGATTGAATTTGCTGGCAAAACCGAGGGAATGCATGAGCATATAAATGGCTCTACCATG
GATGAGGCAGATGCTTGTACCAAGGACAGTGACCCAAAATCTCGTCAACTCGAAAAATCG
AACAGAATGGGACCGGATTCTTTTTTACCTCACACGTCTGAGATGAGCAGCTGCAATCAG
GAGGATAACAATCATTATCGGCTCCAAGGTGAAACATCATCTCGACACGAAGAGCAGATT
CTGTGGATGAATGACTACAAGTGTTCACTTTGTGGGATTGAATTGCCGTCATCTTTTGTG
GAGGAAAGGCAAGAACATGCAGACTTTCATCTTGCAGAGAGACTTCAGAAAGAGGAATCA
GGCATGGATTCAAGAACAGTCATCGCAGGGAAAAGGTCGGCACAGACACAGACTGGAAGC
GGAAAAAAACACAAGCGCAAGTCATTGCCTTCGGACGGACATCTTCCGATAAACGTGTTC
TTTGGGAAGATCAATCAGAAACCC
>Eucgr_v1.1-g5333
AAGAATCTGAAGCTGTACGCGGAGGTCACTCTGCATCTCGGCCTCCAGTCCGAGGAAGAA
GCGATCTTGTTCTCTGCCATCGACATCGAGCGCGACCGGTTGTTCTTCGCTTCCTCGGGG
AACCGCGTCTACGCCGCTCACCTCTCTTCGTTCCAGAATGACGAAGCATGGACAAGTACC
TCTCTACCGGCTGAAGTCGATATTATTGATTTGGAGCCAGGGGACCGCATTACTTCCTTT
GATTATCTAATGGAGAAAGAAGCTCTAATATTGGGTACATTGAATGGACTAATCATTCTC
CATAGTGTGGATGAAAGTACAACAGAAGTTGTGGGTAGAGTGGACGGTGGTGTCTCTTGC
ATTTCACCCAGTCCTGATGGAGATCTGCTCGGAATAATCACTGGTTTTGGGCAGCTACTG
GTGATGACGCATGATTGGGATTTATTGCATGAAACTACATTGGAGGATTCTCCTGAAGGG
GTTGACGTACTTGAACACGCAATTGCCTCTGGACAAATGCTTGAAAGTTCAGTCTCTTGG
CGAGGTGATGGAAAGTACTTTGTAACATTGAGCGAGTCCTGCAATTCTCCTCCTTCTTCT
CATAAGAGGCTTAAGGTTTGGGAGCGAGACACGGGGGCAGCACATGCTACTTCTGATATG
AAGGCCTTCATTGGCACTGTCCTGGATTGGATGCCTAGTGGGGCTAAAATTGCTGCTGTT
TATGACAGGAAGAAGGACAATGAGTGTCCACTGTTAGTTTTGTTCGAAAGAAATGGATTG
GAGAGAAGCTCATTTAGTATTGATGATCGGATGGATGCAACAGTAGTGATGTTGAAGTGG
AATTGCGATTCAGACCTCCTCGTCATCGTTGTCAGATGCGAAAACTATGACTCTGTTAGA
ATCTGGTACTGCAGCAATAATCATTGGTATTTAAAACAAGAAATTAGATACCCAAGCCAA
GAAGGATTGAAGCTTATGTGGCATCCAACAAAACCGTTGCAGTTGATATGCTGGACTCTG
AGTGGCAGGAGCACAATTTACAACTTTTGCTGGAATACAGCTGTCATGGAGAACTCCACA
GCATTTGTTGTTGATGGATCTAGGATACATGTAACCCCTCTCTGTATATCTCTTTTGCCA
CCTCCGATGTACTTATTCAGCATTAAATTTGCATATGCGGTTCGGGATGTTGCTGTTCAT
TTCAAAAGTTCAAGAAACTTGTTAGCTGTTGGTTTGTCAAATGGTGGTTTGTGTATTCTA
GAGCTTCCGCAAATTGATGCCTGGGAAGACCTAGAGGGCAAGGAATACAGTGCTGAAGCT
CGTTTATCTGAAACATCATTTGGATCCTTACTACATCTTATCTGGTTGGATTCACACACT
CTCCTCAGCGTGTCTCATTATGGTGTTGGTCATGGTAAGTACCATGATCAAAATGGGCTC
TCTGGTTACCATCTGGAAGAAATTGAACTTGTTTGTTCTGAAGATCATGTCCCGAGCTTA
ATGACATGTTCAGGCTGGCATGCAAAAACTATTAATGGAATTCCTTTACAAAGACCAGTT
ATTTCCATTGCTTCAGATCCTGCCAAGCAGTCCTCAGCAGTCATCCAGTTTGATGGTGGA
AAAATGTTTAAATACACATCAAAAACATGTGTACGAGGAGGATCTATGAAACAATGTGAT
TTTAACTTTTTGTCATCTTGCCTTTGGATGAGTCTTGTTCCTATTGGTGGCTGTTCTTCA
GAATCGTTGCCTTTTGGACTTGACGAATTGGGAAGGTTACAAGTTAGCGGGAAGATTTTG
TGCAAAAACTGCAGCAGTTTCTCATTTTACTCAAATCGCGGGGACCAAGTGATCACACAC
TTGATTTTTGCTACCAAACAAGATCTGCTTTTTATTGTTGATACTAGTGATATATTACAT
GGAGATGTGGTGTCAAAGTACGAAAATTTTATTCATGCTGGTAACAAGAGGCGGGATGAA
GAAAACAGGAAATACATAAATATATGGGAGAGAGGAGCCAAGATTATCGGTGTCTTGCAT
GGAGATGAAGCCGCAGTTTTACTACAGACAACTCGAGGAAATCTTGAATGTATTTACCCT
AGAAAGTTGGTTTTAGCTTCTATTGTCAATGCATTGTCTGAGCATCGTTTTAGAAATGCA
CTCTATATGGTGAGGCGGCAGAGAATAGACTTCAATGTTATTATTGACCACTGTGGATGG
CAAACATTTGTCCAACATGCTCCAGAATTTGTCAAGCAGGTCAACATTTTGAATCACTTA
ACTGAGTTCGTTTGTGCCATAAAGAAAGAAAACGTTACAGAGAGGCTATACAAGAATTAT
ATAGATTTGCCTTACACAAATGAGACCAAAGATGAGGGGGCCAGAGAAGTGAAGGGCTTT
GATCCCGATAACAAGGTTTCTTCAGTCCTTCTTGCGATAAGAACTGCCATTCAAGGACAA
CTACCTGAAAGTCCTGCACGGGAGCTTTGCATATTGACCACTTTAGCACGAAGTGACCCT
CCTGCTCTTGAGGAAGCTCTTGAGAGAATAAAAGCCATTCGTGAGATGGAATTGTCAGGT
TCTGATGACCCAAGAAGAATATCTTTTCCTTCAGCTGAAGAAGCTTTAAAGCATCTGCTC
TGGTTATCAGATTCTGAGGCAGTTTTTGAAGCTGCTCTGGGACTTTATGATCTAAATCTT
GCTGCTATGGTGGCGCTGAACTCCCAGAAAGATCCTAAGGAATTTCTTCCTTTCCTTCAA
GAACTGCAGTGCATGCCTGCTGTCTTAATGCAGTATACTATTGACCTTAAGTTGAAGAGG
TATGAGAATGCTCTTAAGCATATTGCTTTGGCTGGAGATGCTCATTATGTTGATTTTATG
AACCTTATAAAGAAAAATCCTCAACTTTTCCCTTTGGGACTGCAACTGACTACTGATCCT
AACAAGAGGAATCAAGTGCTTGAGGCCTGGGGTGATCATCTCAATGATTTGAAATGTTTC
GAGCACGCTGCAACCACTTATCTATGCTGTTCCAACTTAGAAAAAGCTTTAAAGGCTTAC
CGTTCCTCTGGTAGTTGGGCTGGTGTGCTTGCGGTTGCTGGTCTTTTGAAATTGGGAAAA
GATGAGACTGTGCAACTGGCTCATGAGCTCTGTGAAGAACTCCAAGCACTAGGGAAACCA
GGTGAAGCTGCCAAAATCGCTTTGGAGTATTGTGCAGATGTGAAATCTGGGGTGGGTTTA
TTAATTACTGCAAGGGAGTGGGAGGACGCTTTAAGGATTGCTTTTCTGCACAGGAGAGAG
GATTTAATCTCTGAAATCAGGAGTGCATCTCTTGAATGTGGGGGCTCACTCATAAGTGAG
TATGAAGAAGGCTTGGAAAAGGTTGGTAAGTATTTAACCCGATACTTGGCTGTTCGGCAG
AGAAGATTACTTCTTGCAGCAAAACTCCAGTCAGATGAACGATCAATGGCTGATCTTGAC
GATGATACCGCTTCCGAAGCTAGCAGTAACTTCAGTGGAATGAGTGCTTACACCAGAGGG
ACAAGGACAGGCTCCACTGCTTCCATCAGCTCTACGGCTGGTAGCAAGGCAAGAGAATCA
AGGCGACAGAGAAAGAGAGGGAAAATTCGTCCAGGAAGCCCCGGCGAGGAAATGGCCCTT
GTAGAGCATCTGAAGGGCATGTCTTTAACCAATGGAGCTATGCATGAGCTACGATCTCTG
CTAATTTGCCTGGTGATGCTAGGCGAGCAAGAAATTGCCAGGAAGCTGCAACGCACAGGA
GAAAATTTTCAATTGTCGCAAATAGCTGCAGTCAAACTAGCTGAAGATACTATGTCCACT
GATGTCATGGATGAGAGAGAGCAAACTTTGGAGCGTTACTTTCATAAAGCAAGGGTTGAG
TTGCAAAATTCAGAGGCTCTCTCCTGGCGTTGCAAGGTCTTCATCTCTCCT
>Eucgr_v1.1-g6270
GCGTTCAGATCGCTTCTTCTCAGGCGGCTCTCGAGAGCCCTCCCGTGCCGGCGATCATCT
CCGGTCCGTGCGTCCCCGCGCGAGCTTCTTCCGGCACCCCGAGCGCTGCGTGGCTCCGCC
GGTCGCGACGGCCTTCCGTTCCGACACGTTTTTCGGAGTCTCTCGTCCGGCCCGTTGAAT
GTCGGCGACCTCCCGGGCCCTGCCGCCATTGATTATCGTTCTCTACTGCAGGAGGATGAG
TTCCACAGGCTAGCAGAATCCACCATCCATGACCTGCAAGAGAAGTTTGAGGATTATGGA
GATAACGTTGAGATTGATGGGTTTGATATAGACTATGGGAATGATGTCTTAACCCTCAAA
CTTGGGGAATTAGGCACATATGTATTGAACAAACAGACACCAAACCGACAAATTTGGCTC
TCCTCTCCAGTGAGCGGTCCGTCCAGATTTGATTGGGATCAGGAGTCTCAGTCTTGGGTT
TACAGAAGAACCAAGGCTAATCTTTTGAAAGTCCTAGAGACGGAGTTGGAGAAGCTCTGC
GGTCAACCTATTAGTCTCTCC
>Eucgr_v1.1-g5620
ATGAACACTGGTTTTGCCAAGAGCCAGGCGTTTTCTTTCACTGTTAGAGCTTGCTTGAAG
CCGACGTGCTTCAATCAGTATCGCGCGTCGGGTCCCCAGAACTTTTGGTCTGGGTCCCTC
CCAAAACCTCGCCACTACCCCATTTCCGCGGGCATCGGTGGCGTCTCCCATCAGAAAATT
TTGAAGAGGAACGGTGGATATGCAGATGGGTCTTGCCACGAATTGGCGAAAACGGGAGGT
CTGGCCGGACCGAAGAGCGTGTTAAGTGGGTCGAGAGTGGAGAGTTCCATTCGATGTTGT
TCTTTGAGAAAAGGCAGGAACTTTTCGAGTGTGGACTCTCCAAGGGTCGGCGATGGGAGT
GGTGCAGTGGGAGCTGGGAAGGTGCTGCCTTGGTTGGCAACTAAGGACACCGTGGAAGTG
AAAAGGTCTGTGAAAGTGTATGACAGACGGGCGGGTCGTTCTTCGGGAGAATCCACGAGT
GACGTGGTTAAGAAACAGACTAGTCATTCTTCTTGGGAAGAATCGGCAAGAAAGTTGCAC
GAGGAAGCAGAGAGTAGTGGTTCTTCTTGGGTACAATCAGCCAAAGAGTTTGATGGAAGG
AAGGGTTCGTTCAGGATGAATAGGGCAGATGAGATAGGGAGGAATGATACATCGGTCAGC
AAACACGCTGATCACACATGGGATTTTGGTAAGTTAGAGGAGGGTGAAGATGTAGTTGAA
GAGGCAGAGACAATTGAAGATCCTAGGTGGGATGCAATTAAGACGCGGGTGAGAGGAGTA
GTGGATGTCAAACCATGGACAGAGAATCCAAGACTCACTAGGTGGAATAAGCAGGAAGAT
TGGGGAAGAAAGACATGGAAGGAAGCAAGTGAATCGAGTCTGCCGAAGCTAGTCGGTGAA
GGCGTTTATGGCGTTGGTCCAGTCTTGGCAGCACTGTCAGCAGGAAGGCGAGAATTTTAC
ACATTGTTTGTCCAAGAAGGGCTGGATTTGAGTAGTAACAACAAAAAGAAGAAGGATAAG
AAGGGCTTCGAGAAAGTCTTGAGAATGGTGGGGAAGATTGGACTAAGCATTAAGGAAACA
TCGAAGCACGATCTCAACATGGTTGTTGACAACCGTCCTCACCAGGGTCTGGTTTTAGAT
GCTTCTCCATTGGAAATGGTTAAGATAATGGAACTTGATCCTGTATCCCTTGCGGATGAG
GGTTCTCTGTGGGTAGCTTTGGATGAGGTCACAGATCCTCAGAACTTGGGGGCAATCATT
AGGTCTGCCTATTTCTTTGGAGCTTCAGGGGTGGTCTTGTGTGCCAAAAATTCAGCTCCG
TTAAGTGGTGTGGTTAGCAAAGCAAGTGCTGGTTCTCTGGAGTTGATGGAGCTCAGATAT
TGCAAGAACATGATGCAATTCCTCACATCCTCAGCAGAAAATGGCTGGAGAGTTCTTGGA
GGATCGGTTTCTTCTAAATCTGTCCCTCTGAATGACATTCCACCTGGTGCGCCCACCATT
CTTGTTCTTGGGAGTGAGGGCACTGGACTGCGGCCTTTGGTGGAAAGATCATGTACTCAG
TTGATCAGGATCCCAGGAAACATATCTTCGGACGTAACTGCTGGAGAAGCCAATAATGCG
GAAGAGGGCACTGAAACAAATAACTTGGTCGAGGAGTTCCGGTCCTTTTTGGCTGTTGAG
AGCTTAAACGTCAGTGTTGCAGCTGGTGTGCTTCTCCATCACCTGACAGGCAGCAATCAC
AGCAAGGAACCTTGCGTAGCCAATGAATTGACTGATTTA
>Eucgr_v1.1-g6886
ATGGCGTGGAGAGGGCAACTGACGAAGAACTTGAGGGAGCTGAGGTTCCTCTTCTGCCAG
TCCTCCCCCGCCAGCTCCTCCGCGAGGTCGTTCGTGGAGAATAATTACAAGGAGCTGAAG
ACGCTGAACCCCAAGCTCCCCATCCTGATCCGCGAATGCCGTGGGACCGAGCCCCAATTG
TGGGTCCGATACAACTTTGGCGTGGAGAAGGGCATACGTTTGGAAGGTTTGAGCGAAGAG
CAGATATTCAAGGCGCTTAAAGAATTTGCAAAACTG
>PJSX-g5919
ATAATGCTTATTCAACGAATTGTAGGTGCATGTCCTCCCTTGAAGAGGATGTTTTGCACT
TACGGCAACCATGAACTTGCAAGCTCTATTCAAGAACTCAACAAGGAAATGGAGTCAGTA
TTTGGTCAACCTCCTTCTAGTAGATTTGATAGCACTGTTAGTGATGGTCCTGCAATTAAT
TCCCCAAAAACAAGTGAAAGTACTTCTGGTTTGACTCATACCAGCAATAGTGGGGAGGCA
CAAATGGTTGACGTGTCCCCAAAAGAGAACACTAAAAGAACTGCCATCGCGAGCTGCAAT
GTAATTCTTGGAAAGCACGTGTTTGATTTGGTCTTAGCCAATCAAATGGCCAAAGGAGAT
GTGCTCAGTGTGGCGAAGATCGCAGGCATAACCGGTGCAAAGCAAACCAGTAGTCTCATT
CCATTGTGCCATAACATCAACCTTAGTCACGTACGAGTGGATTTAAAACTGAATCATGAA
GACCACAGTGTAATGATAGAAGGGGAAGCTTCAACAACAGGGAAAACTGGTGTTGAGATG
GAAGCCATGACCGCAGTTACAATTGCTGGCTTAACAGTATATGATATGTGTAAGGCTGCT
TCAAAAGATATAGTTATTACAGATGTGAGACTCAAGCATAAGACTGGTGGCAAGAGTGGA
GATTGG
>PJSX-g6947
GTAGAAAGGAAATTCCATTGTAACATCCTCGTTGGTACAGATGGTGCTGGAAGCACTGTG
AGAAAGCTTGTTGGAATACAAATGAAAGGTGAGACAGACTTGCAGAAGCTTGTCAGTGTC
CATTTTTCAAGCAAAGACCTTGGGCAGTATTTGCTTAAGAAAAATCCTGGCATGCTTTTT
TTTATCTTCAATACTGAAGCCATTGGAGTTCTGGTTGCTCATGATCTGAGGCTGGGGGAA
TTTGTATTGCAGATGCCATTTTATCCACCTCAGCAGACAATTGAGGACTTCAGCCCAAAG
GCATGTGAGAAGTTAATCAGCAAACTGATTGGCGAGCAACTTGATGACATAAATGTAATT
GACATAAGGCCATGGGTTATGCATGCTGAAGTTGCAGAGAAGTTTATATCTTCTGGAAAC
CAAATATTTCTTGCTGGTGATGCTGTCCATCGATTTCCTCCTGCTGGTGGATTTGGAATG
AATACTGGCATTCAGGATGCCCATAATCTTGCCTGGAAAATAGCTGCTGTGATGAAGGGT
ATTGCGCCATCTTCGTTACTAAGTACATATGAAATGGAACGTAGACCGATTGCTATATTC
AATACGGAGTTGAGCCTTAAAAATTACAAGGCTGCCATGGCAGTTCCTTCAGCACTCGGT
CTTGACCCTACTATTGCAAACTCAGTACATAAATTAATTAATACTGGGCTGGGGTTTTTA
CCACATGGATTAAGGAAGGGAGCTTTGGAAGGAATTTTTGCAATTGGGCGAGCACAGCTA
TCAAAAACTATTCTAGATGAAAGTAATCCAGTTGGATCCTCAAGGCTGTCTAAGCTAAGG
CATATATTTGAAGAAGGGAAAAGTCTTCAACTCCAATTCCCCGCTGAAGATCTTGGTTTC
AGATACCTACAAGGAGCAATCGTGCAAGAGAGTAATAATTTAGAGTCTACTCCACAATTG
TCTACAGGTCGCCGGAGGGATTACATTCCTTCAGCACATCCAGGATCAAGACTGCCCCAC
ATGTATGTGAGGGTGAATAAATTGAATGAGATTGTTTCAACGCTAGATCTTGTGTCTGGA
GACAAAGTTGAGTTTCTTCTCATCATAGCTCCTCTGAAGAAATCCTACAACATCGCTCGA
GCTGCGTTTAAGATGGCAGAGGAACGCCAAATTTTGGTCAAAGTTTGTGTTATCTGGCCT
AGTGGTTCTGCTGAGGGACTCAATGAAGGAAGTGAGACGGCACTGTCACCTTGGGAGAAT
TATGTAGATGTTGTTGAAGTTGATAGGCCATCAACTTCAAATTGGTGGAAGGTGTGTCAA
ATGAAGGAAAGTGGAGCTATTTTAGTTAGACCTGATGAACACATTGCCTGGCGTACAAAC
TCAGCCCTTGCTGGGGACCCCACAGTGGAAATGCAAAGAGTCTTTTCTGCAGTATTAGGG
ATT
>PJSX-g6119
ATGAAAATCCGATCGGTGAAGCTGAGGGAAGCCCACCAGCCCGCTAGCAACGGCCGCCCT
TCTTTCTGCTCCGTCTTGTGGGACCAACAAGCTCAACACCTCGTCACTGCATGCTCTTCT
GACGTCTCCATTTCAATCCATGACCCTCTGCTTCTTTCATCTCCCCCGAAGGTTCTCACT
CACCACCGCGATGGTGTCACCGCTTTGGCTCTTAGCTCCAATTCTACATGTCTTGCATCC
GGATCCGTCGATCACTCCGTGAAGCTCTACAAGTTCCCGGGTGGAGAGTTCCAGACTAAT
ATTACCAGGTTTACACTTCCAATACGTTCACTTGCATTTAATAAATCAGGGAGTTTGTTA
GCTGCAGCTGGTGATGATGAGGGCATTAAACTTATCAATACAGTTGATGGTTCTATTGCT
CGGGTTCTCAAAGGACATAAAGGGTCTGTCACGGGCTTAGCTTTTGACCCCAACGGTGAA
TACTTGGCATCTATAGATTCATCTGGAACTGTTATTTATTGGGAACTTCACTCAGGAAGA
ATAGTTCATAACCTCAAAGGCATTGCTCCTGACACAAGAGCAGATGTATCTTCTATGAAT
GTTCTTTGCTGGAGTCCTGATGGTGAGACCTTGGCTGTTCCGGGGTTTAAAAATGATGTT
GTGATGTATGATAGGGATACTGCCGAAAAGTTGTTTTCATTGAAGGGCGATCATACACAA
CCCATATGTTTCTTGTCTTGGTCACCCAATGGCAAGTACATGGCTACTGCTAGCTTAGAT
AGGCAGGTTCTAATTTGGGATCTCAACAGAAAGCAGGATATTGATAGGCAAAAATTCAAT
GAAAGAATATGTTGCATGGCTTGGAAGCCAATAGGTAATGCGTTAGCTATTATTGATGTC
ATGGGGAAGTTTGGTATCTGGGATTCTGTTATTCCTTCATCCATGAAATCCCCAGCAGAG
GATATTCCCATGCAATCTAAGAACAGTAATGGGCTCCTCTTGTTTGATGAGGAAGATCAG
GACCTTTGTGCGAGTGGAAGTATAAGTGATCTTGGTGAAGATAGTGACGGAGAGTCTCAA
CTAACTAGCAGGAAAAGATTGCGTGAAGAGCCTGTGAGTGAAGAAAACTTTGATGAGGAT
GGCAGTGGCGAAATGGCTTTACATCCGAAGGTTGAATCTCATAAAAAACCAAATCGCACG
CATAAAGAAAATTTGAACAGTGTGAATACGGGACTTAAAAGCTCGATCACAACATGTACA
CCAAAGATGCAAGAAGCATTTCAACCAGGATCCACTCCGGCACAGCTTGGGAAAAGGCGC
TTTTTGTGCTACACTATGCTTGGAAGTATAACCACAATTGAACATGATGGATACTTCCAC
ATAGAGATTGATTTTCATGATACTGGCAGCTGTCCGCGGGTTCCATCAATGACCGACCAT
TTTGGATTTACAATGGCTGCCTTGAATGAGAATGGTAGTGTCTTTGCGAATCCTTGCAAG
GGGGAGAAGAACATGAGCACTCTCATGTATCGTCCATTTAGTTGTTGGGCAAATAATAGT
GAGTGGTCTATGCGCTTTGAAGGAGAAGAAGTAAAGGTTGTTGCACTTGGTACTGCTTGG
GTGGCTGCAGCAACTAGTTTTAACTATCTTCGTATATTTACGGATGGTGGTTTGCAGAGA
AATATTATTTCGCTGGATGGGCCAGTGGTGACTGCCTCTGGTTTCAAGGACAAATTGGCA
GTTGTTACTCTTGCCTCTGATTGTGTTTCCTCAAATAATCAGGTGCTTGAGTTTAGAGTG
TTTAACATACCGAATGAAACCCAGCTCCTTAAAGGCCGCTTGCCATTGACTCCTGGTTCA
TCTCTAACGTGGTTTGGATTTAGTGAAGAAGGCCAATTGAGTTCCTATGATTCCAAGGGT
GTGCTCAGTGTGTTTACAAGTCAGTATGGAGGTAGCTGGCTCCCGCTTTTTAGTGCAAGT
AAAGAGAAAGATGAAAACTATTGGGTAGTGGGGTTAAATGCAAGCAAGTTATTTTGTGTG
ATATGCAAAAAACCTGACTTCTTCCCACAGGTGATGCCTAAACCGGTTCTTACACTACTG
AATCTTTCGTTTCCTCTTGCTTCCTCTGATCTGGGGTCGGAAGCCCTTGAGAATGAGTTC
ATGATGAATAACATGCATCTCTTTGAGATTCAGAAAAGAATGGATGAAATGGCTGTTGCC
GGTTTGGATACCAGTTTGCTTGATGATGAGGCTTTCAATCTCGAAGCAGCCCAAGATAGA
TGCATACTTCGGCTCATAGCATCCTGCTGTAATGGAGATAAGCTTGTGAGAGCCACTGAA
CTTGTGAAGCTCTTGTCACTGGAGAAATCAATGAAAGGTGCAATTAAACTTGTCACTGCC
CTAAAACTTCCTAACCTGGCCGAGAGGTTCAGTACCATATTAGAGCAAAAGCTTCTCCAT
GAAATGAAAAAACCCGCAGATACCTACCACCGCCAAGATGGCCGTACCGCACCCTTGACA
GTTGATGTTTCAAATAGCAGAGGCAGGGTCGTAACTCAGACTGAAGCATCAGCCACAGTC
AGCATGTCGTCATCACCAAAATTATCTGCTCCTTTGTTGACCAAGAAAGCCAAATCAGCA
GAGGAAGCCAAAGCCGGAATGGAAAAAACTGCGGCGAATGAAACTGTGAAGGGGAAGAAT
ACAGCGAATATGAATGATAGGGAAGGGAAGGAAATACGTCAGGTCCCAGCTTCGTCAAAT
AAGCAGCAAGTGAACAAGTTAGAGGCTAGTAAGGCACAACCAAGTCGCCCCTCGAATCCG
TTTTTGAAGTCGTCTATCAAG
>EDHN-g5894
ATGGATAATGATGATGATTTCACATTTTGTAAGGTTGACTCACCAGTTGACCAAGATGTT
CTTGAGACAAAGAAGCTTGCAGCTGATATAGATGGCATTAACATAAAAGGTGAATCACCG
AGTGGCAGTGCCAGTAATCAGAATGGAGGTTTTCCGTGGAAAGGCAATTTGACAAATAAT
AACGTCTCCAAAAAGCAGGAGACAGTTGGTTCCTTATCTTTTAATGTTATTGATACCTCG
TCTCCCAGACGGTCAAGTAAACCGTTAAAACAGCCAGTGCTAGGAGATGTTGGACAGTTA
AAGAAGCCTGTGCCACGTGCCAAGGTTCCTTTCGAGAAGGGTTATAGCCAAATGGACTGG
CTTAAGCTTACTCAAACGCATCCTGATCTTGCAGGTTTAAAGGGACAGTCCAATAGAAGG
CTCATTTCTATGAATGAAGTCAAACAACACAGACAAGAAGGTTCGATGTGGACCGTTCTA
AAAGGTCGGGTGTATAATTTGTCTCCGTACATGAGATTCCACCCTGGAGGTGTCGATATG
CTAATGAAGGCCGTGGGAAAAGATTGTACAGCTTTATTCAATAAATACCATGCTTGGGTA
AATGCTGAATTCTTGATGGAAAAATGCCTTGTTGGTATCTTGGAC
>EDHN-g7135
TGGAGAAATTCCACCTTTATGAGTAGGGAATTTAAAGTCATCTATGATACACAAAAGACT
TTATATCCCAGATCAGTCAATGGGCTAAACTTCTGCCCTATGGCTTCTGCAAGACGGAAC
TTGGCAAAGAAACCGAAAAAGACTGGAAAAACTAGCCAAAGTGTTGCTGACATTTCTCCC
AAAGATGAGGATGGTCAAGACGACAACAAGCTCAACGCTTCAGATGATTCAGTTGGGCAG
AAATTGAATACCGTTCCTTCAAGGGGTACGGTGCTGCAGGCATGTGCCATTACGTCCGGC
TTGATAGCTGCTTTGGGTGTAGTGCTTCGGCAGGTATCACATTTTGCCTCAACAGAGGGA
TTGCCAATTCTTGACTGTTCTTCGAGAGTATCATTTGATTTTGAGATGTGGCATCTTGAG
TTGATTACAGGATTAGTAGTAGTGATATCGTCGTGCCGATATCTACTACTGAAGACATGG
CCAGAATTTGCCGAGTCTAGTGAAGCTGCCAATCAGCAGGTCCTTGCTTCGCTACAGCCG
TTGGATTACTTGGTTGTGGCCTTTTTACCTGGGATTAGCGAGGAACTTCTTTTTCGTGGT
GCGTTGTTGCCACTTTTTGGATTCGATTGGAAGAGTGTCTTGGTGGTTGCTGCCATTTTT
GGTGTTCTACACATCGGAGGTGGCCGGAAGTACTCCTTTGCTGTCTGGGCAACTTTCGTC
GGCCTTGTGTATGGCTACGCGACCATTCTATCTTCCAGCGTGATCGTACCTATGGCTTCA
CATGCTGCGAACAACTTGGTGGGTGGGATTATATGGCGCTACGAATCGAGCTCA
>Aquco_v1.1-g7361
AAAGAAGAAGAAGAAGAAGAAGAAGAAGAAGAAGAAGAAGAAGTGGAGATAACATTGAAA
ACTATAGGACCAACACGTCCTACTTCCATCAAAGTTCCCTCTTCCATTAATGTGAGAGAT
TTGCGTAGTTTGATAGCGGGGGTTGGTAAGTTGCCAGGCGAACATTTGAAACTTATTTTA
CGTGGAGAAGTCTTGCATGACACCAAAAATGGAGATGATGTGCACCTTCGGCTTAAAGAT
AGAGATTCCATTATAGTTGCTGTTAAACCAAAATCACCTGCTCGACATATTCGGGATGGC
TTTGATGATGACGACGATGACGATCTGAAATTTCAAATTCCCCAATCTACAAGCCGGTGG
AAGAGGAAGCTTTTCTCTTTTCTTCATGACAAAGTGAAGCTTCCTTATATCCTGTTGACG
GCAATTTTCTCTATCAGTCTAAAGGCATGGGCTTTTATCATATTGTGGTTTATGCTGGCA
CCTGTAGCATACAGATGGGATTTAGGACCTTTATATATACTTGGAACTGGTTTCTCTATT
ATTCTCCTAAATCTTGGAAAGCGGGAAGATGGTGACCTCAGTGCATATTCAGTATTCAAT
GAAGACTTCAGGGAGCTTCCTGGAACATTGAACGCGGATCGGCTAGACAGGGATATACGA
GCAGGTCAGTTT
>Aquco_v1.1-g7363
ATGGCGGAGTCTTCTGCTTTATGTTCCTCTGCGTTTTCTCCTTTCCCCAACATCTCTCGC
TCTAGTTCCAAACAATCTTTCTCCAAAAACAATTCCTTTTTTCCTTTCCCAAGTAATAAA
TCTTCTTTTTTTCCTGGCCAATCATTTCGTTTAATACGATCTGATGCCAAAGGTGGTCCC
AATGAAGGGTCTCCTTTCTCCGACGATTTTTTCGGTTTCTATCCATGGGATTCTTCTGAT
GGAGATGCTGCTATTCAATGGGTGCCTGAGGACAGAGTCACACTTTTTACTACTGAAGGT
CTCGTCCAAATTGGTGGCTCTGTGATCCCCCGCAGAATTTCTTCTTCAGATAAGCAAGGG
AGATCAAAAATTTCTCAAAGATTCCAGCGTCAGGAAAGGGATTACATGGACCCCAATCAG
GGACTTTGTCTCGGTGCATTATTTAACATTGCAGCGACAAATGGACTTGATATGGGTAGA
AGACTTTGCATATTTGGGTTTTGCCGTTCAATTGAGATGCTAAGTGATGTTGTGGAAGAT
ACTGTTTTGGAGCATGGTGGAGAGATTGTGGCTGCAGAGAAGGAGAGCAAGGGAGGCTTG
CAGGAAAAGTTGACCATGACTGTAGCAGTGCCGTTATTGTGGGGTGTTCCTCCTGCATCT
GAGACACTTCACCTTGCCGTTCAGAGTGGTGGTGGAATCGTTGAGAAGGTTTATTGGCAA
TGGGACTTTCTG
>Aquco_v1.1-g5596
ATGGGCAATAAAATTGCACGGACTACACAAGCTTCTGCGTCTGAGTATTACCTGCACGAC
CTCCCTTCTTCTTACAATTTGGTTCTCAAAGAGGTTCTTGGCCGTGGCCGTTTTCTCAAA
TCCATACAGTGTAAGCACGATGAAGGCCTCGTTCTTGTCAAAGTTTACTTCAAACGTGGA
GACTCTATTGATCTTAAAGAATATGAACGCCGATTGTTCCAAATCAGAGAAATATTTCGT
TCTCTTCAAAGCCCTCATGTCTGGCCTTTCCAATATTGGCTCGAAACCGATAAGGCAGCG
TACCTACTCCGACAATATGTTTTCAACAATCTTCATGACCGATTGAGTACTCGGCCATTC
CTAAATCTCATTGAGAAGAAGTGGCTGGCTTTTCAGTTACTGTATGCGGTGAAACAGAGC
CACGAGAATGGTGTTTGTCATGGTGATATCAAGTGCGAGAATGTGTTGGTCACATCTTGG
AATTGGCTATACCTTGCTGATTTTGCATCATTTAAGCCGACTTATATACCTCATGACGAT
CCTTCAGATTTCTCCTTTTTCTTTGACACTGGGGGAAGGAGGAGGTGTTACCTAGCTCCA
GAGAGATTTTATGAGCACGGCAGTGAGATGCTCGTTGGACCAGATGCCCCTTTAAGTCCG
TCTATGGATATCTTCTCCGTAGGATGTGTTATTGCGGAGCTTTTCCTTGAGGGACAACCG
TTGTTTGAACTATCACAATTACTTGCGTATCGCAGAGGACAATATGATCCTAGTCAAATC
CTTGAGAAGATTCCAGATGCTGAAATTCGCAAAATGATTCTTCATATGATTCAGCTGGAT
CCAGAGTCTCGACTATCTGCTGAAAGCTACTTGCAGGGCTATGAAACCATTGTGTTTCCT
TGCTACTTTTCTCCATTTCTTCATAATTTCTTTTCCTGTTTGATCCCTCTTGATTCTGAT
ACAAGGGTTGCAGTGGTACAGAGCGCGTTCCATGATTTACATAAGAAAATGATGAACAAA
TCAAATGAGGAGATCAGTAATGTAGCATGTGCATCATCCAACATCATAAATAGTGAGCCT
TGCCAACAACTGGAGAATGCAACACAGAATTTGGATCCTCAAAGCGGATGTTTCAGGAGA
GGGGAGCTAGACAAGGGTAGCGCCAATCATCAGTTTCAACTTCTTGGTGATATTACTACG
CTACTTGAGGATTTAGAGGAAAGTAAGACTTGTTCTAAAACAAAAGCAATGGTTGAAAAT
GTTCCCAGCGCTACTTTTGGCAGCATTTGTGCAAAATCTTCTTCTCCGCCAAATTCTAGG
CATTCCAGCAAGCAGTCTACAGGCGAGTTTCTAAAAACTATTATGAAGGAATTTAAGGGG
AGAGAGCACGAAGTATTGGGAAAGATCATCCAGAGGGACTTGGATTCACTAATCATAAAC
TATGACAGCCAATTAGATACCTCTCGAATTCCTTGCTTGGATGTACCAGAACATAATATG
AGCTGTGAAGGCATGGTCTTGATTGCGTCCCTGTTGTGTTCTTGCATACGCAGTGTGAAA
TTGCCACAGTTAAGAAGGTCAGCCGTACTTTTACTGAAATTTTGTTCCTTCTGTATCAAT
GATGAAGATCGATTGCAAAGGGTTCTTCCCTATGTTATTGCCATGCTTTCTGATCCAGCG
GCAATAGTGCGCTGTGCTGCGTTGGAAACTTTGTGTGAGATTCTGCCGTTAGTTAGGGAC
TTCCCTCCTAGTGATGCCAAAATTTTCCCTGAATACATTCTTCCCATGCTCTCTATGCTT
CCAGATGACCCAGAAGAAAGTGTGAGAATTTGCTACGCGAGCAACATATCCAAGCTTGCT
CTAACTGCATATAGATTTTTGATTCAATCACAAAGCTTGACTGAGATGGGGGTTCTTGAT
AAATTGAGTTTAAAGCAGAAATCATCAGCACCCTCTGTTGATATATCCGGGCAGCTACAC
AGTGAGAACAGTGATGTGCAGCTTTCAGACTTAAGAAAGGCCATAGCAGAAGTTGTTCAA
GAAGTGGTAATGGGCCCAAAGCAAACTCCAAATATCAGGAGAGCACTCTTGCAAGACATT
GGTAATCTATGTTGTTTTTTTGGGCAGAAGCAGAGCAATGACTTTTTGCTACCCATTCTG
CCAGCTTTTCTAAATGATAGGGATGAACAGCTAAGGGCTGTTTTCTTTGGTAAAATTGTG
TTTGTCTGTTTCTTTGTGGGCCAAAGAAGTGTGGAGGAATATCTTCTACCTTATATTGAG
CAGGCCTTAAGTGATACAACTGAGGCTGTGATTGTGAACACATTGGAGTGCTTGGCCATG
TTATGCAAGAGCAGCTTCTTGCGGAAAAGGATATTGCTTGATATGATTGAGCGTTCTTTT
CCGCTCTTGTGCTACCCTAGTCAATGGGTTAGAAGGTTTGCTGTCACTTTCATTGCGGCT
AGTAGTGAGAATTTAGGAGCAGTGGATTCTTATGTATATTTAGCTCCTGTTATACGCCCT
TTCGTTTGCAGACAACCAGCCTCTCTTGCTTCAGAGAAATCACTCCTTTCGTGCCTTAAG
CCTCCAGTCTCCAGACAGATGTTTTACCAAGTCTTAGAAAATGCCAGGAGTTCAGACATG
TTGGAGAGACAGAGAAAAATATGGTACAATTCATCTATGCAATCGACACAACAAGAAGCG
ATGGATATGAGTAAGAGAGGAATGGGGGAATTAAGTCCCATGCTGAGCCGCCCTGGCAGA
CAACCTGCGTCACAGGATTACAAATCTGCTAGCAGTTCCATGCAGCAACCAGGGTTAGTT
GAAGGTGCCGAGGTTGAGTTGAGACCAATGGGAAGCTTTATACGCAATTCTTCTAGTGCA
ATGGATATACGAGATACTCTGAGCTCAGAGAAGTTGCAGTTCTCTGGCTTCATATCCCCA
CATGTCAGTGGTGGAACCAACTTTGATTGTGATGGAGCATCAGAAGGCATACCCGTGTAC
TCCTTCAGCGTGGACAAACGAGCAGTAGGAGCTACGTCTGCTGGTTCCGATTCTTTGTCA
CTGGGAGGTTCTGTAGGAACCAGTTCTTCATCGATGCTTTGGATGGATCAGTCTAACAAG
TCATTCAATTTGGCTAGTTCTGCACCTAAGTTTGTTCCAGGTTCCTTCAGCATCAGTAAC
GGCTCCAAACAATTGTACAAAGTCAAACAGGATATAGAAGGCAGAGAAAACAGCCAAATC
GCTAGTATTGGAAGCAAGTTTCAAGATATGGGTATATCTGGTTCTCGAAAAGGGACATCA
ACCATAACCATAGATGTTCCCTCACCAACTGATATTGCAGGAGTGCCATCATTTGTCCGA
CCATCATCAGTCACCGATACTGGGTGGAGGCCGCGTGGGGTGCTTGTGGCACATCTCCAG
GAGCATCAGTCTGCTGTCAATGACATTGCCATCTCAAATGACCATTGTTTTTTTGTGAGT
GCTTCTAATGATTCCACAGTCAAGGTCTGGGATACCAGAAAGCTGGAAAAGGACATCTCT
TTCAGGTCAAGACTGACATACCCTCTACATGGAAGTCAGGCACTTTGCACGGCAATGCTA
CGAGGCTCTGCACAAATAGTCGTTGGAGCTAGTGATGGAGCAATTCATACATTCTCCGTT
GATTATATCTCCAGGGGATTGGGTAATGTTGTTGAGAAATACTCTGGTGTTGCAGATATT
AAGAAGAGAGAGATAGGGGAGGGTTCTATTCTTAACCTGTTGAACTACTCTACAGATGGA
TCCCTTAGTCAGATGGTTATGTACAGCACCCAAAGCTGTGGAATTCATCTCTGGGATACA
AGAGCAGATTCAACATCATGGACATTGCGAGCGGTTCCTGAAGAGGGTTATGTGTCTTCT
CTGGTAACCGGCCCGTGTGGAAATTGGTTTGTGTCGGGGACTTCCAGAGGTGTTCTTACC
CTTTGGGATCTGAGGTTCCTTGTGCCAGTAAACTCATGGAAGTATTCTCAAGTATGCCCC
ATTGAGAAAATGTGCCTATTTATCCCATCATCAAATACTTCTCTGTCTGTTTCGGGGAGG
CCCCTGGTATATGTTGCTGCAGGGTGTAACGAAGTTTCCCTCTGGAATGCAGAGAATGGG
AGCTGCCACCAGGTATTGAGATTGGCAAACAATGATAGTGATGCTGATAAGTCCGACCTT
CCTTGGGCATTAGCGAGACCTTCCAGCAAATCCAATTCTAGACATGATCTGAGTCGGAAT
GTGAGTCAAAAGTATCGAGTTGAAGAATTGAATGAACCTCCACCACGTGTTCCTGGTATT
CGTTCATTCCTTCCCTTGCCTGGAGGCGATTTGTTAACTGGAGGAACTGATTTGAGGATT
CGCCGCTGGGATCATTCAAGCCCTGGCCGTAGTTATTCTGTTTGTGGGCCGTCATTGAAG
GGAACAAGAAACGAAGAATTCTATGAGACTAAATCTAGCTATGGGGTGCAAGTTGTACAA
GAGTCAAATAGGAGGCCTCAGACAACTAAGTTGACTGGAAAAGCGCTACTTACAGCTGCT
GCTAGTGATTCTGCTGGTTCTCATCGTGACTGTATACTTTCTCTAGCTTCTGTCAAGTTG
AATCAAAGGCTCTTAATATCAAGCAGTAGAGATGGAGCCATCAATGTGTGGAAG
>Aquco_v1.1-g5064
ATGAAGAAGGAAGACACGGTGAAGTTAATAAGTGCGGAGGGTTTTGAATTCGTAATCGAT
AAGAATGCCGCGATGGTTTCTCAAACTATTCGAAACATGCTTACTTCACCAGGGAGTTTT
TCTGAGACGCAACATGGAGTGGTGAGATTTCCAGAGATCAGTACACCAATTCTAGAGAAG
ATTTGTCAGTATTTCTACTGGTCTTTGCAATTCGCCAGTGGAAAGGAGACTGAGTTTTAT
ATAGAACCTGAATTGACTCTTGAGCTCATGATGGCTGCTAACTATCTACATACT
>Vitvi_Genoscope.12X-g6746
ATGATGAAACCTCCACTGAGGTCCTACGACCCCCATTTGATCCAGGAACCCACTGTTTAC
AGATTGAATGAAGCCGTGATGCATTTTGGTGAGAGCATCAAGGAAATTATCAATGAGGAG
TTTGGCGATGGCATTATGTCAGCCATAGACTTCTACTGCTCAGTTGACAAAGTTAAAGGT
GTGGATGGAAAGGATCGTGTGGTCTTGACGTTTGATGGGAAGTATTTGCCTCATACAGAG
CAGAAATCGGAGCATATGGTTTCAAGGCTAAGGCTGCAGGGAGAT
>Vitvi_Genoscope.12X-g6496
ATGACGACTCGAATCGCTCCGGGCGTCGGAGCCAACTTGCTAGGCCAACACTCCGCCGAG
AGGAACCAGGATGCCACTGCTTACGTCGGCAATCTCGATCCTCAGGTAACCGAGGAGTTA
CTGTGGGAGTTGTTTGTTCAAGCGGGCCCTGTTGTTAATGTATATGTTCCCAAAGATAGA
GTGACAAATCTGCACCAAGGATATGGATTTGTAGAATTTCGAAGTGAAGAGGATGCTGAT
TATGCAATTAAGGTTCTGAATATGATTAAACTTTATGGGAAGCCAATACGTGTAAATAAG
GCATCTCAAGATAAAAAGAGCTTGGATGTTGGAGCAAACCTTTTTGTTGGAAACCTTGAT
CCTGATGTGGATGAGAAACTTCTGTATGATACTTTCAGTGCATTTGGAGTCATTGTCACA
AATCCCAAGATAATGAGAGATCCTGATACAGGAAATTCTCGTGGTTTTGGTTTCGTTAGC
TATGACTCTTTTGAGGCATCTGATGCAGCTATTGAGGCAATGAATGGTCAGTATCTCTGC
AACCGGCAGATAACTGTGTCCTATGCATACAAGAAAGACACTAAAGGGGAGCGGCATGGT
ACCCCAGCAGAAAGGGTTTTGGCTGCAAGCAATCCAAGTGCTCCAAAGAGCAGGCCCCAC
ACCTTGTTTGCGAGTGGACCTCCTACACTTCCCAATCCTTCCCACCCATGCAGC
>Vitvi_Genoscope.12X-g5933
ATGAAGAAGCCTCCATTCAGCCGATTTTCAGAAATCACAAGTGCTGGGGGCAAGACTGTG
TGGGGAGACCCTGCAGAAGTTGGGAAGGTTGTGGCGGGGGCGGCATTTGATGTTGTTCTG
GATAACAATGGCAAGGACATTGACACTGTGAGGCCTGTAGTAGACTGGGCCAAGAGTTCT
GGGGTCGAGCAATTTCTGTTCATCAGCAGTGCTGGAATTTACAAGCCAACTGATGAGCCT
CCTCATGTTGAAGGAGACATTGTTAAAGCTGATGCCGGTCACGTTGGGGTGGAGACATAC
ATTTCAGAGGTTTTCGGCAGCTGGGCAATTTTCCGTCCGCAGTACATGATTGGATCTGGA
AACAACAAAGATTGTGAGGAGTGGTTCTTTGACCGAATCGTTCGGGACAGGCCGGTTCCA
ATCCCGGGATCTGGAATGCAACTCACTAACATCGCCCATGTTAGGGACCTATCCTCCATG
CTTACTCTGGCTGTTGAGAACCCAGCTGCTGCAAGTGGCAACATCTTCAACTGTGTCAGT
GACCGAGCCGTGACCCTTGATGGAATGGCCAAGCTCTGTGCCCAAGCTGCTGGTCGCCCA
GTCAACATCGTTCACTATGATCCGAAAGCTGTTGGAATCGATGCAAAGAAAGCTTTTCCT
TTCCGTAATATGCACTTCTATGCAGAACCCAGAGCTGCCAAGGACATTCTGGGGTGGCAC
GGCATCACAAACCTTCCTGAAGACTTGAAGGAGCGGTTTGATGAGTATGTAAAGATCGGT
AGAGACAAGAAGCCCATGAAATTCGAGATAGACGATAAGATACTAGAGTCACTTAAAGTG
TCTGTAGCCGTG
>Vitvi_Genoscope.12X-g7136
ATGGCCAATGTTTATCTTTGGTACCCACTGAGTCTGATAACTGGGGGAACTACTGCAAAA
ATCATGGTTGCAGCAAAAGATAATTTTCTGGGAAAATATATCTACAGAGACACAATTGCA
AGAAATCTTGCTGCAGTTATCTACAAAGATGAGAAGGAGATACAGAAGACAGCGTTTAGG
CAGTATCGTGTATTGCGGTCAGCTAAAGAGTTCAGATATGGCTACAAACTTGTTGAAAAT
AACAATGTGAGATCTGCACTTTCTACCACAGATGTCATTGAGCTTCCAACACAAGGCGAG
CTTAAGACAGTGCTTGATAAAGTGAGGGACTTCTTTGGAGATGCCAAAGAATCTTTTGGG
AAGCTGACTGCCCTGAATTCAACAACCGAGGAGTCGGAGCAAATGTCCAATGAGAAATCC
AAGGTTCAAGGC
>Vitvi_Genoscope.12X-g5816
ATGGAGTCCAACCTCATCTACCTTCTTCTGCTCTTCTTCGTCGCTCAGCTTCATCCCCCT
CTCCTTGCTGAAGAAGCGATGAGGTCTCTGGAGTCGGTTCCTGATCTTGAGAAGTCAATG
TACATGGTTGTTGATGGATATCCTTGTGTTCGTTTACTCAACCTTTCTGGGGAGATTGGT
TGTTCAAATCCTGGACGGGAAAAGGTTGTGGCTCCTATTGTGAGATTCAAGAATGTGAAT
GTGTTGGCACAGTCATCTGCTATTTTGGTGTCACTGGATGAGATTCAAAGTTTCTTTACA
AGGCTATCACATGATTCAAATTTTGCAAGGAATGTTGGTGGTGTTTTGGTTGAATCAGTG
AGTGCAAGCCAAAATAAGTTAAAAGGATTCTCTCCAGTTGAAAAGTTTCCACAAGCTGAA
TTCGCTCCTTACCAAAGCATCAATTATGAATGGAATCCAATTGGATCTGGTATCATGTGG
AACACTTACAATTTTCCTATGTTCCTGCTTTCTCAGTCTAGCACATTGACCCTGCAGGAG
GTTGCCATCAAAAATGAGAAGAACAAGAAGGCTTATACTGCAGATGTTGCTGAGTTTGAT
CTAGTGATGCAAACAACAAAATCTGGGACTCATGATTCAGAATCTTGTCTGAAAGAAGAG
ACTTGTCTACCTTTAGGAGGATACAGTGTTTGGTCGTCACTTCCCCCAATAAATGTTTCC
TCCTCAGATCAGTCAAAGCCTGTCATATTAACAGTGGCATCTATGGATTCTGCTTCATTT
TTCCGTGACAAAAGCCTTGGTGCAGATTCCCCTATATCTGGTCTAATTTCATTGATGGCA
GCTGTTGATGCTCTTTCTCATTTGGATGGTTTAAATGACCTCAGCAAGCAGCTTGTTTTC
CTCGTTTTCACTGGAGAGGCCTGGGGCTATCTTGGTAGCCGGAGATTTTTGCTTGAACTT
GATCTACATTCAGATTTTGTCAAGGGAATTGATAGCACGTTGATTGAGATGGTCATGGAA
ATTGGATCTGTTGGGAAGGGCTTTAGTCAAGGAGTAAAAACCTTTTTCGCTCATGTTGCA
GAGGTTTCATCTGTTACAAATGAAACATTGAATGCCTTACAGCAAGCTAAAGATTCGCTT
AAATCTGAAAGCATCATGATCTCAACAGCAAATAGCTCAAATCCTGGAATACCTCCATCA
TCATTGATGTCATTCTTGAGAAAGAACTCTTCGACTTCTGGAATTGTTTTAGAAGATTTT
GATGCTACCTTTGCTAACCAGTTCTATCACAGTCACCTTGATGATCTTTCAAATGTCAAT
TCTTCAGCGATAGTGGCAGCTGCTTCCCTTGTTGCTCGTACTCTTTATATTCTTGCCAGT
GATGACAAGGACTTAAGCACTTCAGCTCTAAGTGCTATCAATGTGAATGCTTCTCTGGTT
GAAGCACTTTTGGGTTGTCTATTGAACTGTGATCCAGGTCTATCCTGTGATCTGGTGAAG
AAATATATTGCACCCCGCACAAACTGCCCTAGCAACTATGTTGGCGTTCTTTTGGGGGAA
CCTTCCGCCACACTTTATCCTGGATATGTGAGTGATGTTTCTAGGTTTATATGGAACTTT
CTTGCTGACAGAACATCTATTCCAAGGGAAAATGCTACTTCTGCTTGTCCAAAAGACTGC
AGCAATGAGGGTGAAGTATGCATTGGAGAAGAATTAGATGGAAAGGGAGTTTGTGTTATC
TCCACAACCAGGTATGTTCCAGCATATTCCACCCGGTTAATGTTTGAATCTGGAATTTGG
AAGGTAATGCCCCTGAACTCCTCTAATTCAATGGGCACGGAGGACCCTGTTTGGACTGAA
AGCAATTGGGATGCAATTGGGCTGCGGGTCTATACAGTACAGAATGCAGCTTATGACCGT
CTTGTCCTACTGGCGGGTTTGGTTGTCACAGTCTTGGCTTACCTTGCAATAGTAGTCGCC
AGAGCCTTCATCACAAAGGCCCTGAAACAGGAT
>Vitvi_Genoscope.12X-g6825
ATGCTTCTCACCGATAAGGTTTTGCAGTTCGCTGTTCTTCCGGAGGCGGCTCTCGGCGCC
GATCGCTATCTCTCCTCTCTCACCACTATCAGCGATGTCGAAGTCTCCGCTGATTTGCAG
GTGGTTAAAGTTTATGTATCTGTTTTTGGGGATGAGAAAGGAAAGGAGGTCGCCATTGCT
GGTTTGAAGTCAAAGGCTAAATACGTTCGAAGTGAGTTGGGGAGGCGTATGAAGCTGCGG
CTAACTCCAGAGATACGCTTCGTAGAGGATGAGTCTCTAGAGCGAGGAAGCAGGGTGATT
GCAATATTGGATAGGATAAAGAATGAGAAAAAGATGGCAGGAAGCCAGGATCAACCATCC
GAATCATCTGATCTACCTCAAGATGATGACTGGGAGGGTGATGACCCTGATGAAAACATT
ATTTATATAAAA
>Vitvi_Genoscope.12X-g6641
ATGGCAGCTAAGCTGCTATCCCATTCACATCCTCTGTCTTCTCTCTCTCCCCTCTCCAAA
TTCAGAACCAGCGACTTCACCCTCCAACATCAGCCATGGCTCAGGAGGACTCCAACACCC
ACAAGACCCAAGAGGCTGGTGGTTCAAGTCTCCCTCCACGACCCTATCTCTTCATCCACT
GCACTGCTCCACCATCTCCACACCCATCAAACTCCGTACTCGCTCTTTGAACTTGCAGAG
AGCACAGGGTATTCATTGGCCAGCTACTACACTTCACTGGGTCTCTTTGTCATCTCCGTC
CCGGGGCTGTGGTCTCTCATTAAGCGCTCTGTAAAATCCAAGATTGTGAAAAAGACATTT
ATAGGGGAAGGAGAAGGGAAGAATAAACCGAATCATATGGCGGGGGAAATTCTTTCATTC
TTTAGTCGCAACAATTTTGTGGTGTCGGATAGAGGAGAGACCATAACGTTTGAAGGCATG
ATGGTTCCAAGCCGAGGCCAAGCAGCATTGCTCACCTTCTGCACTTGCATAAGCCTGGCA
AGCGTTGGCCTTGTTCTTACCATAACTTTTCCGGATGTTGGCAATAACTGGTTCTGGCTC
ACCATTTTAAGTCCTTTAGCCGGAGCATATTACTGGAAGCGAGCATCAAGAAAGGAGCAG
ATCAAGGTGAAGATGATAGTGGCAGATGATGGAACCCTGTCAGAGATAATTGTTCAAGGA
GATGACCAGCAAGTAGAGCAAATGAGGAAGGAGCTGCAACTAAGTGAAAAGGGCATGGTG
TATGTTAAGGGCATCTTTGAA
>Vitvi_Genoscope.12X-g7583
ATGATTCCACAAAACCTCCTTCAAAACCCGCTCGCTCTCACCACCCAGAAGTGCACTCTC
GGCTGCCCCATCCTCGATCGCTGCCTCGCCGGTGGCGTTCCCTGCAACTCCATCACCGAG
CTAGTCGCAGAGAGCGGCTCCGGCAAGACCCAGCTCTGTCTCCAGCTCGTTCTTTCCGCC
CAGCTCCCCACCTCCCTCGGCGGCCTCGCCGCCTCCTCCCTCTACATCCACTCCGAGTTC
CCATTCCCCTCTCGCCGCCTTCAACAGCTCTCTCAATCTTTTCGCTCTTCCTACTCCCAC
TTGCCTGTTAGGCTGATTGTGATTGATTCTATTGCGGCTCTGTTCAGGGGTGAATTTGAG
AACACCCCTTTTGATCTAAAGCGGAGGTCGTCACTGTTTTTCAAGATTTCGGGGAAGTTG
AAGGCTCTGGCTGAGAGGTTTGGGTTGGCGGTGGTGGTGACGAATCAGGTGGTTGATTTT
GTGGGGCAAGCTGGGGGCTTGAATGGGCTCAGGGTTGGGAATTTGGGGAGTTTGTGGTCA
TCTGGGAGGAGGGTTTGTGCGGCTTTAGGGCTGTCTTGGGCCAATTGTGTGAACTCGAGG
TTGTTCTTGTCGAGGAATGAGGAGATTGTGGGAGAAGTGACTGGTTTGGGGGGTGTGGGA
GCTGGGGATACGGTTAGTAGGCTAACTAGGCGGCACCTTCATGTTATTTTTGCACCTCAT
TTGCCCGAATCGTCTTGTGAGTTTGTGATCTCAAGAGAAGGGGTTCTCGGAGTTGAGAGA
>Vitvi_Genoscope.12X-g6430
ATGGCTTCTGAATCTCCAAGCTCTGCACGTAAAGTTGTTGTTCATCTGAGAGCCACTGGT
GATGCGCCTATACTCAAGCAGGCCAAGTTCAAGATTCCCGGAACTGACAAATTTGCTAAA
GTGATTGAATTTCTTCGCAGACAACTACACAGGGACACATTGTTTGTATATGTCAACAGT
GCATTCTCACCAAACCCAGATGAATTGGTGATTGATTTGTACAATAATTTCGGTTTTGAT
GGTAAACTGGTGGTAAATTATGCTTGTTCGATGGCATGGGGT
>Solly_iTAGv2.3-g5034
ACCTCTGCTATTGTTTCAAAGGAGGAAGAACCGTTGCCACTTGAGGTGAATGAGATTAAG
ACACTGTGCAAAACTTGGGTATGGAGAGGTTACAACATAAATTACTTGAGTTATCCAGGG
CACAACAACGACACTTGTCGCCCTTCTCTACTTCTAGTTCATGGTTTTGGTGCCTCTGTC
GCCCATTGGCGTAGGAACATTGCCACGCTTGCTCAAAATTACAGAGTGTATGCTATTGAC
CTACTTGGTTTTGGTGCTTCTGACAAGCCTGAAGGATTTGCATATAACATGGAAACTTGG
GCTGAGTTAATATTGGATTTTGTGAACCAAGTTATTCAAAGACCAACCGTATTGGTAGGG
AACTCTGTCGGAAGCCTTGCTTGTGTAATAGCTGCTGCAGATCCTTCTCAAACATCCATT
CAAGGTCTTGTTTTGTTGAACTGTGCTGGAGGCATGAATAACAAGGCAATTGTTGACGAT
TGGAGGATTAAGTTGCTATCGCCTTTACTCTGGCTTGTTGACTTCTTATTGAGCCAAAAA
CCAATAGCTTCTTCAATCTTTACTCGGGTCAAACAGAGAGAAAATCTAAAGAATATATTG
TTGTCTGTCTATGGTAACAAGGAGTCTGTGGATGAAGATCTGGTGGACATTATTCGAACA
CCAGCAGATTCTGAAGGTGCGCTTGATGCTTTTGTATCCATTGTGACAGGTCCACCAGGG
CCTAACCCAGTGCAGTTGATCCCAAAAATGACATTGCCTATACTTGTGTTATGGGGTGAT
CAAGATCCATTTACTCCGATCGATGGCCCTGTTGGTAGATACTTCTCATCCTTACCTTCT
CAAAAACCAAATGTGAGTTTATTCCTTTTAGAAGGTGTGGGACATTGCCCTCATGATGAC
AGACCTGATCTTGTCCATGAGAAGCTGCTTCCTTGGTTAAGCAATTTACCAGTGGCA
>Solly_iTAGv2.3-g6886
ATGGCGTGGAGATCAAATCTCTCTCGGAACCTGAAGGAGCTTCGCATCCTCTTCTCTCCA
TCCTCATCTGAAAGTGCTGCGACTAGGGCGTTCATTGAGAAGAATTACAGAGATCTCAAG
ACCCAAAACCCCAAATTACCTATTTTGATTCGTGAGGCCAGTTCAATCGAGCCTCAGCTC
TGGGCGAGATATGACCTGGGAGTTGAAAGGGGCATCAGACTGGAGGGATTGACCGAGGAG
CAAATCTCAAAGGCACTTGAGGACCTTGGAAAAGTAGGGGCATCCCTTAAATCT
>Mimgu_v2.0-g7371
CAATTCACAATCTCTGCCAATTTAGGAGGAGGAGGAGAAGGGGAGCTCAAGAAAGAAGAC
AAGAAGAAGTTTATCACCAAAGAACAAGAACCAGAACAGTATTGGCAAACAGCGGGTGAA
AGAGAAGGAGAAAATCCAATGTCAACACCGCTTCCATACATAATCATATTTGGTATGTCA
ACTCCTTTTATTATTTTAGCCATTGCTTTTGCTAATGGCTGGATTAAGGCTCCTATTCGC
>Mimgu_v2.0-g6886
ATGGCGTGGAGGGGACAGCTTTCTCGAAATCTTAAGGAGCTTCGCATCTTATTCTCTCCT
AATTCACCTTCCAGCTCTTCTACTAGAGCTTTCATCGAGAACAATTACAAGGATCTGAAG
ACGAAAAACCCTAGGCTCCCGATTTTGATCCGTGAGGCTACAGGAATCGAGCCTCAGCTT
TGGGCTAGATATGACATGGGCGTCGAGAGGGGAATACGTTTGGAAGGCTTAAACGAGGAG
CAGATTTCGAAGGCGCTTGAAGACCTCTCTAAGGGAGGGGCGGCAGCCGTT
>IHPC-g6447
AAGGTCAGAGCTATCAAAGAGAAGGCAGAGGAGGATATCAATGCCTCCTCCTCATCTGAG
AATAATACCTCTTCCCCAGATGAAATCACCCAGAAATATGGCCTCGAAGCCGGTCTCTGG
CAGATATTTAGCTCAAAGGAAGACGGAAAGGAAGAAAACGAGAAAAAGAAATCGAAAGGG
GATCAAGCCAAGGAGCTCTTGACTAAATATGGAGGAGCATATCTTGCTACCTCCATCACT
CTCTCCTTGATTTCCTTCACACTTTGCTATGCTCTCATTAGTGCAGGTGTCGATGTGCAA
TCATTGCTACAGAAGGTGGGGATATCGGCTAATGAGACTGGGGAGAAAGTGGGGACTTTT
GCATTGGCATATGCTGCCCATAAAGCTGCATCTCCGATAAGATTTCCTCCCACTGTAGCT
TTAACTCCAATCGTTGCGAGTTGGATTGGGAAGAAAGTTGATAAAGAA
>IHPC-g7333
ACCTTCTACTACCGCTATTCATCCGCCCCACAACCACCGCCCTCCTCCGCTCCCAAACCC
TCCGGCACTGGGAGCGGAAGCGGAGGCCTAGCTCCATCGAAATCAACTGTCTACGTCAGT
AACCTAGACTTCAACCTAACAAACTCCGACCTCCACACCATCTTCTCCACCTTCGGTAAA
GTCGCCAAAGTCACAATCCTCAAAGATCGCGTCACTCGCCAGAGCCGCGGCGTCGCCTTC
GTCCTCTTCATCTCTCGCGACGACGCCGTCAAGGCCATGAACGGAATCAACGAAAAAGTC
CTCAACGGCCGAACCCTAACCGCCTCGATCGCCGCCGATAACGGCCGCGCAAAGGAGTTT
ATACGGCGGAGGGTGTACACGGACAAGAGTAGGTGTTATGAGTGTGGAGAAGGGGGGCAT
TTGTCGTACGAGTGTCCGAAGAATCAGTTAGGGCCACGGGAACGGCCGCAGCCGTCGAAG
CGAGGA
>IHPC-g6713
ACGAAGGGGGATTTGTCAAGGAAATTGAAGGTGGAATCGATTCTATGGGTTGAAGGTTTT
AGGGAAGCTTGTTGTCTCCATAGAGTTGTCATCTACTGCCTCAGGTCCAGACAGCTTATG
ATCCGAACAGGGCAGTGTTTCCTCTTCAACGGCTTCATTTTTCTAGGAAGTATTGTTATT
CTAAGATCAGCTATCATTCCAACACTACATTGGATATTACCAGATCAGTGCCCAGATATC
AATTTTCAAGAACCCTGCTTATTTGAGGGTCTTTCAAGACTGTATGCGGTCTTGCGATCT
GGACTCTTACACCTCGTTTACGTTTTGTGGTTCTGCCCTTTGTACATCTTAAGCACTATC
TTAAGCACTATCTGGTACAATGATATTGCTCAATATGGTTTTTTGGCTATTGGAAAACAA
GGGCCTTCGGTTTCATCCCCAACTACGCGAAAGGAACCATCAAATTCAAAAAATACAGCA
GATACGGTTAAACCAACTGATCTTGGGGGGGTTATGATTGGAATTGCAGAACTGCTCTAT
TCACTTCTGCTTGTGAGCTTCTTCTTCATAGAGGTATCACTTGCAGGCTTTGTACCCTAT
ATAGGGAAGGTGCTGAAATTCATACTTCTTTCGTGGATGTATGCTTATTACTGTTTCGAG
TACAAATGGAATTTTTCTGGACTAAGTTTGGACAAAAGGCTCGAGTTCTTTGAGTCCAAC
TGGGCATTTTTTGCTGGTTTTGGATCTCCTTGTGTTCTGCCCACAATCTTTTTCTTTTCT
CCTCTTGTAAGTTATGGGGTACTGGCTATTCTCTTCCCGCTGTTTGTTCTGACGGCAGCA
GGCTCAGATGCTAATAAAGTTGTTCACTCTCAAAGGAGGAAATGGACGGGTGCAGGACTT
GAAAGGCTTCCTATATTTTATGCTGCAGATTATATGTCGATGCGGGTGTTATCTCTATTC
GCCGTGGAA
>TIUZ-g6514
ATGGGAACAGTAACTGGGCCATGGAAACAGCTTCTTCTCAACGCATTAGAGTCCAATGCC
CACCTCAAGCACTCTTCCTTCTTTCAGCTTGCAACAATTGGATCAAATGGGAGACCTTCG
AATCGCACTGTAGTTTTCAGGGGATTTGAAGACAACAGTGACAAGATCCAAATCAACACT
GATACAAGAAGTCGCAAGATTGATGAGCTTAAGCATTGCCCATTTGCTGAGATATGCTGG
TACTTTACTGACTCGTGGGAGCAATTCCGGATCAATGGAAGAGTTGATGTTATTGATGGG
TCTAATCCTGATCCTGTGAAACACCAG
>TIUZ-g6977
CTTCACTCTCCATGGGCCGCTACTCAACTCCGTGGCATCAAAGTCAATGCCAGTCACTTA
AGACCTGGAAATGTTATTGAAAAATCAGGACGAGTTTACCAGGTTGTAGATGCAGAGCAT
AAGCAGCGGGGAAGAGGTGGAGCCATGATGCAGATGGAGCTTCGTGATGTTGACAGCGGA
AACAAAGTAACCTTGCGGTTTGGTACAGAGGACTCTGTTGAAAGGGTATTTGTGGAGGAG
AAGTCTTTCACATGTTTGTACACAGAACACGACCATGCATATCTAATTGAGCCTGATACA
TTTGAGCAAATGGAAGTGCCTTTGGAATTGTTTGGCGAGGCTGCTGCATACCTTCAGTTA
TACGATGAAAGGCCTTTGTCTGGTTCGGTTCCGAAACGGGTGACTTGCACTATTAAGGAA
ACACAAGTTAATATGAAGGGGACTACAATCACACCTCGGTATAAAAGGGCTTTGCTGGAT
AATGGTCTCACTATTCAATTACCAGGTTATCTTGATGTTGGTGAAGAAATTTTTGTCAAT
ACTGAAGACCACTCTTTTATCAGCAGGGCCAACAAA
>TIUZ-g4724
ATGGCGGTTTCATATTTTCAATCTATTCAATCTGTAAGAGTTTCTTCCAAAGGCCATCTC
TTTTTTTCTACTGGTGGTTGCAACAGAGACAATGCCAAGAAGAGAAATTGTCAACTAGCT
TTTGTTTCCGCAAAGAAATCAGAGAGTGATCTTTGCCTTGAATCAAAGGTTGAGACATTG
TTAGACGGAGTAAAATGGGATGACAAAGGTTTGGCAGTGGCTATAGCTCAAAATGTGGAC
ACAGGAGCTATATTAATGCAAGGCTTTGCGAACAGGGATGCTCTAGCTACAACCATCTCC
TCTCGGAAAGCAACCTTCTATAGCCGGTCACGGTCAACATTGTGGACAAAGGGAGAGACC
TCCAAGAATTTCATCAATGTTCATGACATCTTTCTTGATTGTGATCGAGACTCTATAATA
TACCTCGGGAAGCCTGATGGGCCTACCTGCCACACAGGATCAGAAACTTGCTATTATACG
TCAGTGTTAGATCTTTTGAAAGATCAACAGGTTGATGGAGAAAAGTTGGCATTGACAACT
TTGTATTTGCTAGAGTCTACAATTTCCAAGCGCAAAGCTGAATCAGCAGCACCACAAAAT
GGAAAACCCTCATGGACTAAGCGCTTATTACTTGATGACAAATTGCTGTGCTCAAAAATC
CGGGAAGAGGCAGATGAGTTATGTCGAACACTGGAGGAGAACGAGGATAAGTCACGTACA
GCCTCAGAGATGGCAGATGTGCTCTATCATGCCATGGTTCTGCTGGCACTTAAAGATGTG
AACGCAGAAGATGTCCTAGAAGTTCTTCGACAGAGATTTTCCCAGTCAGGTATAGATGAG
AAGAGAAGCCGC
>TIUZ-g6492
ATAGCTTGTCAAGCAGATCCTAATCCAACTGAAACGGATAAGGTGGTTGTTGAGCCTGGT
TCTGTTAATGATAGCACCAGCCAAGCTACAACTTCAATCCCAGATGCTGGATTTCCTCAA
TTTCCGGAAAAAAGTATAAATAAGATAATTGCAGTGGTTTCTAGTCTAGCAGCAGTGACA
CTTTTCTTATCAACAAGACTAGATTTTGGTGTTTCTTTGAAGGACCTATCTGCTGCTGCT
TTACCTTATGAAGAGGCCCTTTCAAATGGGAAGCCCACTATCGTGGAGTTTTATGCAGAT
TGGTGTGAAGTATGTCGGGAATTAGCTCCAGATGTCTACAAAGTGGAGCAGCAGTACAAG
GACCGTGTGAATTTTGTTATGCTGAATGTTGACAACACAAAGTGGGAACAGGAGCTTGAC
GAGTTTGGTGTTGAAGGTATTCCACACTTTGCATTCCTGGACAGAGATGGTAATGAGGAG
GGTAATGTAGTAGGCAGGCTTCCCAGGCAGTACCTGCTTGAGAATGTAGATGCACTTGCT
CGTGGGGAAGCCTCCATACCTCACGCCCGCGTCGTGGGACAGTATACAAGTGCTGAATCC
AGGAAGGTGCACCCAGTTGTTGATCCCAGAAGTCATGGT
>TIUZ-g6893
CAACAACAACAGCAGCAGCACCAAGCAACTGACAGTTTGATGAATCTGTTCACAAAAGCA
AACCACGATCTCACTATGGTTCAATACAAGCTGGAGAAGGAGTTTCAACAAGTCTACCCT
GACAACGCAAATCCCATGAAGCTGGTTTCAAGGATAAAGAAGATACAAGAAGATGTTTCC
ACCTTGAAAGAGCAGTGCCGCGAGCTTTTATCAGCCAAACAGGATTTGATTGATAAGGCT
AGAACAACTCTTGTTGGGAATAGAAGTTTACTGCAGCGAATGCAAACATCTATGGGTATT
CCTACTACTAGCGATTCTGATGATCCCGCATTTGCTAACTTCAAACAGATCATTGATGAG
TGGACAATTCAAGTCAGATCAAGAACAGGGGATGAGATGCAGGATTCCGAC
>TIUZ-g5977
AAGCACCCTAAGTCCTCCACCTTTCTTGACAAGATGAGAGCAAAGTTATCAGGCGGGCAT
TTCAGGATGATTAATGAAAAGCTCTACACTTGCACTGGAAATGATGCGCTAAATTATTTC
CAAGAAGACCCGGCTTTATTTGATATGTATCATGCAGGATATCAAGAGCAAATGTTGCAT
TGGCCTGAGCAGCCAGTTAATATAATCATAAAATGGCTAAAGGATCACAGCCCTTCTTTA
GTCGTGGCTGATTTTGGCTGCGGTGATGCGCGCCTTGCAAAAAATGTGAAGAATAAAGTT
TTCTCTCTTGATCTTGTCTCAAATGATCCATCAGTGATTGCTTGTGATATGTCAAACACA
CCCCTTGACTCTTTGTCTGCGGACGTTGCTGTCTTCTGCCTTTCATTGATGGGGACCAAC
TTTCCAAGTTACCTTCAAGAAGCAGTTCTTAAGTCAAGTGGCTGGCTTTTGATAGCAGAA
GTAAAGAGCAGATTTGATCCAAATACTGGAGGAGCAGACCCCAATAAATTCTCAAAAGCC
ATTTGTGATCTAGGGTTTACCTCAATAATGAAGGATTTCTCAAATAAAATGTTTATTTTA
TTATACTTCAAGAAAAAGGACAAGCAAAACTCAAAGGGGAAGGAAATTGAATGGCCTGAT
TTGAAACCTTGTTTGTACAAGCGTCGC
>TIUZ-g4527
GTCAAGTGCCTTGCACAGAAATCAGAGCCGTTGGTTTCTGTTGCTCACAGTAATGGTATT
TCTGAAGAGAGGGTAATTGTGCTAGTTATTGGTGGAGGGGGGAGGGAACATGCACTTTGC
TATGCCTTGCAGCGATCACCCTCCTGTGATGCTGTATTTTGTGCACCTGGCAATGCAGGG
ATTGCCAACTCAGGGAATGCCACTTGTATTTCAGACCTTGACATCTTAGATAGCTCAGCT
GTGATTGCCTTCTGCCACAAATGGGGTGTGGGACTCGTTGTTGTGGGACCAGAGGCTCCT
CTTGTTTCAGGTCTTGCAAATGATCTAGTAAAGGCTGGAATCCCTACTTTTGGCCCAACA
TCTGAGGCTGCTGCTCTTGAAGGTTCCAAGAGCTTTATGAAGAATTTGTGTGACAAATAT
GGAATTCCTACTGCTAAGTATGAAACGTTTACCGACCCATTTGCTGCAAAGCAGTATATC
CAAGAGCAAGGGGCACCTATTGTTATCAAAGCTGATGGATTGGCTGCCGGGAAAGGAGTT
ATTGTCGCTATGACACTAGAGGAGGCATTTGAAGCCGTTGATTCAATGCTTGTGAAGGGT
GTTTTTGGTTCTGCAGGATGCCGTGTCATTGTTGAGGAATTTCTGGAAGGAGAAGAAGCA
TCATTCTTTGCTCTGGTGGATGGAGAGAATGCTATTGCTCTAGAATCTGCCCAAGACCAT
AAGCGAGTCGGGGATGGTGATACCGGGCCCAACACTGGCGGGATGGGGGCATACTCTCCT
GCACCCGTTTTAACAAAAGAACTTGAGTCTCTGGTTATGAAATCTATAATTCTCCCTACA
GTGAAAGGAATGTCAGCAGAGGGATGCAAGTTCGTTGGGGTTTTGTTCGCCGGACTTATG
ATTGAGAAGAAGTCTGGATTACCAAAGCTAATTGAGTTCAATGTGCGATTTGGAGATCCA
GAGTGTCAGGTATTGATGGTTAGGTTGGAGTCTGATCTAGCACAAGTTCTACTAGCAGCT
TGTAGAGGAGAGCTGAGTGGGGTATCACTGAACTGGTCTCCAGGATCTGCCATGGTGGTG
GTAATGGCAAGTAATGGTTACCCTGGGTCCTATGAAAAAGGGACAGTGATACAGAACCTT
GAAGATGCAGAACATGTTGCACCATCTGTTAATATATTTCATGCTGGAACTGCTCTTGAC
TCAGATGGCAACTTCATTGCAGCTGGGGGACGTGTTCTTGGGGTTACTGCGAAGGGAAAA
GATCTTGAAGAGGCACGGGATAGAGCTTACCAGGCAGTTGAGGTGATCAACTGGCCAGGA
GGGTTCTACCGACGGGATATTGGATGGAGAGCACTTCCCCAAAAGCAATTTGTTACAAAA
>TIUZ-g5299
ATGGCCGTACAATGGATTTTGATCTGTCACGGCCTGATAACACTGTTAGTAGTGATTTCA
TTCCTGTGTGGTCAATGGCCCATCTTTCGAGGTACTCCAATCGAACGCATCCACTACTTC
CTCACCTTCGGCGCCTACGATTACTTCCTCCGGTTTGTTGGGGCCGTGTTTGGGAGTAGA
GCCACCAATGCGATTCTTTCGGTCGAGTCTTTCTTCTGTGATCGCCCTAATCCTATCTTA
CAGTTAATATATTTGGCAATAATTGGAGCAACTTATTACTTTATTGTAAAGTCATCTTTT
ACCTACATTCCTGGGTATTATCTAAGTGAAGTGCACAGGTATACAAGCTTTTTGGGAGTT
GGTATTGGTGTTCTGCTATTTCTATTCACTAGCTTTTCTGATCCTGGGACTGTGAAGGCT
GAAAATGTTTCACAATATCTCTCTGCTTATCCCTATGACAATATCATATACATGGAGAAA
GAATGTTCTACTTGTAAAATTCCAAAACCTGCTAGGTCCAAGCACTGCAGCATTTGTGAT
CGTTGTGTTGCCCGGTTTGACCACCATTGTGGATGGATGAATAATTGTATAGGGGAGAGA
AAT
>TIUZ-g4471
TGCACAATTCAGTACAGAAGTTTTGGTTCATTGGCTACAAAATTTGAGAGAAACCCATCA
TTTTCAACATTGAATTCTGATGATATAAACTACTTTAAAAGGATTTTAGGACAGAAAAAT
GTGATTCAGGATGAAGATACACTGATGACTGCAAATACTGATTGGATGCGTAAATATAAG
GGCTCTAGTAAGCTTCTGCTCCAACCTACGACCACTGAGGAGGTCTCTCAGATTCTTAAA
TACTGTAATTCTAGGCGCTTAGCTGTTGTTCCCCAAGGTGGAAATACTGGTCTTGTGGGT
GGAAGTGTGCCTGTTTTCGATGAGGTGATTGTCAATATTGGTTTGATGAATAATATCATA
GCTTTTGACAAGGTCAGTGGTATACTGGTATGTGAAGCAGGATGCATATTGGAAAATTTG
GTGTCTTTCCTGGACAGTCAAGGATTTATAATGCCACTGGACTTAGGTGCAAAGGGAAGC
TGCCAAATTGGTGGAAATGTCTCAACTAATGCCGGCGGTTTGCGCCTTGTCCGTTATGGT
TCACTTCATGGGAGTGTACTCGGTCTTGAAGCTGTTTTAGCAAATGGTGAGGTGCTTGAT
ATGCTTGGGACTATGCGTAAAGATAATACTGGGTATGACCTAAAACATTTGTTTATAGGA
AGTGAAGGATCCTTGGGTATCGTGACTAAAGTTTCCATACTTACCCCTCCTAAGCTATCT
TCAGTCAATATAGCTTTTCTAGCATGCAAAGATTATATTAGTTGCCAGAAACTTCTACAG
GAAGCAAAGAGGAGACTTGGGGAGATTCTATCTGCATTTGAATTTTTGGATAACGAGTCA
TTTAATTTGGTTCTAAATCATCTAGAAGGTGTTCGGAATCCATTACCTCCCTCAATGCAT
AATTTTTATGTTGTAATCGAGACAACAGGCAGTGATGAATCTTATGACAAGGAGAAGCTT
GAGGCCTTCCTACTTCGCTCAATGGAAGGTGGTTTGATTTCTGATGGTGTAATTGCACAA
GACATAAACCAAGCATCCTCATTTTGGCGTATACGTGAGGGTGTAGCAGAAGCATTGATG
AAAGCGGGGGCTGTTTACAAGTATGATTTGTCAATACCTGTTGAAAAGATGTATGATCTT
GTCGAGGAAATGCGAGTAAGACTTGGTCACTCAGCCAAAGTAATTGGATATGGTCACCTT
GGAGATGGAAATTTGCATCTGAATATTTCAGCCTCACAGTATGATGACATGATTTTAGCA
CAAATTGAACCCTACGTCTATGAGTGGACATCTAACCACCGTGGGAGTATTAGTGCAGAA
CATGGCCTGGGACTGATGAAAGCTAACAAGATCTTCTACAGCAAATCACGTGAAACTGTG
CAAGTAATGGCTTCCATTAAGAAGTTGCTGGACCCAAATGGAATACTTAACCCATATAAA
GTCCTTCCGCACTCCCTCAGTTCTGACAGC
>TIUZ-g5822
ATTCTTGACATTTCTGGTTCAGATGTTTCTGATTCTGGCTTAGTACATGTGGCTGGAGTG
TGCAAATTTCTCCGAGCGGTGGATATAAGCCGGTGCAACAAAATTACTGCTTCTGGTGTT
TCTGATCTTGTGCAGCACTGCCATTCATTGGAGACATTGAGATGCGGAGGGTGCCCGAGG
AGTGACCACACTGCACGCAGATGCTTGGGTATATTGAAACCAAAGCTGAATGATGTAGAG
GGAGATTCTTGGGAGGAACTTGATCCCACTGAGATTGGTCATGGTGCACAGTCACTGCGC
TGGTTTGTGTGGCCAAAGATTGACAAAGATTCATTGGAGATCTTGTCCACTGAATGCCCA
CGCATTATAGTAAATCCTAAGTCATCACCCTTTGGTTTCAGAGGTATTGAAGTTCCCAGG
GAAGCATTACAAGATATTTTGTTGGACGATCCCTACGTTAAAGATATTGATCCCAAAACT
TGGGCAGCGTATGGGTTTACCCCGAAGGCTGTATCTCCATCTCTATCAAGCCCAACTGAG
TTGTCTATGGCTGAAAAATTTAGACTTGCCTTTGTGGAAAGAGATACACGCTTAGCACCA
AAGCGAGCCAAGAATGCAAGGCAACATCAGCGACGTGCAGAGAGGGAATGGGTGATGACA
AGTACAAGAGCCAAGGCAATAGCTCTGGCCTCAAAAGCGAGCAGGTCTCTA
>TIUZ-g6221
CAGGTGGCACACTTTGTTACACCTTTCAATTATGACAACTTGCAAGGCATTCATGCAGCT
CTCAACGGTCTTCTTCCTTCTGATATCCGAGTCAGAGAGATTAGCCCAGCTGTGCCTGAC
TTCCATGCCCGATTTTCAGCAAAGAGCAAGATTTATCACTACAAGATATATAATGACACC
ATTATGGACCCATTTCAGCGCCACTATGCTTACCATAGTCTTTATAAACTCAATACTGCT
GTCATGAAAGAAGCTGCAAAGCATTTTATTGGAAAGTATGACTTCTCTGCTTTTGTCAAT
GCTTCACGCAATGACCGAGTACTGGATCCAGTGAAGACTATATTTCGTTTTGATGTCATT
GAAATGGGACCTCTTTTACAGCTAGAAGTTGAAGGCTCCGGTTTCTTATATAGACAAGTG
CGAAACATGGTTGCTCTGCTGCTTCAAATTGGAAGGGAAGCAATTCCTCCTGATATCATT
CCCATGATTTTGGCAGCTCGGGATCGGAAGGAGCTTGCCAAGTATGCATTGTCTGCTCCA
CCTCATGGCCTTTGTCTTGTATCTATCAAGTATAATGAAGAGCATCTA
>TIUZ-g6114
TGCTGGAATTGCAATACTGTGGCTGAAACGGCACCGTTTCTTTTTTGTAACTCTTGTCGT
TGCATTCAACCTGTTGATCGCTCCATCGATTACTTCAACATTTTTGGATTCAGGGAGAAG
AAGTATGAAATTGATGATGATAATCTGGAGGGGAAGTACAAAGACTGGCAGAAAAAACTA
CATCCTGATTTGGTTCATTCAAAATCCGAGAAAGAAAGAGAATATGCAGCTGAACAATCT
GCTCGTGTCATTGATGCATACCGCACACTTAGCAAGCCATTGTCAAGGGCAATATACATC
CTGAAGCTTGAAGGTGTAGATGTTGATGAAGAGGAAACAATTTCAGAACCAGAGTTGCTG
GCTGAGATTATGGAAATTAGGGAAGCTGTTGAAGAGGCACCTGACTCTCAGGCTTTAAAT
CAGATTCAGTCCCAGATGCAAGAGAAAATGAAACATTGGTCCAACTCATTTGCAAATGCA
TTTCGAAGCTTGAAATTTGAAGAAGCTCTTACTTCAATTCGGAGAATGACTTATTATGAT
CGTGTAAATGAAGAAATTGTGAAGAGGCTT
>TIUZ-g5660
ATGAAGTTCAAGGCATTTCTAACAGAGAATGGTGTAAGTCTCTTAGAAAGGAGGTTTCTA
CCAGCCCTGGACAAAATGGGAAAGATATGCCACCTCTTCCTTACAAGAGACCATGCTATC
TTCCTCCACAACCTTCTCAATGGTGACGGAATCCAGTCCATTGCTCAGTTTCGTAAAGAA
GCCCTTTTTGATGACTATCGCATCTCAAGCCAGAATGAGGACCGCATTGCATTTGCCATA
GACATATCCCTTCTCCTTCGTGCTGTTCGTAGCAGTGTCAGCATATGTACTGAATTTGGT
GCTGGGCCCACAGCAAATCGCCTGCAGATTAAATTGGTGAAGAAGCTGGCTCCAAATTGT
ACCCAACCAATGCCTTTCCTTACCTTTGAAACCAAGGGTTATAAGTCTGCAGTCATTCAA
GATGTACCAATCTCAAAACCGTTGTCCAGGGCTCAAGTTCTTGAACTTCAAACTGCTCTA
GATATGGCTCAAGATTTGCCACAGACTCTGGTTCAAGTTCCAGATTTGAACCAGTTGCAG
AACTTTGTGGATCGGATGAAGCATGTTGGTGATCTGCTAAACGTCTCTATAAGCAAGTGT
GGGGATTTACATGTACAGATTTCGACAACTTTGATCACACTTGGTGCTGAGTTTCGCAAG
TTGTTGGTTATTGGAGAGCAGGCCCAAGCCCCACCTGAGGATCGAAATTTGAGTGCTGAA
ACTCGGTCAGAGAGGGCAATTTTGAGGGGAGATGCTCAGTCGGTGCAAGTGAGTGTTAGG
CACTTTTCCAAGAGTCTTCAATGTCACCTGGCCAAGCCGGACTGTGCTTTCTATGGGATT
GCCCCACAGGGTGCTTGCTTGACGGTGATATTCCAGTTCTTCATTCCTGGTACATGTCAA
ACTGATAAGTCAATTAGTCTGCATTGCAGGCTTCCAGTACTTGACCCGGGGTCAAAC
>TIUZ-g7331
ACAGAAAACCCCAAACACAGTCTCCACAGTACCTCTGATTCAAGACCCTTAAAAATCGCA
AAAACAGAAGAAGAAGAAGAGGAAGAAAAGCAAGAATCAAGCATTGTTTCAAAGCCCATG
AGCCCAAATCCTAGACTTCAACGCTACTTGGTAGCTATTGAGTACATTGGCACTCGCTTC
TCTGGTTCACAACAACAGCTCAATTGCAGGACTGTTGTTGGTGTTCTTCAGGAGGCTTTT
CATAAGTTTATTGGTCAGCCAGTTTCAATCTTCTGCTCAAGTCGAACTGATGCAGGAGTA
CATGCCTTATCAAATGTTTGCCATGTTGATGTGGAACGCATAAGCAAAAGGAAGCCTGGT
GAAGTGTTACCACCTCATGAACCTTCAGTTGTTAAAAGAGCTGTAAACCATTTCTTACAG
AAGAATGAAGGTGATATAATGGTGATTGATGTTCGTTGTGTTCCATCTGATTTTCATGCA
AGATATAAAGCTCAAGAGCGCACGTACTTCTACCGCTTGATCTCTGGGACAGAGCCTTTG
TCTACCTTTGAGAAAGACCGTGCGTGGCATGTGCCTGAGGAGTTAGATCTTCACTCTATG
CAGGAAGCGTGCAAAGTTCTCGCAGGATCTCATGATTTTAGTTCCTTCAGGGCTGCTGGT
TGTGAGGCGAAATCACCAATCAGAACGTTAGATGAACTCCATGTTTCTGAGGTGGTTTCA
ACTCCATTTTTTCCATCAATCATGGAAAGAGCACAAAACAAATTAAACGGGGAAGATTCT
CATGCTGTTGGAACTAACTTAGGATTTGGGATAAGGAGAAGACACAATTGCTACGTTGTA
ACAGCACGCGCACGCTCTTTTCTTTACCACCAGGTTAGATTGCTTGTTGGTGTTCTCAAA
TCTGTTGGCACAAGAGATATAACAGTTTCTGATGTTGAAAGAATTCTGAATGCAAAGACT
GTGACTGCTGCCAGACCGATGGCCCCT
>Ambtr_v1.0.27-g6298
ATGACCACCATCCGAAGATTCTGCTGTGACGACCTTTTACGCTTCTCTCATGTCAATCTC
GACCACTTAACTGAAACCTTTAACATGTCTTTCTACATGACCTACTTGGCTCGTTGGCCT
GATTATTTTCATGTTGCTGAAGGTCCTGGAAATCGAATTATGGGATACATTATGGGTAAA
GTTGAAGGACAAGGTGAATCTTGGCATGGTCATGTAACTGCTGTGACAGTCGCTCCAGAA
TACAGGAGGCAGCAACTAGCTAAGAAACTTATGCACCTACTGGAGGAGATTAGTGACAAA
ATATATAAGGCCTTTTTTGTGGATCTTTTCGTGAGGGCATCCAATATGCCGGCCATTAAG
ATGTATGAAAAGTTGGGTTATGTTATCTATCGACGTGTGCTGCGTTACTACTCAGGCGAG
GAGGATGGCTTGGATATGAGAAAAGCTTTATCTCGTGATGTTGAAAAGAAATCCATAATC
CCCTTAAAGAGACCTGTTACCCCTGATGAATTAGAGTATGAT
>Ambtr_v1.0.27-g5859
ATGGGTGAAACCCTAGCTGTTGCTGGTGGAGGCAGTGCCTCCATCAAATTATGGGACACT
GCCACATGGAAACTTGAGGCCACCCTCCCTGTCCCCCGTCCTGAGACTCCCAAGCCTGCA
GACAAGGCTGCTGCCAAATTCATCCTCTCCATCGCCTTCAGCCCTGATGGCAAGCGCCTC
GCATGCGGCACAATGGATGGAGCCATCTCCATCTTCGATGCAAATTCTAGAAAGTTCCTC
CACCACCTTGAGGGCCACTTCATGCCCATTCGCTCCTTAGTGTTCTCACCAGCTGATCCT
CGTATTCTCTTCTCTGCCTCTGATGATGGCCATATTCACATGTATGATTCAGATGGGAAG
ACCCTTGTGGCCTCCATGTCAGGCCATGCCAGTTGGGTTCTTAGTGTTGATGCAAGCCCT
GATGGGGTGGCTGTCGCCTCAGGTTCAAGTGATCGAACGGTGAGGCTTTGGGATTTGTCA
ATGAGGGCGGCAGTTCAGACCATGTCGAGCCATGGAGATCAGGTTTGGGGGGTTGCGTTT
AGGCCTCCAGGTGGGACAGGTGTGAGAGCAGGGAGGCTTGCGAGTGTTTCAGATGATAAG
AGCGTGGGTTTGTATGACTATTCG
>Ambtr_v1.0.27-g6860
ATGGAGGTGTTGGTGCCCATTCTCTTCGCACTTTTGCTTCTCTGTCTCTTTCCTCTTCTT
CTATGGAAACGTCGACAGGACGCTCGCGATCCACAACCACAACCAACACAGGTTCCTCAA
GTGGAAACTGTAGTTCACCTATCTGGAACTCGTCGTATGCGGCGGAGGCCTGTTGGCAGT
ACATCAACGGCTGTTGTGGCTCCTGAAGAGCTCTCTGCTGAAAGTGATGAGGAAGTTCCG
GCTGGTGACCACTATACGACTAAAGCATCTAAGAAGAAGAAGAAGAAGCAACAAGAGCGA
GATGCACAGAGACAGGATGACGAACCAGCACGCGAGGTAAGGCAAACAAAACACGATCGC
TACGCTGAGATGAGAAGGAGAAAGGACGAGGAACGTGAAACTGAGGAGCGTTTAAGGGAG
GAAGAGGCGAGAGCTAGAAAGGAAAAGGAAGAGGCGGCTGCTTCCTTGGAGTTCAAAAAA
TGGAAAGGCGAATTTTCTGTGGAAGTCGAGGGTACTGAAGAGAATGAAATGCAAGATGGG
AGCCAAGGCCTACTCTTTGACTTTGTTGAGTATATCAAGAAACACAAGTGTGTTCCGTTG
GAAGAACTAGCTGCTGAATTCAAACTACGCACTCAGGTTGCTTCCAGTCGGTTTCCG
>Ambtr_v1.0.27-g5849
ATGCCTGTGAGAGTGGTGGACAACACACAAATTCCGCAAGTTTCAGGTGTGAATTCTGGA
TATACACTCTCTCCTTGTACACTTCTGAGTGTGGGACAAGCTTTTGCTGGTACTCAAAAT
GTTTCGAGCATTCAAAAAGAGGAGGCATGGAGGGTGAATGTGCGAATCCAGGGTTGTGAT
CTAGATCATGGCTACCTATGTGGCACTATGGAAGCACTTAATGTTCCATTGGCTGAAACG
CCAGTGGTGACTTTTTGGGAGGGAGAGATTGTTGATAACAAGAATTACACCTTTTTTACT
GGAAAATGGGACGCGAAGCCAGACAATGATGTGAGACACTGGTCCAAGTTTCAATCCTTC
TCTCCCCTTCAGAACCAAGTCGAGGCTGATGGTGGGAAATCATTGGACCTGAGTAATTAT
CCTTACATATTTATGAGATGGAAGGAGCTGTATTTTGTGAATGTTGGGAAGGATTGTGGG
TTAACCATTGCAGGCTTCTACTATGTCTGCTTCTCATGTAGCGATGGTTCAATTAACGGA
TTCTATTATGATCCTAATAGCAGACTGGCCATCTGCTGTCCAATCTCATCAATCAACGTT
GGTGATGACCCATATTCCGCACAGAGCTCCACCTGCTGT
>Ambtr_v1.0.27-g6685
GTTTGCGGAAGTTTGAATGCAGATGGTTATAAAAGATTTATTATCGCAAAGCAAAAGAAG
AAGGTTGGCGAGCTCGCACCTTCAAGCTTCTTCAGATCGATGAAGAGTTCAATATCTTTG
ATGGCATTTACTGGAGTAAAGCGTGTGGTTGATCTTTGTGCAGCTCCTGGTAGTTGGAGT
CAGGTCCTGAGCAGAAAGTTATATCTCCCTGCCAAGCTTTCCCCAGAGACAAGGGAATCC
GAGCTTCCGCTTATTGTTGCTATTGATTTACAGCCCATGGCCCCTATTGATGGTGTTATT
CAAGTGCAAGGAGATATCACTAATGCACGGACAGCTGAAGTGGTTATTAAACATTTTGAT
GGGTGTAAAGCAGATTTGGTTGTTTGTGATGGTGCTCCTGATGTTACTGGTCTCCATGAT
ATGGATGAATTTGTACAGTCCCAACTGATCCTAGCTGCTTTAACTATTGTTACCCATGTT
CTTCGAGTTGGGGGAAAGTTTATTGCTAAGATATTTCGGGGTAAAGACACAAGCCTCCTC
TACTGCCAACTCAAGTTGTTTTTCCCTATTGTAACTTTTGCAAAGCCTAAGAGTAGTCGG
AACTCCAGCATTGAAGCTTTTGCAGTATGTGAAAATTACAGTCCACCTGAAGGATTCAAC
GAGAAAGACTTGTATCGGCTGCTGGAGAAAGTGGGTTCTCCGTCGGGAACCACTGATACT
GATTGTAGTAGTGGCTGGCTAGAAGGACCAAACAAGGTCTATATTCCATTTCTAGCTTGT
GGTGACCTTAGTGGATATGATTCGGATCGCTCTTATCCTCTCTGCTCAACAACGCAAGGA
TCTTCTTATCAAAGCCTAGACCCTGTTCAGCCGCCTATTGCGCCACCCTATAAAATGGCC
CTTGAACTCAAGAAGCAGGCTGCCCATGCTACAAAAGAGCTCAACAAGCTTTCCCTTGAC
TCC
>Ambtr_v1.0.27-g7628
GGCTTCAAAACCGAGGAAAACCGGATTGATGGATTGAAGAGGACACCACTGGTGGTTGTG
AAAGCTAAGAATAAGAAGAAAGAGAAGGAGGATACCCACAGTTTTACCGCAAAGCCCGAC
GAAGCCACCGGACCTTTCCCTGAGGCTGTGCTTCTCAAAAAGAAGGAAGTTCAGGAGGAT
GGGAGACTTCTCCCTGAGTTTGCGGATGCTGAGGAAGAACAACTTTATGAATTTCTGAGT
CTCCAGAAGGAAAGTGATATGGACATTGACAGAACACGTCACTATGAAGTGGTTTACCTG
ATTCATGAAGACCGTGTGGATGAGGTTGACTGTGTAGTTTCAAAGTTTCAAGATTACATA
AATGAAAAGAGTGGAAAGATATGGCGTCTGAATAATTGGGGTCTTCGACGATTGGCATAC
AAGATAAAGAAGGCACGAAACGCCAATTATATTCTGATGAACTTTGAATTGGGTGCCCAA
TGGATCAACGAATTGAAGAGCTTGTTGGACAAGGACGAAAGGGTCATTCGCCATCTCGTC
ATTAAACGAGATAAAGCAATCAGTGAAGATTGCCCTCCACCCCCAGAGTTTCACACCTTG
CACCCCAACTTTATGGCGGATGACATGGATGATGAAGATGGGGACATAGAAGAGTATGAT
GTCGATGATTATGATGAAGAAGAGGATGAGGAGACCAAGATGGTCGGTGATGATGATGAT
GATGATGATGATGATGGAAAGGATGACGAGTCGATGGGCATCGTTACCTATGAGAAGAGA
AGGATTGATGAAGAAAGGGTATTGAGG
>Ambtr_v1.0.27-g6398
ATGTTGGACTCCCTACGTTTGCTTCAGACTCAAATCCTCCAACGACTATCTGAATTGGAG
GCGTGTATGCTGCCTTCCGGCCAACAACAACACAGTAATATTTCGCCCACTGAAGACAAT
GAAAATATTCACCATTGCACCACCATGGAGTCCCGCATATCTCACATTCTTCGCTCAGGT
GGAGTTGGAGATTTCGAGTTCAAGAGGGTGCCTTCGGATTACTATGAAAGAAGCCTTGAA
GAGAGGCGCGATATCGTTGGGGCCCCATCGATCGATCATCTCTGCAAGAGCATCGTCCTG
ACTAATACTCAAGCCCATGCAAGTGTTACTGATTGCAGTGATCCCAAAAATTCAAAATAT
TATGTAGTCGTCATTCAGTATACAGCTCGATTAAATGCCGAAAATGTGAAAAACTTTCTA
CACACACTTAACAATGGAAAAATACCAAAGAAGAAATTCAATTTTCCTCAGCATATTTTC
ATGAGCTTTTCTCATGTGATACTCTTGGGAGAAACACCTTCCATTCTTAGCAATAGCATA
GCCAGTGTTGGAGAGTTCTACATTTGC
>Ambtr_v1.0.27-g4796
GATCGCATACTAGCAACTGATGCTGTTTCGAGAAGACAACATTTCTTGTTAAGGTGCCTT
AGAGAAAATTGTAGCAACATTTCCATGGAGAGTTCATACAAAACGAAGTGTACAATTCAT
AGCCTTTCGCAGTCAGATATTAGTAGAATTGTTAGATCAATTGTTCCTCCACTTGATCCA
GGTCGACACAAGGGCCAAGCAGGTAAAATAGCTGTTATTGGTGGTTGTCGTGAATACACA
GGTGCACCATATTTTGCAGCAATATCAGCACTGAAAATAGGTGCAGATTTGTCCCACGTC
TTCTGCACAACAGATGCTGCAACAGTCATAAAGAGCTATAGCCCTGAATTAATTGTTCAC
CCTGTGCTTGAAGAGTCTTACAACTTAAGGAGTGAAAATAAACTCCCTACATCAAAAAGG
GTTCTTGCAGATGTTGTTAAGTGGATGGAGCGATTTGATTGTCTCATCATTGGCCCAGGC
CTTGGAAGGGACCCATTTCTTTTGGAATGTGTGAGTGAAATCATACAACATGCACGGAAA
GAGAACATACCATTAGTCATTGATGGGGATGGCTTGTTTCTTGTGACAAATAATCTTGAA
CTAGTGAAAGGGTATCACTTAACAGTCCTAACTCCAAATGTAAATGAGTATAAACGCCTC
ATTCAAAAGGTTCTTGAGTGTGATGTCAGTGATGAGGATGCACCTCAGCAACTGCAGATG
CTTTCGAAACGACTTGGCGGCGTTACCATCCTACAGAAAGGGAAGAATGATCTTATCAGT
GATGGAGAAACTGTTGAAATGGTAAGTATTTTTGGATCTCCTCGACGTTGTGGTGGACAA
GGTGATATTCTTTCTGGAAGTGTTGCATTATTCTCTTCTTGGGCAAGATCGATGAAAGCA
ACAAGGGGAGCGGGTTTCACTGAAAATCCGATGATTTTGGGAAGTATAGCAGGCTCTGCA
TTACTAAGAAGAGCAGCATCGCTTGCTTTTGAGAACAAGAAGCGTTCTACACTCACCACC
GATATCATTGAATGTTTAGGGAGAAGTGTACATGTATCTCTTTGTACATCTAAA
>Ambtr_v1.0.27-g6038
ATGTCAAATACAAATTCAGCTGTGCTTGTGAGAGCTCGCACTAATGCTCCTGTGATGCCC
GAGTATGAGCATACTCCAGCTAATAGAGAGCTCAGAACTCCTCATAGTGGGTACCATTTT
GATGGAAGTGCACGCCGTTTTTTCGAGGGTTGGTACTTCAAGGTCTCAATTCCAGAGCAA
AAACAGAGCTTTTGCTTTATGTACTCAGTGGAGGACCCAGCCTTCAGTGGAAAGTTAGGG
AAATTCGATGAGGCAGTTTATGGGTCTCGATTTACTGGAGTTGGAGCTCAAATTCTTGGA
GCCCATGAAAAATATATTTGTCAATTTTCTGAAGAGTCTAATAATTTTTGGGGAGACAGG
CATGAGCTCACATTAGGTAACACATTTTTAGCAAGGGAAGCCGTCTCTGCTCCAAATGGC
GAAGTTTCTCCACAGGAGTTCCAAAAGTGTGTCTTGGAAGGGTTCCAAGTTACTCCCATT
TGGCATCAGGGATTTATACGCGATGATGGAAGGTCACCTTATGTGCAAACTGTGAAGAGT
GCACGTTGGGAGTATAGCACCCGTCCTATATATGGATGGGGTGATGTTGGCTCTAACCAG
AAATCCACTGCAAGCTGGCCTGCAGCACTGCCCGTATTTGAGCCTCATTGGCAAGTTTGC
ATGGCCGGCGGACTGTCAACGGGTTGGATTGAGTGGGATGGTGAACAGTTTGAATTTGAA
GATGCTCCTTCATACTCTGAAAAGAATTGGGGTGGTGCCTTCCCCAAAAAATGGTTCTGG
GTTCAATGTAATGTTTTTGAAGGTGTAACTGGGGAAGTTGCATTGACTGCTGCTGGTGGA
ACAAGGAAACTTGTCGGACTAACTGAGACATTTGAAGATGTTGCTCTGATTGGAGTACAC
TATGATGGGAAATTTTATGAATTTGTGCCATGGACTAGCACTGTCAAATGGAAGATCGCA
CCTTGGGGTTATTGGTATATGTCGGGCGAAAATGACTCGTATAAGGTCGAATTAGAGGCG
ACAACAAAATCAGATGGAACTGTTCTGAGGGCCCCAACAATAGAGGGAGGTCTCATCCCA
TATTGCAGAGATACATGCTCAGGCGACCTCAAGTTACGGCTCTGGGAAAGACGATATGAT
GGCACTGAGGGCAAGCTTATTCTTGATGTTACAAGTGATATGGCAGCTCTTGAAACAGGA
GGAGGACCATGGTATGACACATGGAAGACAACAAGTGCCTCCCCTCCTTTAGTGGGCCAA
ATTCTGAGGTTTCCTATTGATGTTGACGCTATTTTCAAACCTATCCCATTTCTAAAGCCA
CCAGGTCTT
>Ambtr_v1.0.27-g7021
ATGGAATGCCTTCTCTCTAGTTCTGGGGGAAGACGTGGTTTTGGGCCTGAACCTTCCAAA
AAAGAGAAGGCCAATCGCTATAATATCTCAGGAGAAGATAGTGGCCGTACACCACAACAA
AGAAAGTCGTCATCAGTGCAGTCTGACATGTTTAGTCAGGCACCTAAAATAGTTAGTGGC
TTGGATGGAAATCCTAGCAAGGTTGTGGTAGGCCGCGATTTTGAAGAGAAGTTGGAAGCA
GTTCGAAGGTCTGCACTTGAGAAAGTGAAGGAGGAGGAAGAAAAACAGTATCGAGCAATA
GACTATGATGGCCCAGTTGAGTCAGAGAAAACAACAATTGGGCTCGGTACGAAGGTGGGA
GTTGGAGTTGCTGTTTTGGCTTTTGGGCTGGTTTTTGCGTTGGGCGACTTTTTTCCTTCT
GTAAGCACCAATAATGATACTGTAGTGGAGGAAAAGAACCTGTCAAAGGAAGAAAAGGAC
GCTCTTCAGGCCAGACTTCAAAAATTTGAGGCTATGCTTGCTTCATTACCAAAAGATGCC
GAGGCACTTGAAGGAGCTGCCGTTACTCTTGCGGAGTTAGGGGAGTATGGGCGGGCTTCA
TCTTTACTAGAGAAGCTCATAAAGGAAAGGCCAGCATATGTAGATGCCTATCGATTACTT
GGAGAAGTCAAATTTGAATTGAAGGAATTTGAAGGGAGTGCCTCTGCATATCGGCTTGCT
GCATCTATTACCGAGAAGACTGATCTTGAAATTTTACGTCGTTTGACAAATGCATTGCTT
GCTGCTAAAAAACCAGATGAGGCTGTTCAACTGCTTTTGGCTGCTCGTGATAGAATAAAC
ATTGATACACTAATCCCAAATGACATTCCAGCTGATGAACAGGACCTGCCCATTCAGGTT
GAGCTGCTTCTTGGAAAAGCATATTCTGATTGGGACCATATTAGCGATGCTGTTGCTGTT
TATGACCGACTTATCTCGATATTTCCGGATGACTTCCGGGGATACTTAGCTAAGGGAATT
ATACTGAAAGAGAATGGCAAAGTTGGAGATGCTGAAAGGATGTTTATTCAGGGGAGAATT
TTGTCTGCATCTGTTGTTATGGAGGTTCCAGAGCAATTT
>Ambtr_v1.0.27-g5551
AAACTACTGTCTTTCCCTTATGCAATTTCCAGTCGATCAGTTGATGTTAGAAGCAGCAAT
CGCAGAGATGATGTTCTTGACGCCATTAAACGCTCCTTATCAACATGCCTTTCAGAAACT
CACCTCCAAAAGACAGTTCCTGGTCTCAAGACCAAGACCAGAGGCAAGGTGAGGGATGTT
TATGATGGCGGGGACTATCTTGTTTTGGTCACAACTGATAGGCAAAGTGCTTTCGATAGA
GTATTGGCCTCCATTCCTTTCAAAGGCCAGGTTCTTAATGAGACAAGTACATGGTGGTTT
GATAGGACTCAGCACATCGTCCAAAATGCTGTTATATCTGTCCCAGATGAGAATGTTACC
ATTGCAAAAAAGTGTTCAGTTTTCCCAGTGGAGTTTGTTGTTAGAGGTTTTGTGACTGGA
AGCACTGACACCTCTCTGTGGATGGTCTACAGCAAAGGCATTAGACATTATTGTGGCAAT
GTTCTTCTAGATGGTTTGGTGAAGAATCAAAAGCTTGCTACAAATATACTCACTCCCACT
ACGAAGGGGATTGATCATGATATCCCAGTAACTCCCGACCAGATAATTGGACAAGGGCTG
ATGACAAAAGATGAATTCGATGAAGCTAGTCACAAAGCCTTACAATTATTTGAATATGGA
CAGCATGTGGCGTTGGAGCATGGTCTCATATTAGTAGATACAAAGTACGAATTTGGGAAG
GATTCTGATGGATCACTATGTTTGATTGATGAGGTGCACACACCAGATTCAAGCAGATAC
TGGATAGCCCATTCATATGAGGAGCGCATCAAGAATGGTCTTGAACCTGAGAATGTTGAT
AAGGAGTTTTTGAGGCTGTGGTTTAAGGATCATTGCAATCCATATGAAGATAAGGTCCTA
CCAGTTGCTCCAGAGGAACTTGTTTGTGAACTAGCCTGGCGGTATATATTCTTATTCGAA
ACAATCACAAGGACACAGTTCAAGGTGCCACAGCTAGAGGAGCCCATACATGATCGGATA
TCACGAAATGTTTCACAAGAACTGTTGGAGTTGCGG
>Ambtr_v1.0.27-g6068
ATGACAATGGAGGATGATTCAATCGAACAAGCAGCTGTTGCTCGTCGGGAGAGGCTCAAG
GCTCTCAAAGCTGCGAAAGAGCTTATGAACGGTCCAGATGAAGATTTAGGGCAAAAGGAG
TCTATAAAAGAAGATGCAGAGGAAACTGAGCCAGAGGAACAACCGAGCATGAAGTTCCGG
AATTACCTTCCTCATGACAAGCATCTCCAGGAAAGCAAGTTGGCACCCCCTCCCCCACCA
AAGTTTGAAGATCCAGTTGCTCCAGAACCTCCAGTATCTGAAAAACCAGAGGACCCATTT
GTGAACATTGCCCCAAAGAAGCCAAATTGGGATCTTCAGAGGGATGTGCAAAGCAAGCTC
AAGAAGCTTGAGAAGCGGACGCAAAAGGCAATGTTCGAGCTCATGCAGGAACAAGACAAG
GAAAGATTAGCTTTAACTACAGAAAATGGCACTGTCAGTTCTGAA
>Ambtr_v1.0.27-g6393
ATGGGCAGGCCTGTGGTTTTGGTAGTAGGTGGGAGCGGCTATCTTGGCCAACATCTGTTG
CAGGAAATGATAGAAATGCAAGGAAATAATCCCTTTAATGTGGGTTTCACGTATAACTCG
AACCCCCAATGTTTCGATTCTATGAAACCCATGTTCCAATCCTTTCGCGTTGATTTACAA
ACTGGACAAGGCCTGGATTCGATCTCCACCACATTGGGTGAGCCTGATGTGGTCATAAAT
TGTGCTGCAATCTCAGTACCTCGTGCTTGTGAAACCAACCCTACAGCTGCTTTGGCTATT
AATGTACCTTCCCGTCTTGTGAAGTGGTTATCAAGCTTCGATAAAGCCAGCCCTCTCCTA
ATTCATCTATCAACTGACCAAGTCTATGAAGGGGTGAAATCATTCTACAAAGAAGAGGAT
GAAACGGTTCCAGTAAACATGTATGGAAAATTAAAGGTGAAAGCAGAGCAATTTATTTCT
TCAAATTGCTCAAACTTTGCAATTTTGAGGAGTAGTATCATCTATGGGCCGGAGACAATG
TCCCCTATACCCAAATCTCTTCCAATCCAGTGGATTGACAGTGTTCTTTCTCAAGGCCGA
GAAGTTGAATTCTTTCATGATGAATATCGATGTCCGGTGTACATCAAGGATGTTGTGAGG
ACTATACTTGCTTTAACTAATATGTGGCTTACTGATGAGAGAGAAATGCAGTTGGTTTTA
AATGTTGGGGGCCCGGATAGGCTTTCACGCTTGGAAATGGCAGAGGTGGTGGCAAAAATA
CGTTGTTACGATTCCTCAAAAATTAAGTCTATCTCTGCATCATTGATGAATCGTGGTGTG
ATCTCCCCTGCTGATATATCTATGGACATTAGCAAGTTAAATCGAGTTCTCGGCATTTCG
CCAACACCATTTGAAGATGGCGTAACATTGACTCTTGGTGCCAAC
>Ambtr_v1.0.27-g6226
GCAAATGAGGAGATGAAAGCTGCATTTGAGGAGTGGAAGTCTAAGACTTATGCCTTAACC
GTGCCTCTAAGGATAATCACTCTACGGGGCTCAGTGCCGCCTTCATGGATTAAGGATTTT
GTGCAAGTCCAAGGTAAGAGGTTGAAGTTGAGGACAGAGTTCCGGAGCAGTCTTGAAGCC
ATCTTTTCTGAACTGACTTCGGCCTCTAAAAAGAATCAAATTGAGGCCCAGTCTACCATG
GCAGCTGATCTCATAACTATTGGTGACTCATGGATGAATTTGGCTATTTGTGAGGGTATT
ATTGAACCTATTCTTGACGCAGAAGAACAAGACTGGTATAGTAGCTTGCCTGACAAATGG
AAGGTTTATTTACGCAGGAACAAGAATGGGCAGTTGGATCCAAGAGGAAAAATATGGGGT
GCTCCATATCGATGGGGAAGCATGGTGATTGCATATAACAAGACTAAATTTGAAAGGCAT
AATGTAGCTCCAATTGAGGACTGGAAAGACTTGTGGAGGCCTGAACTTGCTGGAAAGATA
TCAATGGTGGATGCTCCTAGGGAAGTTTTGGGTGCAGTTTTGAAGTATATGGGGGCCTCA
TATAATAGCAATGATTTCAGCTCTCAAGTTAGTGGTGGAAGAACAGCTGTCCTTCAAAAA
TTTTCAGCTTTGCGAAGGCAGGTTCGATTATTTGATAGCATGCACTATTTGAAGGCATTT
GGTGCAGGCGATGTTTGGGTTGCAGTTGGATGGAGTAGTGATGTTCTCCCTGCAGCCAAG
CGCATGCCCAATGTAACAGTAGTTGTCCCAAAGTCAGGAACCAGTTTGTGGGCGGACCTA
TGGGCGATTCCAGCTGCATCAACATTTGCTACTGATAGGATTGGGGGACGGGTCCGAGGT
CCATCTCCTCTCATCCACCAATGGATTGAATTCTGTCTACAACCTGCAAGGGCATTGCCA
TTCTGCCAAGAAATTGTCCCTGGAGCCTCCCCCTTGGCCCTTACTCGCCCTTATAACTTC
ATAGAGTCACTGGAATCTGGCGCACCCAAGCTGGAAACAAATCTCATTGCAGGTTTACCG
CCTCCTGAGATCTTATGCAAGTGCGAGTTTTTAGAGCCCCTATCGAAAGAGGCTTTTGTG
GATTACCAGTGGCTGATAGCTCACTCGCCAAAAACAAGCGATGGATGGATTGGCAGCATT
ATGAAGTTCTTTACCTCCACACTTCAGCATTTGAAATATGCACCTTTTAGA
>Ambtr_v1.0.27-g5703
GCTACCAACTCTGCAAAAACCAGAAGTAAATACAGCTCAGCAGAGGTGAAGGAATTAGGG
CATCAACTTATCACTTCTAAAGCTCACCTCAACAACGCCCCTATACTTCTCTCTCTCCTC
TCTCCTTCCTCGCCATTAGGGCACGCTTTAGAGGCCCTCATCTCCTTGCAATCGTTCTTC
ACTCCTCTTATCTCTCGAATTTCTCTCTCATCAGCTAGGATTTCAGCTGTTACTGCTGGT
AAAGAAGAGCAGTTTGCGGAGGCTGTGTACAAGAAATGGCTCAAATCCACGTTCAACGAC
TTTGTCTCGGTGCTTATTGATCTCTCCATCTCTCCCCATACGGAGCAATCCCTAAGGGTT
GTTTCTGTTGATGCTATTATGGAGTTAGCAAGGCAGGGTAAAGGGGGTGCATTTCGGTCA
GATATTTACTTTAGGTTTCTTCGTGCTATTGTTCAATCAACGTCATCCATTGATTTTGTT
GTCCAGTTGCTTGTAACGAAGTTTTTCAAGTCCATGGATGTCTGTTATTTCTCATTCATT
GGGCTTGATAAACTTGCTAGGAATTATGAGCCTGCGAAGAGCGATGCAGACAAGATGGGC
ATGATTCAGGATGACCCTCAGATAAATGGCTCTGGATCTGAGGGGGTATTCATTTTCAAC
ATACATAATATTCTTTCACGTATTCCTTCTCTGGAAGATCAGGTTGAAAATGAAATGTGG
AGCCAGTCAGAGCCTAATCATTCTTTGAGGTCATTAATACCAGAAGACACATCTAAAAAA
TCAGGGATATCAGTTGATGAGGGTTTCTCAACGTGCTCTATTGCCAAGAGAATAAAGTCA
AAAATGAGCAAGGCATGGTTATCATTTCTGAGGCTTCGACTTCCTCTTGATTTGTACAAG
AAGGTTCTGTCTACACTACATCAGGATGTCATCCCTCATCTTGCAAATCCTATCTTACTG
TGTGATTTTCTGACAAGATCATATGAAGTTGGGGGTGTTATCAGTGTCATGGCTTTAAAT
GGCCTCTTCATTTTGATGACACAGCATGGATTAGAATACCCTGACTTCTACAAAAAGCTT
TATGCATTGTTGGCCCCATCCATTTTCAGGGCAAAACATCGGTCACATTTTTTTCAGCTT
CTAGATTCTTGTTTGAAGTCCCCCCTTCTACCAGCGTACTTGACTGCTGCATTTGCCAAG
AAATTGAGTAGACTAGCACTTTCTGCACCACCTTCAGGCGCATTGGTCATCATAGCACTC
ATTCACAATCTTTTGCGAAGACATCCTTCAATTAATTGTTTAGTTCACCGGACTGTTTAT
GATGAACTGGATACTTCACAAAGAGATATCGACAATGAAGCAAGGGGTTCCAAAACGGGA
GTAGATTCATACATTGGGGAGTCAGGAGTAGATCATTTCAGGATTGAAGAAACTGATCCA
GTGAAGGCAAATGCAATGAGAAGTTCTCTATGGGAGGTTGAGACCTTACGTCGTCATTAC
TGTCCTGCTGTTTCTAGGTTTGTCTTGTCGCTTGAGAATGATTTGACAGTTCGAGCAAAA
ACCTCTGAGGTTGCGATCAATGATTTCAGTTCGGGGTCGTATGGCACTATATTTAACGAT
GCGGTGGGAAGAAGGATCAAACAGGTTCCACTTGCATTCTACAAGATGAGGCCAACTTCT
CTGTTCCCTGAAGCTGACTTTCCCGGTTGGAAATTTGAGCATGGGCAAGATGAACTTGAA
ATTAGGCCAAATAATGGAAATCTTTTTGAGGGAGATGGGGAGAAGTCCTCTAAGAAACAA
AGGCTTGGA
>Ambtr_v1.0.27-g7128
AGGCCAAATGCGATTTGCTTTTCAAACCTAGCTTGTGTAGATCTTCCAGTAGGAGGAATA
GTTGAAGTACCACTGGCACAAACTGGTGAAGGTATTGCAGAATGTGAGCTCCTCCGTTGG
TTTGTGCATGAGGGTGATCAAGTTGAGGAGTTTCAGCCTCTATGTGAAGTTCAGAGTGAC
AAAGCTACCATAGAGATCACAAGTCGATACAAGGGAAAAGTTTCCCAAATCCGATTCCTT
CCTGGTGATATTGTTAAGGTTGGTGAGACCCTTCTGAACATAATTCTGAATGAAACCCAG
AATGGGCCTCTGAGTTCAGCTGGATCCAGTTCTACTGAGACTGAGGCATTACTTGGGTCA
ACTTATTCTGATACATTGGGGAACAAAGAGATGGCTGACAGAGTCCCTTCTACTCCTTCT
GTTCGCCATCTTGCAAAGCAGTATGGTCTTAATATCAAGGATATTACAGGTACTGGTCCA
GGTGGCAGGGTGCTAAAAGAAGATGTCCTTCGGTGTTGTCCTACCAAGGTGATGCCTGAG
GATTCAATGACTTCCTCAGAAGTATCTTGTGAAAAGCATGATACTATGGAAAAGGAACAA
GCAATGGAACTGACTGGAGAACCTTATCGGGATAAGACCTTTTCCCTCAGGGGATTCCAA
CGAGCAATGGTTAGAACAATGACCATGGCAGCAAAGGTTCCACATTTTCATTATATGGAA
GAGATAAACTGTGATGCATTGATAGAACTTAAAGTTGCTTTTCAGAATGCAAGTAGTGAT
AATAATGTCAAGCACACTTACTTGCCATTCCTGGTGAAGTCCCTTTCGATGGCACTGGAA
AAGTATCCCATATTGAATAGCATGTTTGATGAGGTGTCCAATGAGGTCACTTACAAAGGA
TATCACAATGTGGGGATCGCAATGGCGACGCCCTTGGGTCTTGTTGTTCCAAATGTAAAG
AAGGTCCAATTGCTTTCCATTTTCGAGATAACCAAGGAATTGTCCAGATTGCAACAACTG
GCATCAAGCAACAAGTTGAGCTCAGATGATGTTAGTGGTGGAACAATATCCTTAAGTAAC
ATTGGTGCAGTTGGAGGCAAGTTTGGAAATCCACTCCTCAATTTGCCAGAGGTTGCTATA
ATTGCTATTGGTCGAATCCAAAAGCTCCCCCGTTTTGCGGATGATGGGACAATATACCCT
GCATCCGTAGCTCTTGTGACAATTGGAGCTGATCACAGAGTGGTTGATGGAGCAACGGTA
GCAAGATTTTGCAATGAGTGGAAGCTCTTGATCGAAAACCCAGAGGTTCTTCTGCTTCAT
ATGCGA
>Ambtr_v1.0.27-g5326
GAACCACCACCAGACCGTCCTACACTTGAATATGAAATCTCAGAGCAAAGCCGAAAGGCC
AAGGAGCGACATGACCAAGCCATCCAAGACCTCCTCCTAAAACGCAGAGCTCAAGCCCTA
GCCATTCCCACTAATGACTCAGCTGTTCGAGCTCGTCTTCGCCTCCTGAATGAACCCATT
ACCCTATTCGGAGAGAGAGAAATGGAGCGAAGGGATCGATTGCGATCCATAATGGCCAAA
CTTGATGCGGAGGGCCACCTAGAAACCCTAATGAAGGCCCATGAAGAGCAGGAAATGGCT
GAGAAGGAGAGAGAAGATGAAGAACCCATGGCTTCGTACCCTTTTTACACAGAGGGTAGT
AAGGACTTGGTTGATGTGAGGTTGGATATTTCGAAGTTTTCATTCTCTAGGGCTTCTTCT
AGGTTAGAGAGAGCGAGGAGGAGGAGAGGGGATCCCGATGAAGATGAGGATGGAGAGCTG
AACTATGCATTGGAATATGCGTCGGGCTTGACACTTCAGTGTAGTGAGATTGGGGATGAT
AGGCCTCTCTCTGGTTGTGGTTTTTCGCATGATGGTACACTGCTTGCTACGAGTGCTTGG
AGTGGAACAGCAAAAATATGGAGCATGCCACAAGTAGAAAAGGTTGCCACTTTAAAAGGC
CACAAAGAACGCGCAACTGATGTTGCATTTTCTCCGGTAAGCAATCATTTAGCAACTGCA
TGTGCCGATCGCACGGCGATTTTGTGGAACTCAGAAGGGTCTCTTTTGCAAACATTTAAA
GGTCATTTGGATCGCCTTGCCCGCATCGCTTTCCATCCATCTGGAAAGTACTTGGGCAGT
GCTAGCTTTGACAAGACATGGAGACTGTGGGATATCAATTCAGGGGTTGAACTGCTCCTT
CAAGAAGGTCACAGTAGGAGTGTTTATGGAATCTGTTTCCATTGTGATGGATCTCTAGCA
GCAACATGTGGCTTAGATGCTCTAGCTCGTATTTGGGACCTTCGCACAGGAAAAAGCATT
CTTGCTTTAGAAGGTCATATTAAACCTGTTCTTGGGATAGATTTTTCTCCCAATGGCTAC
CATTTGGCTACAGGTGCCGAAGACAATGCATGCCGTATTTGGGATTTGAGAATGAAAAAG
ACAATAAAAGTTATACCAGCTCATTCTCGCCTTATTTCACATGTCAAGTTTGAACCCCAA
GAAGGATATTTCCTCGTTACTGCTTCGTATGATTGTACAGCCAAGGTGTGGTCTGCACGA
GACTTCAAGCCTATCAAGACCCTTTCAGGGCACGAAGCAAAAGTTGCAAGCCTAGATGTA
TCAGCTGATGGCCAATTCATTGCAACTGTTGCAATGGACCGAACTATCAAGCTGTGGTCG
AACACTAGCAATGGGAAGGAGAGGGAAGCATCTATGGAT
>Ambtr_v1.0.27-g6128
AATGGAGACATTAGGAGAAGGGAAAGTTTAGAGAGGGAGGATAGGAGAAGTGGAAGGAGA
AGCAAAGAAGAGCACAAGAGAAGCGAAGAGATCAGAGAGAGTGATGAGGAAAGCCCCAGA
AAGAGAAGGAAACACTCTAAGAAGAGGTCTAAAAGGCACGAGCAATCAGAGGAGTCTTCT
TCTGAAATGGAGTCAGACTCTTTTTCAGATGATTATGATTCTTCTTCAGAGGAAGAATCA
GACTCCTCAGATGATTCTGATTCTTCTTCAGAGGAAGAGAGGAGGAAGAGGAGGAAAGAT
AAGAGGAGGAGGAGAGAGAAAGAGAGTGAGGAGAGGAAGAGAAGGAAAAATGAAGATGAG
AAGATGAAAACGAAGAGGAAGAGAGAGAAGGAAGAGACGAAAAGGAAGAAGAAGAAGAGT
AAGAGGAAAAAAGTGACAAAAGGTGCAGTGACAGGTTCTTGGGGTAAATATGGCATTTTA
AAAGAGATCGACATGTGGAATAAAAGGCCAGAATTTGGGGCATGGTTATTAGAAGTGAAG
AAGGTGAACCTTGAGACTTTATCGAACCGAGAAGAGAAGCAACTGTTCAAGGAGTTTATG
GAGGATCATAATACTGCTACTTTTCCTTCCAAAAAATACTATGATTTAGATACTTATCAT
CGCCATAAGATGATAAAGGCGCTGAAAAAAGGTTCTGAAGTAGTCACACAGATAGAGCGT
ACCGTATTTGATGATGAGGAACAACGCCGGCAAGAATTACTGAGGGAGCGTGAGAAACAG
AAGGAAGCACAGATTGAGGCTTTGAAAATTTCAATGCAGAGTGGGATGGCTCAAGCAATG
AAGGAGCAGGCCCAGTTGCGTGAAGAAATGAATTATCAGTTCAGGCTTGGTAATATTGAG
GCTGCTCAAGCAATTCAAAGAAGATTGGATCCTGATGCTGCAATG
>Ambtr_v1.0.27-g6318
ATGGCTTCCTCCAGTAAATTAGAGACAGAACTAGCCCGCTTAGTGGCTCTTCGCGCTGTT
TTGTCGCAAGCCAATGGCATGAGTGAGAAAATTGCAGTGCTTGATAAAGAACCCAGAGTG
AAAAATTTCTTTTACAATAACACCGGTGGGGTTTTTGCTAAGCTTGATCAGTCTGAGCTT
TATCTCCTCAAATGCCTCGTAGCATCAGGACAAGGGCATGTTCTTCAGATTGACCCAGAT
GGGAGCTCTCTAAAGAGTGCTTTCTATGTTCTCTTGGGGATGATTGAGAAATTTGAAGCT
AATGGAGAAAATCACGGAGAGGATGATGGGTTTCGTGGGGTGTTGAGGAGACTACTTAGG
ACACTTGCAGATATCGAGAATTTCTATGACTGCATTGGAGGAATAATTGGATACCAGCTT
GCTGTTTTGGAACTACTATTGACATCAAAATCAGGGAATACACCAAGCATAGAGGAATTG
AGATGTGAATACAAGGAATTTCATGTTCCATTTGGATCGGATCTTTCAGAAGATGCCAAC
TATGCATCTCAAGCAGCCCTGTGGGGACTGGAGGGTTTGCCTGAACTGGGTGAAATCTAT
CCATTGGGAGGCTCTGGTGATAGGCTTGGTTTAGTTGACCCTGACTCGGGCGAATTTCTC
CCTGCTGCAATGCTCCCTTTTTGTGGGCGAACTTTGTTGGATGGTCTTGTTAGAGATCTC
CAGGCAAGAGAGTTCCTCCATTTCAAGCTATTTGGAAATCAATGCATCACCCCTGTAGCA
ATTATGACAAGTTCAATAAAGAAAAATCATGAACTCATTACCTCATTATGTGAGACAAAG
GGATGGTTTGGAAGAGGTCAAAAAAATTTTCGGCTTTTTGAGCAGCCTCTTGTGCCAACG
GTTGGTGCTGTTGATGGACAATGGTTGATTAGCAAGCCATTGAGTTTGGTACTTAAACCT
GGTGGTCATGGTGTAATATGGAAACTTGCATGTGACCTAGGAATCTTTGACTGGCTTTAC
AGTCACAGGAGAAAAGGTGCAACCGTTCGGCAAGTCAGTAATGTGGTGGCTGCTACTGAT
GTGACCCTTCTAGCATTGGCTGGCATTGGTCATCACCATGGAAAGAAAATGGGGTTTGCA
TCTTGTAAACGTAACCCTGGTGCTACTGAAGGAATCAATGTTCTCATTGAGAAGAAAAGA
ATAGATGGCCACTGGATGTATGGTGTGACATGCATTGAATACACGGAGTTTGACAAGTTG
TCAAATGTTAAGGCTCCTGGTTCACCTGATGGTTCACAGGCAATGTACCCAGCCAATACA
AATGTTCTATATGTTGATTTAGTTGCTGTTGAGGAACTTGGATCAAATAAAGACCACGGA
TGCTTGCCAGGAATGGTTTTAAATCTTAAAAAGCCTATTGTTTATGAAGATCAATTTGGA
GTAAAGCATAGCATTTTTGGGGGTCGACTTGAATGCACGATGCAAAGTATAGCTGATCAC
ATGTTGAATACTTTTCCATCTAGAAGTTATATTGATGTACAAGACGAGTTAGATACATTC
ATTGTCTACAATGAAAGGAAAAAGGTTACATCTTCTGCAAAAAGGAAAAGGAGGCTTTCA
GACCAGTCTTTGCATCAGACTCCTGATGGGGCTTTCTTGGATGTGATGAGGAATGCATAT
GACCTTCTTTCTCCTTGTAATATAGAAATTCCTAAGATTGAAGATAATTCTCATTACATC
CATTCTGTACCACCATTCATTGTTCTACTCCATCCAGCTCTGGGTCCTCTTTGGGAGGTG
ACTAGGCAAAAGTTCCATGGGGGTCAAATTTCAAAAGGTTCTGAGCTACAAATAGAGCTC
ACGGAGTTTTCTTGGAGAAATGTTGAGCTTAATGGAAGCCTGATTATTGTTGCTGAGAAT
GTTCTGGGATCAGTTCAGACCGATGAAAATGGCGACCCATTGATACATTATGGATATAGA
TGTGGAAGGTGCTTATTAGAGAATATAATGATAATCAACAAAGGAATTGATTGGAACTGT
CCTGGGAATACTTATTGGAAGCATGAAGTTCAGCGATTTGAGTGCTTAAAGGTTGTACTG
CATGGTAATGCAGAACTTGAGGCAAAGGATGTAACTATTGAGGGTAATCACACTTTTGAA
GTTCCCAATGGTTACAGGCTACAAATTACTGGTGGAAATGCAGGTCTATCATGCAAAATG
ATTCCCATTCAAACAGAAATGATGGACACTGGAAGTTGGTTCTGGAAATACGGTTTGAAG
GATTCACATATTCACCTTGAAATGGTTCGGTTG
>Ambtr_v1.0.27-g6507
ATGGACTTCAATTCCAAATTTGACATTGCTCGCACTGCCGAATTCATTAAAAATCGAGGT
TTCCATAGAGTTGCACTACAGTTTCCTGATGAGCTTTTAAAAGACTCAAGGAGGATTGTG
GCTGCTTTGAGGGAGGAACTCCAGTCCTTATCTCTCTGCCCACCTGAAAATTTACATGAG
GCAAACTTTGTTCAACTATATGTCATGGCCGATACCACCTATGGTAATTGTTGTGTGGAT
GAGGTTGGAGCTTCTCATGTCAACGCAGAGTGTGTAGTGCATTATGGACCCACTTGCTTA
AGCCCCACCTCAAAGTTGCCTGCATGGTTTGTCTTTGGCAAAGCCTCGATCAATGTCAAA
GGTTGTGCAGATTCTTTATTTGATTGCTTGTCCTCTAGTGACAAGCCCATTCTGGTTATC
TTTGGTTTGGAATATGAACATGCTATTGGTAGTGTTAAAGAAGAAATGAGCTTGAAATCA
TCAGCATTAAGTGGGTGCAGGTCAAAGATCCTTTATGCAGAAGCCAAATGTTCAGTTATG
CATCCAGAAAAGAATAGTAGTACAAGTTCTTCTGGGCAGCCTGAATTTGTGGATTGTCCT
TGTGATTCATTTGAAGGGTGTGGCAGCTATAGCCTTGGAGGTTTGAGATGGACTTTACCT
CATGGGGGCAAGATGGAAGACTACTTGTTGTTCTGGATTGGTCCCGATAATCCAGCTTTT
GGAAATATCGTACTTACATACAATGCTTGTGAAATAGTTAGGTATGACCCCATGGAAGAT
TGCTTGGTGAAAGACAAGTGTCATCAGAAAAGCATTCTCAAGCGTAGATACTTCCTTGTG
GAGAAAGCAAAAGATGCAAATATTGTCGGGATCTTGGTGGGTACACTTGGTGTTGGTAGG
TTCACTCATCTCTCTCCATCTCCCCGACAAATA
>Ambtr_v1.0.27-g6420
GTATTCCGCTCAAAGCGGCCACTTTCCGCTTCCACTAATCAATGGATAGGCCTGCAACAA
TGGAGAGAAGCTCCCCTTAACCATGACAGGACATGGGGTCCTAAAGGCCCTGAACCACCA
TTAACCCCAGCAACCTCTCAGCATTGTAATGGTTTTCAAAGAACTCCCTCTTCTCTCTCA
GAATGGGGGACTCTTGTTCTCTCCACTTCTGATCCTATCACTAAAGCGCGGTTGTCTCAC
CATGCTTACACTCTTTGGCGTGAAAATGATCTCTGTCTTGGTGTTTGGGAACCTCCTGAT
AGACCTGCAAGGCCCCCAAAACCTCACTTGGTTTCTCCAAAAGAAGTACCTGATCCTAAA
AACTCTGGTCTTCCACTGAATGCATATATGCTCCACAATCTTGCACATGTTGAATTGAAT
GCTATTGATCTGGCATGGGATACCATAGTCCGGTTTTCTTCATTCCAGGAGGCTCTTGGG
ACTGGATTCTTCTCAGATTTTGCACATGTTGCTGACGATGAGAGTCGTCACTATCTATGG
TGTTCTGAAAGGCTTGCTGAGCTTGGCTTCAGTTATGGAGATATGCCTGCCCATAATCTG
TTGTGGAGGGAGTGTGAGAAAACATCTGGGTGTGTTGCCGCTCGTTTGGCTGTGATTCCA
TTAGTTCAGGAAGCCAGGGGGCTTGATGCTGGTCCCAGGCTAGTGAAGAAGTTAGTAGGC
TTTGGAGATAATAGGACATCGAGCATTGTGGCTAAGATTGCAGAAGAGGAAGTCCAACAT
GTATCCGTTGGTGTTTTCTGGTTTGTTTCAGTTTGCGCCAAGATGGGCTGCACTCCTGAT
GTTATATTCAAAGACTTGTTAAAGGAGTACAATGTAGAGTTAAAGGGCCCATTCAACCAT
GCTGCTCGAGATGAGGCTGGTATTCCCCGTGACTGGTACGATGAGTCATACACAACGAAG
GATAGGAATGGGCTTTCGGAGGTGCATGAGAGACTTGCTTGCATCATTTCCATGGAGAAA
CAGAACTCAGCTTTGGGTGATCAT
>Ambtr_v1.0.27-g5865
TTAAAGAAAACCAAGAAGAAAAACACTGGGAAGTCCAAGACAAAGTTTGAACAGTATCTT
GAGATGGACATGAATAAGGGGGTTTCAGCTGAAGAAGATCTTGAGATGGAGAGAAAGCTT
GCGAAGAAATTGAAGGTAAATGAAGGCAAATTACGAGGTGTTGATGATGGTATGAATGCA
TTGATTTTGGGGTTTCCTAATGTTGATGATTTGACCGATGGAGAAGATGACATCAATGGT
GATGAAGATATCGACCTTCCTAAACATGATGAGGAGGTATCATCTGAAGACCAAGAGAAG
GTATCTCGTGACCTAGATGATACAGAATTAGGAGAAGAAGATGATAGGAACACAGAAGGT
AGTATTGATATTTCTGAAGGATACGAAAATAATTCTTGTGAGCTAGCAACTGAGAGCCCA
AATGCAAGATTGGTAATTGAAGAGCCTAGTGCCAAAGATGGGAATGTGAAGTATGTCGCA
CCCCATTTGAGATCTCGTGTGGATGGTGAATCCGAAGATTTTTCTCAGATCCGGCGCCAG
GTAAGAGGTTTGCTGAACAAGCTTTCAGAGTCAAATGTTGAGTCAATCACTGGGGATGTC
TCGAACCTCTTTCAGTCTGTTGGTCGTAGTGCAGGCAGTCAGATTGTTGGTGATGAGCTC
TTGAGTTCATGTTCCAAAGGACCACGTGGCAATGAACAGTATGCAGCCATTTTTGCAGCC
TTTATTGCAGGAATGGCATCAATGGTTGGGATCAACTTTGGTGCCAAGATTCTTGCATCA
GTGGCTAGATCTATGGAGGATGAATATTTGAAGGATGATGGTCTTTCTTTGCGAAATCTC
ACCCTACTACTCTCGCAGCTATGTATTTTTGGTGTTTGTTCCTGTGACTTGATATATGAC
CTGCTCTCTGTATTGAGCAAACGGTTAACAGAGATGGATGTCTCCACAATCTTGACTATT
CTAAAATGTTGTGGTATGAAACTTAGAGCCGATGATCCAGCTGCTATGAAAGATTTTGTC
CTTGGTATTCAGCAAAGAGTGCGTGAAATTAAGTCTCTTTCTGAAAAGACCACAGATGGT
CAACCAAAGATCAATAGCAAAAGGATGGAATTTATGCTTGAAACGATATGTGATATCAAA
AACAACAAAAAGAGGACAAAAGAGGATCCAGTTAATCATGCCAGGTTGAAGAAATGGTTA
CAGAAATTAAGAGTGGAAGAAATCCAGCTTCGAGGGCTCAAATGGGCCAAGCTCCTTGAT
CCTTATAAGAAGGGCCAATGGTGGGTTTCTGGGGACATTGTTACCATTAAAGATAATGTT
GCAGAGATTGCAAGCACCATTGACACTGAAGCCTTTGAAGTTCATAAGTTGCTTCAGCTT
GCAGCTGCACAAAGAATGAACACAGATGCAAGGAGAGCAATCTTCTGTATAATCATTAGT
GGCGAAGATTATATTGATGCTTTTGAAAAGATTCTAAGGCTCGATTTGAATGGGAAGCAG
GATAGAGAAATCATGCGCGTTCTCGTGGAGTGTTGCTTGCAAGAGAAGGTATTCAACAAG
TATTACGCAGTCCTAGCCTCCAAGTTATGCAACCATGACAAGAACCACAAGTTTACTCTA
CAGTACTGCTTATGGGACCATTTCAAGCAACTGGATTCCATAGAGCTGAGAAGATCCATG
AACCTTGCCCATTTTGTGGCCGAGCTCCTGAGCACCTTCACCCTCTCTCTAGCCGTGCTC
AAGTCAGTCGACTTCACTGATCCCAACTCTCTAACCCCAAGACGAGTCATGCATTTCCGA
CTATTCTTTGAAGCCCTCTTCGAGCACCCTGATTCACTTGTGTGGAATATGTTTTCTCGA
ATTGCAGGCACCCCTGAGCTCGAGGCACTTAGAAATGGCATTGAGCTTTTCATAAAGCAG
TGTGTTCTCAAGGTTTCAGAGGCTCAATCACTTAAACTGAAATTTAAGGTTGCCAAGAAG
GCTTTGAACAATGTAGCCGGGATCCTTATG
>Ambtr_v1.0.27-g6119
CTACAATTTGCTATTTTGTATTCAGCTGGCGAGTTTCAAAGCAATGTAACTCGGTTTACC
CTCCCGATTCGCTGCATTGCTTTCAACAAATCAGGCAGCCTCTTAGCAGCTGCAGGAGAT
GATGAAGGCATCAAATTGATAGCCACTATAGACAGTTCAATATCAAGGGTTCTCAAGGGT
CACAAAGGCTCCATAACCAGCGTGTCTTTTGACCCAAAGGATGAATATTTAGCTTCTATA
GATGAATTTGGAACTGTAATTTATTGGGACCTCTCTACAGGCAAATCTATACATAACCTC
CCAAAAATATCCCCGACTTCAATTCCAGACATGGGTTCTTTGAATGTTATTAGCTGGAGC
CCTGATGGTGAAATGCTTGCTGTTCCTGGTGTGAAAAATGATGTGGTAATGTATGATCGG
GACACATCTGAGAAGCTCTTTTCGCTTAAAGGTGGCCACCTTAAACCTGTGTGTTTCATT
TCGTGGTCCCCAAACGGGAAATACATGGCAACCTCTGGTTTAGATTCTCAGGTCTTGTTA
TGGGAAGTGGAAAACAAACAGGACATTGATAGACAAAAATTTGAATACCAAGTTTGTGGG
TTGAGTTGGAAGCCAGAAGGAAATGCTTTGGCAGTTATCGATGTCATGGGTCGATATGGG
ATCTGGGACTCTGTTATTCCTTCGCACATGAAGTCCCCTTCTGATGGTGCTCCAAAATTT
AGAGTGAGAATTTCAGATGGGTTTTTGTTGAATGATGAGGAGAGGCTAGAACAAGCCAAT
TCTGGTTGTTCTGACCAAATTGGAGAAGATAGCAATGGTGAATTGGTTCCCAATGGTTTG
AGTCGTTTGCGTAGAGAGGGTTTGGTTGGGAGTGATTCAGATGAAGAAAGTGATGGTGAG
GTGGGTTTAATTTCTCTGCGCAAGACTAGGAAGAAGACCCTTATTAAGCATCGGGAAAGT
TCAGTGGATGGTGAATTTGTGAGTGTAAATAAACCAGAGCGATCAAAATCCTCGATGCAA
GAGGCTTTTCAGTCTGGCTCCACTCCAATACAGGCTGGGACACGTTGTTTTCTCTGCTAT
AATATGCTTGGAAGCATCACCAGTCTTAAGAATGATGGGTTCTCTCATATCGAGGTTGAT
TTCCATGATACAGGGAGGAGTTCTAGGATACCTTCATTGACTGACTATTTTGGTTTTACC
ATGGCTTCACTTAATGAGAATGGGAGTGTTTTTGCTAATGGTCGCAAGATTGGGAAAAAT
ATAAGCACGCTCATGTATCGGCCATTCGCTAGCTGGGCAAATAACAGCGAGTGGTCTATG
CGGTTTGAGGATGAAGAAGTGAAGGCTGTTGCACTTGGTTCAGGTTGGGTCGCAGCTGTG
ACCAACCTTAATTATCTTCGCATATTCAGTGAGGGCGGCTTGCAGAAATGCATTCTCTCT
CTGGATGGTCCTGTAGCGACGGCTGCAGGCCTCAAGGATGAGCTTGCGATTGTCACACAT
GCCTCCCAAAGCCTTCCTTCTGGAGATCAGATGTTAGAAGTTCAAGTATTCAATGTAGCT
AATAGCACGAAGGTTTTTGAAGGTCGGCTTCCACTAACTCCTGGTTCACATCTCACCTGG
CTTGGGTTTAGTGAAGAAGGCTTCCTAAGTTCATACGATTCCAAGGGGGTTCTTAAAGTC
TTTACAAAACATCATGGAGGCAGTTGGATTCCACTCTTCAGTGCTGCTAAAGAGCGGAAG
TCTGAGAAGGATTACTATTGGGTTGTTGGATTAAACGCAACGAAGGTGTTCTGTGTTGTC
TGTAAATCACCTGAAACATATCCACAGGTGACACCCAAGCCTGTCCTTACACTCTTCAAT
GTGTCGTTTCCTTTGGCATCATCTGATCTTGGTGCCGAAGATCTTGAAAATGAGTTTATG
ATGCGTGGCTTCAATCTTTTACAGGCTCAGAGAATTCTTGAAGAAACAGCAGCTACAGGT
CAAGACACCACGTCACTTGATGATGAAGTTTTCAATATGGAAGCTGCTCTTGACCGTTGT
ATATTAAGGCTTATAGCCAGCTGTTGCAAAGGTGATAAGCTAGTGAGAGCTGCAGAACTG
GCTGGGCTGCTATCACTGGAGAAATCTTTGAAGGGTGCAATAAAGCTTGCTACTGCCATG
AAGCTTCCAATACTAGCTGAGCGATTTCATGGCATGGCGGAGGAAAAAATGCTTAGTGAG
GCCCTGGCAGAAGACCATGTGACTGTGCATGGTGGCATTGAACCTAGTAGAAAATGTGTA
CCAAATATTGCACTACCTCCACAGTCATTACCTTCCCCGGTATTTTCACTGAAGGAGAAA
CCAGAAAAGAAGACTGCAACCGAATTTAAAACAATGGAAGCTAGTGGGAGGTCAGAAAAT
GGTTCCAAAATGAAATTCAGTAGCATGGTCAGTCGTAGGAGTGTAAAGGATCCCAATATC
AAATTCAAGAGCATGGAAAGTAGTGAGAATGCAAAGGTCAAAGATGGTGATGATCAAGCA
AAGGTTCCCAAGCCCTCTAATCCATTTGCCAAAGCACCCAGTGAGCAAGACAAGTCTTCG
TTGTTTGATTCTATCAAGCAGATGAAGGTTGAGGATATGAAAAGGAAAGAGAGG
>Ambtr_v1.0.27-g6430
ATGGCTGCTGAATCGCCTGCTACTCCGCGCAAAGTGGTTGTGCATCTCAGGGCGACTGGT
GATGCCCCCATTCTTAAGCAAGCCAAGTTCAAGATAGGAGGGACTGAGAAGTTTGCGAAA
GTCATTGATTTTCTTCGGAGACAACTTCATCGGGAGACACTTTTCGTTTATGTCAACAGT
GCTTTCTCACCCAATCCGGATGAATTGGTGATCGATCTGTATGATAATTTCGGATTTGAT
GGGAAATTGGTGGTTAATTACGCTTGCTCCATGGCATGGGGT
>HQRJ-g5858
ATGGCGAACCGTACGGACCCAGCAGCGAAGAGTATAAGAGGGACGAACCCTCAGAACCTG
GTGGAGAAGATATTGAGGTCGAAGATATACCAGAACACGTACTGGAAGGAGCAATGCTTT
GGTTTGACGGCGGAGACGCTGGTGGACAAGGCCATGGAGCTCGACCACCTCGGTGGCACC
TTTGGCGGCAACCGCAAACCCACCCCTTTCATGTGTCTTGTCATGAAGATGCTCCAGATC
CAGCCCGAGAAGGACATTGTCGTCGAATTCATCAAGAATGAAGATTACAAATATGTCCGG
GTACTTGGCGCTTTTTATTTGCGTCTGACAGGGACAGATACTGATGTCTACCTGTACCTA
GAGCCTCTATACAATGACTATCGAAAATTGAGGCAAAAATTAGCTGACGGACAATTTGCT
TTGACACATGTGGATGAGGTTATTGATGAACTTCTCACAAAAGATTATTCCTGTGACATT
GCTTTGCCACGTATCAAGAAAAGATGGACTCTTGAATCAATTGGTTCGTTGGAACCAAGA
AGAAGTGCTTTGGAAGATGATTTTGAGGAGGAGGAAGATAAAGAGGAGGAAGATCAACTC
ATTGCAGGATTAGAATCTGGGGCTCATGAAAAGGAATATTATCGTGGGAGAAGTCCTACT
AGGGAA
>HQRJ-g4802
CTGCTGGTGTCTGATTTTGGGCCGAAGATTACAATTAAGATTGTGGAGAACCTGAGGGAG
GATATATTATCAGGGAAGCTTAAATCCGGGAGCGAAATCAAGGAGGCTTTGAAGAGGAGC
GTGTTGGAATTGTTGACTAGTAAAGGGAATAAAACTGAGCTTCAACTTGGATTCAGGAAA
CCGGCTGTGATCATTATCGTTGGTGTTAATGGAGGTGGGAAGACGACATCTCTTGGAAAG
CTGGCTTATAGGTTGAAGAAAGAAGGGGCTAAGATATTAATGGCAGCAGGTGATACATTT
AGAGCAGCTGCTAGTGATCAACTTGAGATATGGGCTGAGAGAACTGGGTGTGAGATTGTT
GTGGCTGAAAAAGAGAAGGCCAAAGCATCATCAGTTCTTTCACAGGCAGTGAAAAGGGGA
AAAGAACATGGTTTTGATGTTGTTTTGTGCGACACATCTGGACGTCTCCACACTAACTAT
AGCCTGATGGAAGAGTTGATTGCTTGTAAGAAAGCTGTGGGTAAAGTTCTAGCTGGCGCA
CCCAATGAGATCCTGTTAGTTCTGGATGGAACAACTGGTTTGAATATGCTTCCACAAGCT
AGAGAGTTCAATGAAGTTGTTGGGATAACTGGTTTGATATTGACAAAACTCGATGGATCT
GCCAGAGGTGGTTGCGTGGTAAGTGTGGTTGATGAGCTTGGCATCCCTGTAAAGTTTGTG
GGTGTTGGTGAAAGAGCAGAAGACCTTCAACCCTTTGATGCAGAGGTCTTTGTTGATGCC
ATATTTTCA
>HQRJ-g6689
ACGCACTGCACAAGAGCTGTATTATCTGAGATTCCCAATCAGGAACAGTATCCCAAAATG
GGTGCCCAATCAACTGGACCTGTTCCATCTAATCAGCTTATCCAAGTGGTCGAGGCCGCC
GCTAAGACCGGTGCTGAGGTTGTGATGAATGCTGTTAATAAGCCTCAGAATATTACTTAT
AAAGGACTCACTGACTTGGTGACTGACACAGATAAGATGAGTGAGGTTGCTATTCTAGAA
GTTGTGAGAAAGAACTTTCCAGATCACCTCATTCTTGGAGAGGAGGGAGGGCTTATCGGA
GATTCGTCTTCTGATTATCTCTGGTGCATTGATCCATTAGATGGAACAACAAATTTTGCG
CACGGCTATCCTAGCTTTGCGGTTTCTGTGGGCGTTCTGTTTCGAGGAAAGCCAGCTGCT
GCTGCTGTGGTAGAGTTTGTTGGGGGTCCTATGTGTTGGAATACCCGCATATTTTCTGCA
ACTGCTGGTGGAGGAGCATTTTGTAATGGGCAAAAAATTCATGCTAGTCAAACTGATCGG
GTGGAGCAATCTCTTCTAGTGACTGGGTTTGGGTATGAACATGATGATGCATGGGCTACC
AACATCGATTTGTTCAAAGAATTTACAGATATCAGCAGGGGTGTGAGAAGGCTAGGTGCT
GCGGCAGTGGATATGTGCCATGTGGCTCTGGGAATTGTAGAAGCATATTGGGAATATCGT
TTAAAACCATGGGATACGGCTGCTGGCGTTCTGATAGTTGAAGAGGCTGGTGGAATAGTT
TCTTGCATGGATGGTGGACGATTCTGTGTCTTTGACAGATCTCTTTTGGTATCCAATGGA
GTGTTACATGCGAAGCTTTTGGAGAGAATTGCACCTGCAACAGAGAAACTGAAGAGTAAA
GGGATGGATTTCTCACTGTGGTATAAGCCAGAAGATTACCACACAGATCTT
>HQRJ-g5791
GGCCAACCTATTGCTTTGTATAGTTTCTACACTTTCTCGCGTATGATTGAAGTCAAGGAA
ATCGTTGTAGTTTGTGATCCTTCCTATAAGGACGTTTTTGAAGACACTAAAGAGAAGATC
CATGTAGACCTTAAATTCACACTGCCTGGAAAGGAGAGACAAGATTCTGTATACAGTGGA
CTTCAGGCAGTTGATTTGAACTCTGAACTTGTTTGCATCCATGATTCTGCAAGACCACTG
GTATCATCTGGAGATATAGACAAGGTTCTTAAGGATGGTTGCATGCATGGAGCAGCTGTA
CTTGGTGTTCCCGCTAAAGCTACAATCAAAGAGGCAAACAGTGAATCTTTCGTAGTGAGA
ACTCTGGACAGAAAAACGCTTTGGGAAATGCAGACTCCACAGGTGATCAAGCCAGAGTTA
CTTAGAAAAGGTTTTGAGCTTGTCAATAGAGAAGGCCTTGAAGTTACTGATGATGTATCT
ATCGTGGAGCACCTTAAACATCCTGTGTACATCACCGAAGGATCTTACACCAACATCAAG
GTCACAACCCCTGATGATTTATTACTTGCAGAGAGAATATTGAATATTAGCTCTGGAGAG
>HQRJ-g6226
GCCGTTCTTGCCGTCGAATCTCAAACAGTGGAGGAGAAGAGAATTCAAGACCATGATGTG
GGAAAATATGAAAATATGGAAACCTTGGAAGATAAGGATTTGAAAGCAGCATTTGAGAAT
TGGAAGTCTAAAACATATCCTTTGACTGTCCCTCTGAGAATTGTTGCTTTACGTGGATCT
ATACCTCCTTCTTGGATCAAGGATTTTATGCAATGTCAAGGAAGGAGATTGAAGTTGCGT
TCAGAGTTACGTGGAAGTCTTGAGGGCATCTTTTCTGATCTATCTATGCCCCTTAGCAGA
GGCAATGTTGAGCCTAAATCTGCTATGGCAGCTGATATAGTTACTGTTGGTGAATCCTGG
CTCAATTTTGCCATTAACAAAGCGATAGTTGAGCCCATGCAAGGGGTAGAAAATCAAGAC
TGGTTTAAAAACTTAAGCGACAAATGGAAGGTATATTTACGTAGGAACACTGAGGGGAAA
TTAGATTCTGAAGGTAAAATATGGGCTGCACCATATCGATGGGGAAGCATGGTAATAGCA
TACAAGAAAACCAAATTTCAGAAGCATAAATTGGCTCCTATAGAGGACTGGGCAGATTTA
TGGCGACCTGAGCTTGCTGGGAGAATTTCAATGGTTGATTCTCCTAGAGAGGTTGTTGGT
GCAGTTTTGAAGTATATGAGGGCATCATACAATACGAAAGACATTGAATTGGAAGTTGCT
GGTGGGAGAAATGCTGTCCAGCAGAATCTTGCATTGCTCGGAAAACAGGTTCGATTATTT
GATAGTGTGCACTATCTTAAAGCATTTGGGGTGGGGGATGTATGGGTGGCTGTTGGATGG
AGTAGTGATGTTCTTCCTGCTGCTAAACGCATGTCTAATGTTGCAGTGATTGTTCCCAAG
TCTGGAGCTAGCTTATGGGCAGATCTATGGGCAATCCCAGCTGCCTCTAGATTTCAAACA
AACCGAATTGGGGGGCGAGTCAGAGGACCATCTCCACTTATTCATCAATGGATAGAGTTT
TGTTTGCAAGCTGCAAGAGCACTGCCTTTCAAGCAGGAGGTAATCCCAGGTGCATCTCCC
TCTGCCCTTGAAAATGCCCCAGTTGAAGTGCCAAAAGAGGTCGCCAAGGGTAAGCCAAAA
CTTGACAGTAACCTCATCGCTGGAGTTCCCCCGCCTGAAATTCTGGCTAGGTGCGAGTTC
TTGGAGCCATTATCAGATGTTGCATTATCAGATTATAAGTGGCTGATTGCTAGTATGCAG
AAACCT
>HQRJ-g5733
ATTGTCGTTAATGGAGCAGGTTCTTTTGGGCACTTTCAGGCTAGCAAATCTGGGGTTCAC
AAAGGAGGATTAAACCAACATCTTGTTAAGGCTGGTTTTGTTGCTACACGCATTTCTGTT
ACATCCTTAAATCTTGAGATTGTCAGAGCACTAGCTAGAGAGGATATTCCGTCTGTAGGA
ATGTCTCCATTTTCATGTGGATGGTCAACTTGTGAAAGAAATATAGACTCGGCTGATGTC
TCTATGGTGGCTAAGGCTATTGATTCTGGATTTGTACCTGTTCTGCATGGAGATGCTGTA
GTGGATGACTCACTGGGCTGCACTATATTGAGTGGAGATGTAATCATACGTCATCTTGCA
GCACAATTAAAGCCTGACTACGTTGTTTTTCTTACAGATGTTTTGGGGGTATATGACCGT
CCACCAACTGAACCCGATGCTGTACTCTTAAGGGAGATTGCTGTCAATGAAGATGGAAGC
TGGTCTGTAGTAAAACCAACTTTACAAGACATGGAAGTTAAGATGACTGTGGCAGCCCAT
GATACAACTGGGGGGATGTTGACCAAGATATCGGAAGCTGCGATGATTGCAAGACTTGGA
ATTGATGTTTACATTGTGAAGGCAGCCACAATCCACTCCGGAGAATTGAAGGGCAACATA
CCTGATGAGTGGCTTGGGACAGTCATCCGA
>HQRJ-g6320
GGACTGGGTATGGCCGAACTGTATGAAGCTCTTAGGCCTTTGCTTGAGGACTATATGCTT
CAAGTCCTAAATGATGAAGGTAGTCAGGAGAATAGCTCCTGTGAGGTTGAGGAGTCTAAG
CTGCCATTGCAGTTAGCAATTGTAGGACGGCCCAATGTTGGGAAGTCAACCTTGCTGAAT
ACATTATTACAAGAAGAGCGTGTTCTGGTCGGGCCTGAAGTAGGTTTGACAAGAGATTCA
GTTAGAGCTCAGTTTCAATTTGAAGGGAGAACCATCTATTTGGTTGACACTGCAGGTTGG
TTGCAGAGGACAAAGCAGGAGAAAGGACCCTCATCATTGAGCGTTATGCAATCAAGAAAG
AGTATTATGAGGGCTCATGTAGTTGCTTTGGTCCTTGATGCTGAAGAGATTGCAAATGCT
AGAAGTAGCATGAAGCATGCTGAAGTAGTTATAGCGAGACGAGCAGTGGAAGAAGGGCGT
GGTTTGGTTGTGATTGTCAACAAGATGGATCTTCTAAGAGGGAAACGAAATTCAAACTTA
TATGAGAAGGTCATGGAAGCAGTTCCTGCAGAAATTCAGACTCTCATACCTCAGGTGACA
GGAATACCAGTTGTATTCATTTCTGCATTAGAGGGAAGGGGCCGGATAGCTGTCATGCGT
CAGGTCATTGATACGTATGGAAAATGGTGTTTAAGGTTGTCTACTGCTCGTCTTAACCGC
TGGTTGCGCAAGGTAATGAGCAGGCATTCTTGGAAAAATCAGGCTGCTCAACCCAAGATC
AAGTACTTTACACAGGTGAAGGCCCGACCACCCACTTTTGTTGCCTTCGTGAGTGGGAAG
ACACAGCTCTCAGATACAGACCTCAGGTTCTTAACAAAGTCTTTGAAGGAAGATTTTGAT
ATTGGTGGGATTCCCATTCGGATCATGCAGCGGTCCATTCTGAGAAAAGCAGGGGGTGGA
GGCAGCAGTAGCAAGAGCAGTCAATCTGCTGGAAGAATGACTGAAAGGGTTGTGTCTGAC
AAGAGAAGTGTTTTAAGCACT
>HQRJ-g6379
TCTTCTCCTTCTTCAACATCAAGAAAGCTCGTTCTTTACTCAAAACCAGGCTGCTGTTTG
TGCGATGGCCTCAAAGAAAAGCTTCACGCTGCCTTCTCTCTCTCTGGACCTGATTCCCTC
CACGACGTCGATTTGCAGATAAGGGATATTACCACCAATCCTGAGTGGGAAAGGGCTTAC
CAGTATGAGATACCCGTGTTAGCAAAAGTACTCTCAGATGGCACTGAGGAAACTCTGCCC
AGATTATCTCCTCGCCTTGGAGTGGAACTCGTCCAAAAGAAGATAGCTACTGCATTAAGA
CGA
>HQRJ-g6387
CCACCTGTCTTTGTGTCAGAAGAGAACGAAAGCATAAATAATGCACTCAATTCTGAAGCT
GAGACCTTTTTGAGCAAATGGTCACCTCCTCGGTACATATGGAGGGGATTATCAGTTCTT
ATCCTGGCTGGGCAGGTAATTAGTAGGACTCTAAAGGGAAAAGTGCACTGGAGGAACACA
CTCCAACAGCTTGAGAGAGTTGGGCCGAAATCAGCTGGGGTCTGTCTCTTAACCTCAGCT
TTTGTAGGTATGGCATTCACCATCCAATTCGTTAGAGAATTCACCAGATTGGGGTTAAAC
AGGTCTATTGGTGGGGTGTTAGCCCTGGCCTTCTCGAGGGAGCTGAGCCCTGTGGTCACA
TCAATAGTGGTTGCAGGGCGTATTGGAAGTGCATTTGCAGCAGAGTTGGGCACAATGCAG
GTTTCTGAGCAAACTGACACGCTGAGAGTTCTTGGGGCAGACCCTGTTGATTATCTGATC
ACACCAAGGGTGATTGCTTCTTGTGTTGCTCTCCCCTTTTTGACCTTGATGTGTTTCACT
TTAGGGATGGCATCCAGTGCCCTCCTGGCTGATGGTGTTTATGGGATTAGCATTAATATC
ATTTTGGATTCTGCTCAGAGAGCTCTTAGATCATGGGATATAATCAGTGCAATGATCAAG
TCACAGGTTTTTGGTGCGATCATTTCCATTGTGAGTTGCGCTTGGGGAGTTACAACTATG
GGAGGTGCCAAAGGTGTTGGGGAGTCCACAACTTCTGCCGTCGTTATTTCTCTTGTTGGT
ATCTTTATTGCTGATTTTGCACTCTCTTATTGCTTCTTTCAGGGAGCCGGAGATGCTCTG
AAGAATTGTGTT
>HQRJ-g5449
ATTTTTGGAAAGGTGGAGTTTTTGAACCCGGGGGGAAGTGTGAAAGATAGAGTTGCTGTG
AAAATTATTGAAGAGGCTCTGGAATCTGGCCAGCTAGCTCAAGGTGGAGTAGTTACTGAG
GGGAGTGCTGGAAGCACTGCTATTAGTCTTGCTACGGTGGCTCCTGCGTATGGATGCAAA
TGCCATGTGGTTATCCCAGATGATGTTGCTATTGAGAAATCTCAAATACTTGAAGCCCTT
GGAGCTACGGTTGAGAGGGTAAGACCGGTGTCGATTACACACAAAGACCATTATGTTAAT
ATTGCAAGGAGAAGGGCATTGGAAGCTAAGGACTTAGCATCTAAACATATAAAAACTAAC
AGAATGGATGCTGAGGACCAAGAGCACGTCAATGGTTACACTTACGAGGGAGATAAACAA
AGTTCAATTTTCTCAAGTGATTGTAAAGGTGGTTTCTTTGCAGATCAGTTTGAAAACCTG
GCTAACTTCCGAGCCCACTATGAGGGTACTGGGCCTGAGATTTGGGAACAGACTGGTGGC
AACTTGCATGCATTCGTGGCGGCTGCAGGCACAGGTGGCACCGTAGCTGGTGTTTCTCGG
TTTCTCCAGGAAAAGAACCCGAACATCAAGTGTTTTTTGATTGATCCACCTGGTTCTGGT
TTGTTCAATAAGGTAACAAGGGGAGTTATGTACACTAAAGAGGAGGCTGAAGGACGGAGG
CTGAAGAATCCTTTTGATACTATAACTGAAGGCATTGGAATTAACAGGTTAACCCAGAAT
TTTACGATGGCAGAACTCGATGGGGCTTTCCGAGGTACAGATAGGGAAGCTGTTGAAATG
TCCAGGTTTCTTCTAAAAAATGATGGACTCTTTCTTGGGAGCTCTTCAGCCATGAACTGT
GTTGGAGCAATCAGAGTGGCGCAGTCAATTGGCCCTGGTCACACAATTGTGACAATTCTC
TGTGACAATGGGATGAGGCATCTCAGTAAGTTCTATGATGCCCAATATCTGGCTCGGTAT
GGTTTGACACCCACAGCAACTGGGTTAGAGTTTCTGGGTCTT
>HQRJ-g7135
ATTTTGCCCACCAAATCACATAACGGATATGGAGCTAAAATAAGGATTTTTGCTAGTCAG
AACCCAGTGAAGAAATTGAGAAGAGGCAGAAAAGAAAGTAAAAATGTAACTCTGCAAACT
AATAAGGGTTCATTGGAAGAAAATGAATGGGAGGCAGATAGGTCTCCATTAGAAGATGAT
TACATTCAAGATAACAACAAGGTGTCCTCTTTTGATAATTTAGGTGTGCAGAATTCAATT
GCCATTCCTTCCAGGAGTACTGTGCTTCAGGCATGCACTGTCACTTCTGGGTTGATAGCT
GCCTTGGGTCTGATAATTCGACAGGTATCTCATATTGCATCCATGGAAGGATGGCCAATC
CTTGATTGCTCTACTGAAGTATCATTTGGTTTTGAGATGTGGCATCTTGAGTTTATTACA
GGAGTAGTCATATTAATATCGTCGTGCCGATATCTATTGTTGAAGACATGGCCAGATTTT
GCTGAGTCTAGTGAAGTAGCCAATGAGCAGGTCCTTACTTCATTGCAACCTATGGATTAC
CTTGTGGTAGCATTTCTGCCAGGCTTTAGTGAGGAACTCCTTTTCCGTGGTGCACTTCTA
CCACTTTTTGGAATCAACTGGAAGAGTGCCTTGGTGGTTGGTGCCATTTTTGGTCTTCTA
CATTTGGGCAGTGGCCGAAAGTATTCCTTTGCAATCTGGGCGACATTTGTTGGGTTTGTG
TACGGTTATGCAACAATTTTATCCTCTAGCATCGTTGTGCCAATGGCTTCTCATGCAGTG
AACAATCTGGCAGGAGGGATTTTATGGCGCTACAGTTCAAATTCA
>HQRJ-g5620
ATGTACTGTAATTTCACGAAAAGCCAGACATTTCCGTTGGCTATTAGGGTTTCTTCACGA
CCCAGATGCTTCCAATCATTCCACACCTCAAAGACCCCATCTTTTCCAGTTGGGTTTTTT
CCAAAACCCTCACAAAACCCTGTTTTGATGAAGTTTACAAGCCCCTCAAACGGTATTAGT
AACAATACCCACGAAGACTTTTTAGTGAAACAAATAGACTTTTCAACTGGTTTTCACTGT
AAAACCCTTGAAAATAGCAACAGAGCAAAACCCAGAAGTATCTCAAGCGAATTTCGGTTC
AAAAATGCTGTACGGAATCTCCCTTTAATAAGAGCTAGGAATTTCTCGAGTTGGCATTTT
CAGAAAGTTGGTGAAGGCAATGGTGTGGTGAGAGCTGGGAAGTCACTTCCTTGGTTAACA
GCAAACAAAGGTAAGGAGGCAAAAAAGTTGGACAAAGTGGTGACTGCAAAAAGCAATCGC
TCTACTTGGGAGGAATCAGCGAAAAGGTTAGAGAAAGCCACTGAAATTGTATCTTCTTGG
AAAGAATCAGAGGAAAGGTTAAGAACCATCCATTTTTCTCCAGTAAAAAAGTTTCCAAAA
AATGATAAGTTTGTGGAGAGTCGAGAAAGTAGGAGAATGACAGTTAATGGTTATATGGAA
AGAGGTAATGTTGAAGTAGAAGAAGAAGAAGAAGTTGAGGGTGGTGATGATCCCAGATGG
GATAAGATTAAAAATAGGTTCAAGAGAATTGGCAATGCCAAAGCTGACTATGAGAAACCC
GAGTTTCGAAAATGGAATAAGCAGGAAAATTGGGGCAGAAAGACATGGAAGGAGGCTACT
GAATCAACGGTACCAAAGATGGTTGGTGAAGGGATTTATGGGGTAGGTCCCGTTTTGGCT
GCATTGTCAGCTGGAAGGAGAGAATTCTATGTATTGTATGTTCAGGAAGGATTGGATTTG
AGTAGTAATAATAGGAAGAAGAAAGACAAGAAAGGTTTTGAGAAAGTACTGAAGATAGCA
GAAAAAGTTGGCTTAAGCATAAAAGAGATATCCAAGCATGATCTTAATATGGTTGTTGAT
AACCGGCCGCATCAGGGTCTCGTGCTTGATGCATCTCCATTGGAGATGGTGCGCATAAAG
GAACTGGATCCTGTTCTGACTGAAGGAGAGAAGGGTCCCCTTTGGGTTGCTTTGGATGAG
GTTACAGATCCTCAGAATTTGGGGGCAATTATTCGGTCTTCTTACTTCTTTGGAGCTTCA
GGGGTGATATTGTGTGCGAAGAACTCAGCTCCATTGAGTGGTGTTGTGAGCAAAGCAAGT
GCAGGCTCACTTGAGTTAATGGAGCTTAGGTCTTGCAGGAATATGATGCAGTTCTTAGCA
TCCTCGGTCGAAAATGGTTGGCGTGTTCTGGGGGGCTCAGTTTCTTCAAGAGCTGTCCCC
TTGGATGAGGTTTTGCCTGGTGAACCCACAATTCTTGTTTTGGGCAGTGAGGGCACAGGG
CTGAGGCCTTTGGTAGAGAGATCGTGTACGCAGTTGATTAGGATCCCTGGAAATATTCCT
GTGGATGTAACTGCTGTGGGAGTTGAAGATGTGGAAACTTCCGAGATTGATCATGAGGAC
AAAGGTGAAGAATTTCGGTCATTTTTGGCAGTGGAGAGCTTGAATGTCAGTGTTGCAGCA
GGAGTGCTTCTTCACCACTTGATTGGAAAGAACAATGACAATTTTCATTTTGGTGATAAG
CAAACTGAAGCA
>Prupe_v1.0-g5918
ATGGCAATTCTGAACCACTGTCTCTCAGTGACCTCCACAGCAACACCCATCTCCCCAGAC
TCAGCAACTCCACCTGTACCAGACCCAAGACAGACCAAGATCCTATTGCCCAAGAAGAAG
CCCATGAAATGGTCCACTGGGGTAGCTCCAGGGGAGTATGGTGGCCCACCAACCACAACC
AAGCTCCGAAAGTACTGGGGAGGCGAAGATGACCCGCTTACCTCTGATGATTTCATTTGG
AACAGAGAATTCATGGACCGCATGAAAAAACTCATTCAGGACCCTGACTCTTCCACTCAA
GCCACTACTGTTCAGGAAAAGCCTTCTGGGTTTCTTAGCTTGAATAGAGTCATGACTCTT
GACAGTTTAGAAGTTGATTTCAGCAAAGAACTCGCTTCTCCTGCCCAGCCCAAGATAGAA
CCTGTTGAGGCTCCAGCACAAAGTGCCAGCAGCACTAGTATCAAATGGAAATTGGCACCA
ACACGGCGTGAGCAAGATAAGTGGGATAGAGCAACTAAGGCTGCAACTGGAGGCAGTGAA
GTGATGTTTCGGGAATTAAGGCGCTCTCAGGAGGACCCAAAAGTATTGGCTGAACAGTAT
AGGAAACAGTATTTTAAGTTAAAGAAGAGGTTGCAATTCCTTACACTAGGTTTAGGCGGT
GTTGGGTTAGTCTCAGCTTATGTTTCATATTCCCCTGAAATTGCAGCTAGCTATGGTGTT
GGGTTGCTTGGTTCTGTGGCTTACATGCGTATGCTGGGGAGTAGCGTGGATTCCATGGCA
GATGGAGCAAGGGGACTTCTCAAGGGAGCGATTGGGCAACCGAGGCTATTGGTTCCTGTT
GTACTAGTCATGATCTTTAACAGGTGGAATGGGCTCGTCGTTCCACAATATGGATTTATG
CAACTGGAATTGATACCAATGTTAGTGGGATTCTTCACATACAAGATTGCTACTTTTATC
CAAGCTATAGAGGAAGCACTTCCTGTAGCTGAGAAAACAGACACAAGT
>Prupe_v1.0-g5531
ATGGCGCTTCTGGTTCCTGGTGGGTGCGTACGAGTAGGCTTTTCACGACCGGCGCACGTT
AGACGAAGGCTAACTACGTTTGCTACCGTATCCCCAACCCGAGGAGATAGAGTGGACTGG
GTCGAAGCAACTTCAGGCTTCTTTGAAAATGACACGAGGCCCATCATGTTATTTGACGGT
GTTTGTAACTTATGTAATGGAGGTGTGAAGTTCGTGCGTGATAATGATCAAAATAGGAGA
ATAAGGTTTGAAGCTCTCCAGAGTGAAGCAGGGAAGAAACTGCTAAGAAGGTCCGGAAGA
GCTCCGGATGATATTTCAAGTGTTGTTCTTGTTGAACAGGATAGATCCTTCATCAAGTCA
GAAGCTGTTGTGAAGATAATGGAATACATAGACTTACCCTTCCCCCAGCTAGCATTCTTT
CTACAGTTTGTACCTCTTTTCATACGGGATTTTCTATATGACAATGTTGCAAACAACCGT
TACACAATTTTTGGTCGCTCAGACGCATGTGAGCTA
>Prupe_v1.0-g5772
ACAATCACCCCGATATTTTGGAAAACCCGAATACACTTTTCGAACCCCGGACCTCTAAAC
CCGGAACCGGCCTTTAACACACATTTCCCGACCCGGAAAAGCTACAGCTCAGGCTCTTCT
CCAGTTGCCAAAGCGGGTTGGCTTCTGGGTCTGGGAGAGAAGAAGAAAAGCACGAGCTTG
CCCGATATAGTGAAAGCGGGTGACCCGGTTTTGCACGAACCGGCCCGAGATGTTGAGCCA
GGGGATATTGGGTCGGAGAGGATCCAGAAGATAATTGATGATATGGTGAAGGTGATGAGG
AAGGCTCCTGGGGTCGGTCTTGCTGCTCCGCAAATTGGAATTCCCTTGAGGATAATAGTT
TTGGAAGATACAAAGGAATATATTAGTTATGCACCCAAGGAAGAGACGGCCGCTCAAGAC
AGACGGCCTTTTGATCTTTTGGTGATTCTTAACCCAAAGCTTCAAAAGAAGAGCAACAGG
ACTGCAGTATTCTTTGAAGGATGCTTAAGTGTTGATGGATTCAGAGCAGTGGTGGAGCGA
AACCTTGATGTTGAGGTTTCAGGTTTTGATCGAAATGGCCAGCCCATCAAAATAAGTGCT
TCAGGTTGGCAGGCTCGGATTTTGCAGCATGAGTGTGATCATTTGGAGGGAACTCTTTAT
GTGGATAAGATGGTCCCTAGAACGTTTAGAACTGTTGAAAACTTGGATTTACCTCTTGCT
GAGGGGTGCCCCAAGCTTGGAGGTCGC
>Prupe_v1.0-g5981
ATGAAGAGACAAAGACCCATTCAATCTCCTCCATCAACCCCTCCAACCCCACAAACCCAC
AACCCCAAAAGACCCAAAACCATCCTCAAACCCACCAAATGGGTCCCACTCAATCTCACC
CAATCCGAGCTCTCCTTGCCCCTCACCTTCCCCACCGGCCAAACCTTCAGGTGGAGACAG
ACCGGCCCTCTTCAGTACACAGGCGTTGTTGGGTCCCACTTAGTATCCCTCAGGCACCTC
GAAAACGGCGACGTTTCCTGCTGCCTTCACCACACCACCACCTCCGAAACCAATGCCAAG
TTGGCCTTGCTCGACTTTCTCAATGTGGGTATTTCTCTGGCTGGCATTTGGGAGGTTTTC
TCGGCCTCGGATTCGAGGTTTGCTGAGCTCGCGAGCTATTTGGGCGGTGCGCGCGTGCTT
AGGCAAGACCCAGTTGAGTGTTTGATTCAGTTTCTTTGTTCTTCAAATAACAACATCCAG
AGAATTACCAAAATGGTAGATTTTGTATCTTCGTTGGGGAACCATTTGGGTTCTGTTGGA
GGTTTTGAGTTCCATGAATTTCCATCTTTAGAGCGCTTGTCCATGGTCTCAGAGGAAGAG
TTCAGAGAGGCTGGTTTTGGCTATAGGGCCAAGTACATAACTGGCACTGTAAAAGCTTTG
CAATTGAAACCTGGTGGAGGAGCAGAGTGGCTTTTGTCTCTGCGTAAAACGGAGCTTGAA
GAGGTGATTGAAGCTCTTTCCACATTGCCTGGAGTTGGTCCTAAGGTGGCAGCATGTATA
GCTCTTTTCTCGCTTGATCAACACCATGCCATTCCTGTTGATACACACGTGTGGCAGATT
GCTACTAGATACCTCATACCTGAGCTAGCAGGTGCTCGTCTGACACCTAAGCTCTGTGGC
CGTGTGGCGGAGGCATTTGTGAGTAAATATGGGAAATATGCTGGCTGGGCTCAAACTCTG
CTTTTTATTGCTGAATTACCTTCCCAAAAAGCCCTTCTACCAGCACATTTTTCGAATGCA
AAAGAGAGTAAAGCTGCAAAGAAGAAGGATCGTAAATCACACACTGCAGTG
>Prupe_v1.0-g5620
ATGTCCACTAGTTTAACAAAGGGCCAAGCATTTCCCCTGGCTTTAAGGATTTGTTCAAGA
CCCAGATGCTCTAAACCATTCCACACCTCAAAGCCCCAATCTTTACAAATTGGTTCTCTT
CCAAAACCCCCACTAAACCTTAGTTTGGGGAGGCTCACTAAACCTCAGAAAATGGGGATG
TCCCGTTTGGTTCATTTTTCAACCGATTCCTGTTTTAAGATGCTAGAAAGTGACGTTCTT
GCAAAACCCAGAAGCGTCTCTAGCGGATTCAGGCTTAGAAATGCCACACAGAATTGGCTT
TTGATAAGAGGTAGAGCTTTTTCGAGTTGGTCTGGTCAGAAAGTTAATGGAGGGAGTAGT
GTGGCAAGAGCTGGTAAAAGACTCCCGTGGTTGCCGGCAAACAAAGCCAAGGGAGCAAAA
GGATTGGAGAAAGCAACTACTGCTAAGACATCTATTTCTTCTTGGGAGGAATCTGCTAAG
AGGTTAGAGGAAGTTGGTAGTAAGTCCTCTTGGGACAAATCAGCAAAGAGGTTAGAGGAA
GAACCAAAGTCGAAAACTGGTCGTTCTTCTTGGGAGGTGTCAGCAGAAACTTATGTTAGG
AGAAGTGGCCCATCAGAACGGGGGAGAAAAGAAAGTAGAACTGGAATGGTAAGTATGGCA
CATGACCGGCAAAGTGATTACCGTGGGAGGGAGAAAAGATTGGAGGAAGCCGATGAAAAA
GAAGAAGAAATGGAGGCTGTTGATGATCCAAGGTGGGATCGTATTCAAAACAAGTTCAGG
GGAATGGAAGATGTTAAATCTGGACGTGAGAGACCTGAGTTTCGAAGGTGGAATAGGCAG
GAAGATTGGGGTAAGAAGACATGGAAAGAGGCTACAGAATCGTCTGTGCCTAGGATGATT
GGCCAAGGTGTTTATGGCGTTGGTCCAGTTTTGGCTGCTTTGTCGGCTGGAAGAAGAGAA
TTTTATGCATTGTATATTCAAGAAGGGTTGGATTTGAGCAAAAATAATAGGAAGAAGAAG
GACAAGAAGGGATTTGAGAGAATTTTAATAATGGCTGATAAGCTTGGATTAAGCGTAAAG
GATGTGTCCAAGCATGATCTTAATATGGCTACTGATAATCGACCTCATCAGGGTCTGGTG
CTAGATGCATCTCCATTGGAGATGGTAAAAATTAAGGAATTGGACCCTGTTTCAGTTGAG
GAAGATAAGTGTTCTCTTTGGGTTGCTTTGGATGAGGTTACAGATCCTCAGAATTTGGGG
GCAATCATCAGGTCTTCTTACTTCTTTGGAGCTTCAGGGGTGGTGTTATGTGCCAAGAAT
TCAGCCCCGCTTAGTGGTGTTGTGAGCAAAGCAAGTGCAGGCTCACTTGAGCTAATGGAG
TTGAGATACTGCAAGAATATGATGCAGTTCCTAACATCCTCGGCTGAAAATGGTTGGCGA
GTTCTTGGAGGTTCTGTTTCTTCCAGAGCTATACCATTGAACGAGGTTGTGCCTAGTGTG
CCAACAGTTCTTGTTCTGGGCAGCGAGGGCACCGGCTTGAGGCCTTTGGTGGAAAAATCT
TGCACTGATTTGATTAGAATCCCTGGAAATATTCCTGTGGATGTAAGTGCTGGTGGAGCT
GATGATATTGAAACTGGGGAAGTGAGTCATGGGTGCTCAGCTGAAGAGTTCCGATCATTT
TTGGCTGTGGAGAGCTTAAATGTCAGCGTTGCAGCTGGTGTGCTTCTTCATCACTTAACG
GGAAACAATAACGAGAAAGATGGTCATGTGGTTAATCAGCAGACTGGCGAACTTGAG
>XMVD-g5257
CTGGTACAGCCAATAGGGCAGAAGAGATTGACAAATGTCGCGGTCGTTCGTCTCAAGAAG
CATGGTATGCGATTTGAGATCGCCTGCTTCAAGAACAAGGTCCTCTCATGGCGTTCCGGA
GTAGAGAAAGATGTGGATGAAGTCTTACAGTCACATACGGTTTACTCAAATGTTTCAAAA
GGTGTGCTTGCCAAGTCGAAAGATTTGAATATGGCCTTTGGAACGGATGACCATTCGAAG
ATATGTTTGGAGATTTTGGACAAAGGAGAGCTTCAAGTTGCAGGGAAAGAAAGGGACTCT
CAGTTATCGTGCCAATTTCGGGACATTGCAACTATAGTCATGCAAAAAACCATCAATCCA
GAAACTCAACGTCCATATACTATTAGCATGATTGAGCGGCTTATGCATGAAATCCACTTT
GCTGTTGATCCTCATAACAGTTCAAAGAAACAGGCCTTAGAAGTTATCCGCGAGCTTCAG
AAGTTCCCCATCAAAAGGGCCCCAATGAGATTACGGTTCATCATACCTGAAAATAATTCT
TCTTCTCTTATGGAGAAGCTCAATGCCTGGAATGCTAAAATTGTTTCAAAAGATGAATCT
GGTAATCAGCTATCCTTGGTCTGTGAGATGGAGCCCAGTTTTTTCAGGGACTGTGATGCT
TTGGTCAGGAATCTGCAGGGTAGGTCAGAAATACTCGCTGTATCAGTGCATTTCGAGGCG
GATGCAAATGTTGACCACTACGGTGATTATGAAAACATT
>XMVD-g6407
TCTGAGAATTTAGGGTATCTTGAATTGCATGAGGTCGAGAAGATCCTCAACGATGTTAAA
GCAGACGACGTAAAGGTGATTCCTGTTAATAATCAGTGTGATTGGACTGATTATATGGTT
GTTGCCACTGGTAGATCAACCTGGCACGTACGCAACATCGCTGAAGCCCTAATTTACAAG
GTCAAGCAGAAACAGAAAGGGGCTGAGAGGTTGTTGTTGCCCAGTGTACAAGGTCATCAA
AGTGGGAAATGGATTGTCATCGACTCTGGGAAGGTGATAGTTCATGCTCTTGATGAGAAA
GCAAGAGCTTACTATAATTTGGAAAGCCTCTGGACAACAGAGGTTACCAAAAAGGCTCCT
AGTCAGGATTTGGACAAAGCCTTTGTCAAAATTCGTCCCAAGAATAATTCCAAGAAGCCG
>XMVD-g6797
ACCTCTAAAGAATCAGAGGCTATTCTACTCGAACGCTCAACCCGAGCAACCAGAGGAAAG
AGGATGACCAAGTTGCTTGATGATGAGCTTGAAGAGGATGAGATGTTTTGGAATCAAGAG
GCTCTTAAAGAGGAGGAAGATGATACAAATTATGTTGAAGAAGGGGAGGTTGCTGATGTG
TTTGATAGTGATTTTGACGAAGATGAACCTGAGCCAGATGAAGAGGTAGAAAATGATGCA
GATGACAGGGTGCGACCGAAGAAGAGATTGATGTTTCCTGGGAAAACTTTGAGGAAGAAA
AAGAAAACGAAAGCTCTTAAAAAATTGGAAAAAACTTCCGAAGATGAGCAATCTCCTCAG
AAACAGCAGACAAGTCCACCAGAACATCATGACATCCCCGATGACACAGAAGGTGAGAGA
ACAGTGAGGAAGTCGACGAGGACTTCAGTCATTGTGAGGCAAGCTGAAAGAGAAGCAATT
CGTGCGGCAATGCAAGCGACAATGAAGCCAATTAAAAGAAAGAAAGAAGGTGAAGAAAAG
CGAATGACCCAAGAAGAGATGCTTCTAGAAGCAGCCCAAACTGAAATCATAAACTTAAGG
AACCTGGAGCGTGTTTTAGCAAGGGAAGAAGAGGTTAAGAAAAGA
>XMVD-g6825
ACAATAAGGTGTATGGCAAACCCTCGAAGGGTTAAAATGGTTGCAAAGCAAATTCAGAGA
GAGCTTTCAGATATGCTTCTCTCTGATAAGGTTCTTCAATCCGTTATCCTCCCTGAAGCT
GCCCTTGGTGCCGACCGTTACTTGTCGTCCCTCACCACCGTATCTGATGTCGAAGTTTCC
ACGGACTTGCAGGTTGTTAAAGTATATGTTTCTGTCTTTGGGGATGAGAGAGGTAGAGAG
GTAGCTATTGCTGGATTGAAGTCAAAGGCTAAGTATGTCCGTAGTGAGTTGGGGAGGCGA
ATGAAGTTGCGGCTGACTCCTGAAGTACGTTTTATTGAAGATGAGTCTCTAGAGCGAGGA
AGCAGGGTGATAGCTATATTGGATAAGTTAAAGAACGAGAAAAATACAGTAGAAGGTGAA
GATGAAGAAAATTCTGATTCATCTGAGCTACCAAAAGATGACGAG
>XMVD-g5977
ACCTTTCTCGAAAAGATGAAAGCTAGGTTATCTGGAGGTCATTTCAGGATGATTAACGAA
AAGCTGTATACTTGCAGTGGAAAAGAAGCACTTGACTATTTCAAAGAAGACCCATCCTTG
TTTAATATGTATCATACGGGATATCAAGAGCAAATGTCACACTGGCCAGAGCAACCACTC
AATATCATTATCAAATGGCTTAAAAATCGCAACTCCTCTTTAATTGTTGCTGATTTTGGC
TGTGGGGACGCACGTCTCGCCAAAAATGTGAAGAATAAAGTCTTCTCTATTGATCTTGTC
TCAAATGACCCTTCTGTAATTGCTTGCGACATGTCAAATACACCTCTTGACTCTTCATCA
GTGGATGTTGCAGTCTTCTGTCTTTCATTGATGGGAACCAACTTCCCATCTTTCCTTCAG
GAAGCACACAGAGTTCTTAAAGCAAGTGGTTGGCTTTTAATAGCTGAAGTAAAAAGCAGG
TTTAATCCAAACAATGGAGGAGCAGACCCAGATGGGTTTCTGAAAGCTGTCTGTGATCTT
GGATTTACTTCAGTGTCTAAGGATTTCTCAAATAAGATGTTTCTCTTGTTCTTTTTCAAG
AAAAAGGAAAAGCAAAACCCAAAGAAGAAAGAAATTGAATGGCCAGAACTGAAGCCATGT
ATATACAAACGTCGA
>XMVD-g6379
GTTACGATGATAGGGGCAGCAACAGTACCATCATCCATGGCCTTCTTCTCTCGACAAAGA
CCGAAGTTGGTATCATTAATTCCAAAATCCTCATTATCAACCCAATCGAATCCATCGAGG
AAGCTCGTTCTCTATAGCAAACCAGGTTGTTGTTTGTGTGATGGCCTCAAAGAAAAGCTT
CAAGCTGCATTCTCTCTCAACGGCCCTGATTCTCTTCATGATGTGCAATTACAGGTAAGA
GATATTACTAGCAATCCTGAATGGGAAAAGGCTTACCAGTATGAAATACCCGTCTTGGCT
AGAGTTCTTTCTGATGGAACTGAGGAGACACTTCCAAGATTATCTCCTCGTATTGGAGTT
GAGCTCATCCAAAAGAAAATTGCCGCCGCTCTGAGACAA
>XMVD-g6526
GGGGGTCTGAAACTTGATGAGGAGCCTGCTCCACAGCCTAAGGAAAAAAAAGGTCGTAGC
TCTGCACCACTATGGTATGTCAGTGCTGAAGAGCTTGATTCATTGTCATCTTATATGAGG
GGGAGACTGACATTGGACAAAGTAAATGCAGCTATTAGTGACATGGCTGCCTATGCAGAT
ACAAATGCTCAACTTATATCTGCTCCCAAGAAGAAGCTGGCAGAGAATACTTGGGAAAAG
GCTCTTGAACTAAGAGATATTGCGATGACAGAAGCAGTGAAAGGAAAACACTTTTTCGTT
GAAACTGACATAAAAGGACCTGCACTGAAGCTTGACAACACTGGGAAGGCAATTCTGACT
GTTCTTCGTCATCTTGGCCGCATAAATGAGACTAGAATTGGGCATCAACGGGTGATCATC
CTCTCAAAGCCT
>XMVD-g7331
TCTTCAGAGAAGCCCTCAAAGATTTCAAAACTTGAAAACTTACAAGTCCGGGACGAAGAG
GAAGAAGAAGAAAACCAATTGGAAATTCAACAGACCATGAACCCTAACCCTAGAATTCAA
AGGTACTTGGTTGCAATCGAGTATATTGGAACTCGATTCTGTGGTTCGCAAAAACAACCA
GCTTGCAGAACTGTCGTTGGCGCTCTAGAGGAGGCTTTTCATAAATTTATTGGGCAACCT
GTTTCAGTCATTTGCTCCAGTCGAACTGATGCCGGAGTGCATGCACTATCAAATGTTTGC
CATGTAGATGTGGAGCGAATAAGCAAAAGGAAGCCTGGTGAAGTGTTACCTCCTCATGAA
CCTGGAGTTGTTAGAAAGGCTGTGAACCATTTCTTACAGAAAAATGAAGGTGACATAACG
GTGGTTGATGTTCGATGTGTTCCGGCAGATTTCCATGCTAGATATAAGGCTCAAGAGCGC
ACGTACTTCTATCGTATGCTTTCAGGGCCAGAGCCTTTGTCAACATTTGAGAAAAAGCAG
GCGTGGCATGTCTCTGAAGAGCTGGATATTGTTGCTATGCAGAACGCGTGCAAAGTTCTT
ATTGGGCATCATGATTTTAGTTCATTCAGGGCAGCTGGTTGTCAGGCAAAGTCACCTATC
AGAACTTTAGATGAACTTAATATTACTGAAGTTGTTTCAACTCCATACTTTCCATCAAGT
GTGGAGAGAGGGCAAGCTAATCATATGGAACAATACCCAATTGCAGAGATTCAGCTGACT
AGTAATGGTTCAATTTCCAATCATGATAAAGTTGAAGTTCTCGATGATTTATATGGTCAA
GAATTTGGGCAGAGGAGAAGACATCGTTGCTATGTAATAACAGCTCGGGCACGCTCTTTC
CTCTATCACCAGGTTCGATTGCTAGTTGGCGTTTTAAAAGCTGTTGGCACTGGGGATCTA
ACAACTTGTGATGTTGAAAGGATCCTGAACGCAAAGACAGTTAGCGCTGCAAGTCCAATG
GCTCCTGCTTGTGGTCTCTACCTTGGACGCGTGAAATACGAGCTCCCT
>YFQX-g6848
ATGGGGAGTAAGCAGTTCTTGAAGAACCAATACTGGGTGCTGAGACATGGCAAAAGTATT
CCAAATGAAAAGGGAATTATTGTTTCTTCACTGGAAAATGGCACGCTTGAAGAATATAAA
TTAGCTCCTGAAGGCGTTGAACAAGCCCGGTTTGCCGGTGAGGCATTTAGAAGGATACTA
GAGGAAAACAAGATACCGCTGGAGAATGTAAGAATCTGCTACTCACCATTCTCAAGAACC
AGTCACACTGCAAAAGTGGTTGCTTCTGTTTTGGATCTTCCATTTGATGGACCACAGTGC
AAGGTTATTCCTGAACTTAGGGAGCGTTTCTTTGGACCTTATTATGAACTTCAATCACAT
GATAAATACTCCGTGATATGGGCATTGGATGAGAAAGAACCTTTTCTGCCACCTGAAGGT
GGTGAAAGTGTTGCTGATGTTGTTTCTAGACTCACAAAGGCATTGGTTGACATGGAATCA
GAGTTCCACGAATGCGCCATTTTGATTGTCAGTCATGGTGATCCACTCCAAATAATCCAG
ACAATATTGAGAGCAGCCAAGGAACTTGCAACGGACAATACTGACAACCTGGAGTCAAGA
TTACAAGCAGTCAAAGTTCGGTCTGTCCTGTCCAGGCATCGTGAATGTGCACTGCTCACT
GGAGAGCTTCGTTCAGCTGTA
>YFQX-g6295
ATGGCACATTTACTGTCCACGTCTTGCTCTTTGAGTTTCTCTTCAAGCAACAAGTTGCAC
CAGAATGCTGGGAACCAAGTTCCCTCTGTTTTTCCTACATCTTTTAGTTGGTCACTTACA
AATTCATTGGCAAAAAAGCTTGTTTTGTCTGAAAAAAGGACAAAAAGATGTTCTACTGTC
TATGCTATGACTGTTTCTTTGAGTCAAGAAACCACAACTCAGCCTGGCTCTGCTTCCCCA
CAGAATCATAGTGATGCTGCCAATCGAAAGAAAGTCATGGTCATCGGTGGTGATGGCTAC
TGTGGTTGGGCTACTGCACTTCACCTATCAAACAAAAATTATGAAGTTGCCATTGTAGAC
AACCTTGTTCGTCGTCTCTTTGACCATCAGCTTGGCCTTGATTCCCTCACGCCTATCGCA
TCAATTCATAACCGCATCCGGCGATGGAAATCTCTCACTGGCAAGGATATCCAACTATAT
GTTGGTGATATATGTGATTTTGAGTTCTTGTCTGAGGCTTTTAAATCGTTTGAACCTGAT
GCTGTTGTACACTTTGGAGAGCAGAGATCTGCACCATACTCCATGATTGACAGGTCAAGA
GCTGTCTTCACCCAACACAATAATGTGATTGGGACACTTAATGTGTTGTTTGCAATAAAG
GAGTTTAGGGAGGAGTGTCATCTGGTTAAACTTGGGACCATGGGAGAATATGGGACCCCA
AACATAGACATTGAGGAGGGTTACATTACAATTACTCACAATGGAAGAACAGACACTCTC
CCTTACCCCAAGCAAGCAAGTTCATTCTATCATTTGAGTAAGGTGCATGACTCCCACAAT
ATAGCGTTTACTTGCAAGGCTTGGGGAATTAGAGCCACTGACCTAAACCAGGGGGTAGTT
TATGGTGTGCGAACAGATGAAACTGCAATGCATGATGAGTTGTGTAACAGGTTGGACTAT
GATGCAGTATTTGGAACTGCATTGAATCGTTTCTGTGTTCAGGCAGCTGTTGGTCATCCA
TTGACTGTCTATGGAAAAGGGGGCCAGACCAGGGGATACCTGGACATAAGAGACACAGTT
CAGTGTGTGGAGCTTGCAATTGCCAATCCTGCACAGCAAGGTGAGTTTCGGGTCTTCAAT
CAATTCACGGAGCAATTCTCTGTTAATCAGCTTGCAGCCCTTGTCACGAAGGCAGGAGAG
AAGCTTGGCCTTGAGGTGCAAACTATATCTGTGCCCAACCCTAGGGTAGAGGCAGAAGAG
CATTATTACCTTATTGAACTGGGTCTGAACCCTCACCTTCTCTCTGACTCTCTTCTTGAC
TCACTACTGAACTTTGCCATTCAATATAAGGATCGCGTTGATACCAAGCAGATAATGCCC
AGTGTTTCTTGGAGAAAAATTGGTGTCAAACCAAAGACTGTTGCTGCA
>YFQX-g5347
AGCAATGATTCTCCAAGCTCGCCGGAGGTGCAGAAACCGTCTCGGATTGAGCCCATACGA
TTACCCACGGCTGAGGAAGTACGCGGCCAGGACATTTGGAATAATTGTGCTGTCCGTAGC
GTCGCCAGTGGAGTCATGGGTGGGGGTCTTGGCTTATTCATGGGCCTGTTCCTTGGGGCA
CTGGACAATCCTATAATGCAAGATGAAATGACGGGCAGGCAGCAGTTTATATACACTGCA
AAACAGATGGGGCGGAGGAGCTGGAGTTCCTGCAAGGCCTTCGCTGTTATGGGCTTGACT
TTTTCAGCTGCTGAGTGTATTGTTGAAAAGGCCCGAGCTAAGCATGACACCACCAATACA
GTTGTTGCAGGCTGTGTAACTGGAGGTACAATGTCTGCCAGAGGTGGTCCAAAAGCAGCC
TGTGTTGGTTGTGCTGGATTTGCTGCATTCTCCGTTGTCATAGAGAAATTTTTGGATGGA
CACGAT
>YFQX-g5177
ATGAGTCTCGTAGCAGGCTCCTACGAGCGATTCATTTGGGGTTTCAAGCTGAAATCACGG
AAACATTCTGATTCTTTTTCTCTAGTTCCACTATTCTCCTTCCCCTCCCATCTCTCTGCA
ATCAAGTGCGCCGCCGTGTCTGGCTCCGCCGCCGTAACTGGTGGTTCCGATGACACTATC
AAAATCTACGACCTCTCAACCTCCTCAGAAATTGGGTCGCTGCAACATTCCTCCACCATC
ACTTCCCTTTGCTTTTTCACTCCGACTTCCTCCTCTTCCTTCCCTCGCAACCTAATAGCC
GCTGCAGAGGACGGTTCTGTTATTATCTACGATGCCGATCCTTTTGTTCACTTGAAAACA
GTAAAGGGTGTGCATAGGAAGGGTGTGAATGATTTGTCCGTTCATCCTTCCGGGAAGTTA
GCCTTGACTGTGGGTCATGATGAGTGTTTGGCTATGGTGAATTTAGTTAGAGGGAGAAGG
AGTTTCTGTTGTAGGCTTGGCAAAGAAGCTTCCATTGTCAAGTTTAATGAGAGTGGGGAG
AGGTTTTATATGGCTGTTGATAATAAGATTACTGTTCATGAATCTGAGGACGCAAAATTG
ATTTTTGAATTGGACAACAAGAAAAAGATTCTTTGTGCCGCTCCTGGAGCTGATGGTATC
TTATTTACTGGGGGAGAGGATAGGAATATCACAGCATGGGATACAATCAGTGGAAAGGTT
GCTTACAGCATCGAAGATGCACATTCAACACGTATCAAAGGCGTGGTTGTGCTATCTAAG
AGTGATGGCGCCACCACTGATGATGATCCATATTTATTAGCATCTGCTTCATCAGATGGG
GTTATATGTGTTTGGGATGTTCGAATGGCTAATAAGGAGAAGTCAAATCCATTGACCGAG
GCTAAAACAAAATCCAGGCTGACTTGTCTTGCTGGATCATCTTTCAGATCTGTCAGACAG
CCACAAGTT
>YFQX-g5188
ATGAATCCATTGACGTTGGTAAAGCGGATTCAGAACATCAATGCAAAAGAAGCATCCCTC
GGAATATCCGATGAAGCATCTTGGCATGCTAAGTACAAAGACTCTGCTTATGTTTACGTC
GGCGGTATCCCTTTCGATCTTACCGAAGGTGATCTCCTCGCCGTCTTTGCTCAGTATGGG
GAACTAGTTGATGTCAATCTCGTTAGAGATAAAGCTACTGGGAAATCTAAGGGGTTTGCT
TTTCTTGCATATGAAGATCAAAGGAGCACGACTCTTGCAGTAGACAACTTAAATGGTGCT
CAAATTCTTGGGAGAACTATAAGGGTGGATCATGTAACGAAGTACAAAAAGAAAGAAGAA
GAGGATGAAGAGACCCTGCAAAGGAAGAGGGAGGAACGCGGGGTTTGCCGTGCTTTCCAG
AAGGGTGAATGCAATCGTGGAGCAGGATGTAAATTTTCGCATGATGAACAAAGAGCTGCA
AACACAGGTTGGGGTCATGAGGAAGATAGACGCTCAAGATGGGCTCACGACAGGTTTGAT
GGTTCAACAAGGAATGGAAGACAATCTAGTGGGCCAGGTCGTGTTCCAGAATCTCCTCCT
CGTGATGTGAGCCGCAGAAGCTATGAGAAGCAATTGGAGTGGAAGGATAAGGATACAAGG
GCACAGAGGAATGAATCACATGATAGAGGTTCAAAGTGGCATGATGAATCAAACTATAGA
GAGGACCGAGATAGGGGAGATGAAAAGAGATCAAGAAGGTACGAATCTGAGTCTTAT
>YFQX-g6004
ATGGCCTCTAAGGATCCCTTGATCATTACAGACAAGGACGTGATGAGAAAGTGGACAAGG
AATATGAGAGCACAAGGCAAGATTATTGGTTTAGTCCCCACTATGGGTTACCTCCACGAG
GGACATCTCTCGCTCATTAGAGATGCTCACAAACACGCCAATTCGGTTGTTGTCTCTATC
TATGTCAATCCCGGTCAATTCTCCCCGAACGAAGATCTTTCCACATACCCATCTGATTTT
CTTGGTGACATTCAGAAGCTTAAGTCTATTCCCGGCGGTGTTGATGTTGTTTTTAACCCC
CATAATTTATATGACTATGGGCAGGGTTCGGTGGAATGTAGAAAAGAAGAAGAGAGGGCA
GAGAAAGAGAGGAAGGTGGTGTCCTGCGTGGAGAGCAGTGGAATTGGGCATGAAACATGG
GTCAGAGTTGAAAGATTGGACAAGGGATTGTGTGGGAGTAGTAGACCAATTTTCTTTAGA
GGGGTTGCTACTGTGGTAAGCAAGTTGTTTAACATTGTTGAGCCTGATGTTGCTGTGTTT
GGCAAGAAAGATTATCAGCAGTGGCGAATTATACAAAGAATGGTTCGAGATCTTGATTTC
GGGATAAAAGTGATTGGCTCGGAGTTAGTACGAGAAGACGATGGCCTGGCTATGAGTTCC
CGTAACGTGCGCCTTTCACCTGAAGAAAGGAATAAGGCATTGTCAATTAGTCGCTCCTTG
TCCGAAGCTAAAGTTGCAGCGGAGAAGGGGCAGGTTAATTCCAGAGAGTTGAGAAATTCA
GTAATCCAAGCTGTACAAGAAGCTGGTGGAACAGTTGATTATGCTGAGATTGTAAAGCAA
GAAAGTTTGGAAGCAGTAGAAGAGATTAGGACCCCTGTTGTCTTCTGTGTTGCCGTGTGG
TTTGGAAAGGTCAGGCTGGTTGACAACATGGAAATC
>YFQX-g7174
CCTCAAAGCGCCAAAAACAGAGCATTTGGAACTACTGCGGTGACTGTAGAGGACAGAGAT
GAAGGTGAGACGTTTTTTGCAGAAGAAAGTATTTCTTGGCCATCCCTTGGAGTTTCAGAA
TCTGTTGCTCGAGCTCTATCAAAGATTGGTTTGCAGAGACCCTCTTTGATTCAGGCAGCT
TGCATCCCGCATATACTTTCAGGAGCTGACACTGTGATTGCTGCAGAGACCGGTAGTGGG
AAAACCCATGGATATCTAGTTCCTCTGATTGATAGGTTATGTACGACACATGATAATTCA
GAGGAAGCTCTACGAGATGAAGCATTGAGAAAGTCCCATAGGATTTCTCTTGTCCTTTGC
CCTAATGTCATGTTGTGTGAGCAAGTTGTTCGTATGGCTAACGGTCTCTGCAACGATAAT
GATGAACCCCTTCTTAGCGTCGCAGCCATTTGTGGGCGTCAGGGTTGGCCAGTTCGTGAA
CCTGATATAATTGTTTCAACACCAGTGGCACTTCTGAATTACCTGTATGCAGTTGATCCA
GAAAAAAGAAGACGTTCTGATTTCATTCGTGGTGTAAAATATGTGGTTTTTGATGAAGCA
GACATGTTACTTTGCGGGAGTTTCCAGAACCAAGTCATCCGTCTCATAAACATGCTTCGC
TTTGATGAAAAGCAGTTGTCTCGTTTAAAGGGTTCTGAGACTGAAAATTCTTCTGCCTTA
AATCATAACCAGATGAATACTGACAGAGCAGATGGTGGGGACTTACAAGTAGATATTGTT
TCCGAAAGCAATGAAGATATTGAGAGTGATAACAATTTTGAGGACCTAGACTCTGAAGCT
CTGGAAGCAAATAGAAAAGACTGGAGAAGGGTAAGGAAACATTATGAACGAAGTAAGCAG
TATATTTTTGTTGCAGCCACCCTTCCTGTAAATGGGAAACAAACTGCTGGAGGAGTGCTG
AAAAGATTGTTCCCAGATGCCTGTTGGGTTAATGGAAATTATGTACACCGCCACAATCCA
AGGGTAGAACAGAGGTGGATTGAAGTGACAGTTGATACACAAGTTGACACTCTTATCAGT
TCTGCGAACTATGGATTTAACTTGTCATTGAATTCTTCCTCCAGTATAAGGCGTACAATG
GTGTTTGCAAACACTGTTGAGGCTGTTGAAGCTGTAGCAAACGTCTTGACTGGAGCTGGT
ATTGACTGTTTCCGTTACCATAGTGATAGCTCTCTGGAGGAACGTACAAAGAACTTGTTG
AATTTCCAGCAGAAAGGTGGTGTTTTTGTCTGCACTGATGCTGCTGCACGTGGTTTGGAT
GTTCCAAATGTTTCACATGTCATTCAGGCTGAATTTGCTACATCTGCGGTTGATTTCCTG
CATAGAGTTGGTCGGACAGCTAGAGCAGGTCAACATGGCCTTGTTACAAGCCTGTATACA
GAATCAAACAGAGATCTTGTTGCTGCAATTCGCCAAGCTGAAAAGCTTGGACAACCTGTG
GAGAAGGCATTTAGTAGAAAAAGGAGCTTTAGGAACAAGCTTAAAAAGAGAGGTTTCAAC
AGA
>YFQX-g7325
ATGGACATGAATTGCTCCGACATCGGCGTATGGAGGTCTGCTCTCTCGTCTTACAAAAGC
ACAATCGAATCCTTAAACAAGCCGAACCTTATGTCTCTGGACAATTTCTATACAGAGGAG
CTCCCAATTCTTATAAAGCAGCGAAACCCTAATCCTCATATTACGACTCTGGAACTCTCG
AAGCTCATGCAATGGAAGCTCACCAGAGGAAAATGGAGGCCGAGACTATTGGATTTCGTC
TCTTCATTAGAAGACGACGTCGTAAAATCAGCTTCACAAAAGGCTTTCCAAGCTCTGCCT
GATGTCACTAAAGCTGTTACTGAGCTTACAGTTTTGAAAGGCGTCGGTCCCGCTACTGCT
TCAGCAATTCTTGCTGCTTATGCGCCTGATATTGCTCCTTTCATGTCTGATGAGGCAATG
GAGGCCGCAATTGGTAACGCCAAAGATTATACGTTGAAGACTTATCGGGTTTTTGTGAAG
AAGTTACAAGCCAAAGCCGAGGAACTAACTAAGGAGGGGGATACATTTACACCATCAGAT
GTTGAAAAGGCTTTGTGGAGCTCCACTATTGCTGTCAAATTGAAGGATACGAAGCCGGAG
GACGTTAACAAAAGCTCAAAAAGAAAGAGAAGACGC
>YFQX-g5460
AAAGATGTTGTCCAAAGTTTAGTGGACGATGACCTTGTTTTGAAGGATAAAATAGGAACT
TCTGTATACTTTTGGAGTCTGCCAAGCTGTGCTGGAAATCAGCTTAGGAATGTGCGTCGA
AAGCTTGAATCTGATCTCCAGGGTTGTAAGAAGAGGTATTCAGATCTTGCTGAACAATGT
AATGCTCTAAAAAAAGGACGAGAGGACTCTGATGAACGTGAGAAGGCATTAGATGAGCTG
AAAGCTATTGAAAGAAAACATAACGAGCTGAAGGATGAAATGGCACAATATGCAGACAAT
GATCCAGCAACTTTTGAAGAAATGAAAAAAGCAAAAGAAGTTGCCTATGCTGCAGCTAAC
AGATGGACAGATAACATCTTCACGCTGAAGCAATGGTGTTCCAACAACTTTCCTCAAGCC
AAAGAGCAACTCGATCACCTTTACAATGAGGTTGGGATAACAGATGACTTTGATTATTTG
GAGTTTCCCTCGGCGGTTCCC
>YFQX-g5899
CGATCCGCTGCAGACCTATTTGGCGACCCGATAGACTCTCATCCGCCATGGCTGAATCCG
ACCGCTTTCTCAGACCCAAATTTCGACCCAGAATCCTATATTTCAGAACTCCGAACATTT
GTCCCCTTTGATACATTGACATCTGAGCTCCGTTCTCACTTGGGCTCCCTAAACCGGGAG
CTGGTTGACTTGATTAATCGGGATTACTCCGATTTTGTCAGCCTCAGTACGAAGCTCATC
GACATTGATGCAAGTGTGGTCCGCATGCGAGCTCCGCTTCTGGAGATCAAAGAGAAGATC
TTGGCTTTTCGAGCGGCCGTCGATGCCTCCCTCGTAGCTCTCAAGTGCGGCCTCAAGCAA
CGTGCAGATGCCAGTGAAGCTAGAGAAGTGCTTGAACGCTTGCTGGACACCTTTCACGTC
GTTTCAAAGGTTGAGAAACTCATAAAGGAGCTCCCTATTGTGCCGGTTGATTGGTCAAAT
GGGCACATTAATTCTGCTGCAAAAGATCATTTAAACAATGGGATCTCCTTGCACCATTTT
GAAAATGGTACAGGTATTAGGGAGACTCAAAGCATGCTTCTGGAAAGAATTGCCAGCGAA
ATGAATAGGCTTAAGTTCTATATAGCTCATGCACAGAATATGCCTTTTATTGAGAACATG
GAGAAAAGGATTCAGAGTGCTAGCTTGTTACTGGATACAAGCTTGGGTCACTGTTTTACA
GATGCTCTTGAAAATAGGGATGCAAATTCTATATACAATTGCTTGCGTGCATATGCTGCT
ATTGATAACACAAGAAATGCTGAAGAGATTTTCAGATCAGCTGTAGTTGCACCATTTGTG
GAGAAAGTAATTCATAACAATTCATCTGGGTTGGTCAATGGGGAATCTGCAGATGATCTC
AAGCAGGACTACGCTAAAATCAAGAAGCACATTGAAGATGATTGCAAATTTTTGTTGGAG
ATATCGTTTACAGAAAATTCGGGATTACACGTTTTCAATTTCCTGGCGAATTCTATACTT
AAAGAGGTTCTCACGGCTATCCAAAAAGGAAAACCTGGGGTCTTTTCTCCTGGAAGGCCT
ACGGAGTTTCTGAAGAATTACAAGGCAAGCCTTGATTTTTTAGCTCATTTAGAAGGTTAT
TTTCACTCTCGATCTGCTGTTGCTAAATTCCGGGCTGAGCCTGTCTATATTGAATTCATG
AAGCAATGGAATATTGGAGTCTATTTTTCACTGAGGTTTCAGGAAATAGCAGGAGCCTTG
GATTCCGTACTTTTGGTGGGCAGTCTGGTTCCAGTTAAAAGCTCTCTGTCAGAGCTTAAG
GAATCTCAGGATTTGGTATTGAGGCAAAGCATATCTCTTTTGGAGTGCTTGAGATCCTGC
TGGAGAGATGATGTTCTTGTCGTCTCTTGCTCTGACAAATTTCTTCGCTTGACTTTGCAA
CTTCTTTCCAGATACTCCAACTGGTTAACTACTGGTCTGGCTATTCGTAAGTCTGGCAAT
ATTGGCTCAAACAGTGGATTTGAATGGGCTATTTCTGCTGCCCCGGACGACATCATTTTT
ATAATTCATGATTTAGATCGTTTGGTAGCTGAGATCAGTGGTAACTATGTCCAACATGTT
ATGGGGCTTCTTAAATCATGCCCCTCAGAAGTACTTGATCTTGTAAAACAAGGCATTTTA
CAAGGTGGGCAGTCCCTGAGAGATATTCTTCCCCTTGTGATGAATTCAGTGGTAGATACA
CTGGTTGAGAAGTCAGTTGAGGACTTGAGACAAATAAAGGGAATAACTGCAACATACAGA
ATGACTAACAAACCTGTTCCTGTTAGGCATTCACCATATGTGTCAAGTGTATTGCGACCG
ATAAAGACTTTCTTAGATGGGGAGCGAGCTGCTATGTTTTTAACTGATGAGATCAAGAAA
GAACTCTTGCAACGTGCAGCTTTTGAGATAACCGGTCGCTATAATGAGTTGGCTGCAGAT
CTTGTCAGTGTGGTCAGGAGAACAGAATCTTCCCTTCAGAAAATACGTTTGGGCGCACAA
AGACGAGCTGGAGCAAGCTCAGATATCTCAGACCACAACGTGTCTGCTGACAAGATATGC
ATGCAATTGTTTCTTGATGTTCAGGAGTATGGGCGCAACCTATCTTCCCTTGGGGTTGAT
GCGGCTGAAATTCCAGCATACCGCTCCTTGTGGCAATGTGTTGCTCCGCCTGACAGGCAA
AATCCAATACAC
>YFQX-g6379
CCTCTATGCACCTATTCCTCGTCTTCAAATTCAAGAAAACTTGTACTTTATTCAAAGCCC
GGATGCTGTTTGTGCGACGGTCTCAAAGAGAAGCTCCAAGCTGCTTTTTTACTCTCTGGG
CCTCATTCCATCAACGATGTCGAATTGCAGATAAGGGATATTACTACTAACCCGGAATGG
GAGAAGGCTTTCCAGTATGAGATACCTGTATTGGCCAGAGTTCGTTCTGATGGTACTGAA
GAGATTCTGCCTAGATTGTCCCCTCGTCTTGGAGTTGAACTTATACAAAAGAAGATATCA
GCTGCGTTGAGTGAA
>YFQX-g5960
ATGGCGGGGAAGAAGAGGAAGAGAGCTAAAGAGAGGGCTACCATACACCCCCGAAACAAA
TACTCCGAGAACCCACCAGATTTTGGACTATTGGCCTCTATCTATCCAACTTTCCAGCCA
TTCGTCTTCTATTCTAAGGATGGGCGACCCAGAATCGATTGGAAGGATTATAACGCCACT
CGGGAGCTTACTAGGGTTTTACTCCTCCATGATCATGGCATCAACTGGTGGATTCCTGAT
GGGCAGCTATGTCCTACGGTTCCTAATAGATCCAATTACATCCATTGGATAGAAGATCTT
CTCTCATCAGACATCATGGTAGACAACCGAGCCGAGGGTGATGTTATAAGGGGTTTCGAC
ATAGGAACAGGGGCCAACTGCATCTACCCTCTTCTTGGTGCATCTCTTCTTGGCTGGAGT
TTTGTTGGCTCAGATGTTGCTGACGTGGCTCTAGAGTGGGCTGAGAAAAATGTAAAAAAT
AATCCACACATCGCTGGATTGATTGAGATTAGAAAGGTTGAGAATAATGAAGTATTTGTC
AGGGAAGAGTTGCATATTGAGGACACAAGAGATTCTGAAAGCAATGTAAATTTGGGCAAT
CTTGAGGATGTCAATATAGGGACTTCAGAGTCATGTCCTGCCAAACTACATTCTGGTGTT
GAGACGAGTTATAGAGGCCCACCTATAGTCGTTGGTGTTGTGAAGGATGAGGAGAAATTT
GACTTCTGCATGTGTAATCCTCCATTCTTTGAGACTATGGAGGAGGCAGGACTGAATCCA
AAAACTGCATGTGGTGGGACTTCCATGGAGATGGTCTGTCCTGGTGGTGAGCAGGCTTTC
ATTGCCCGTATAATTGAAGATAGTGTAAAACTGAAGCTATCATTCAGGTGGTACACCACA
ATGGTCGGAAAGAAATCAAATCTGAAAATCCTGATATCAAAGCTCCGAGGTGTTGGAATC
ACCATACTGAAGACAACAGAGTTTGTGCAAGGCCAAACCTGTCGATGGGGACTTGCCTGG
TCATTTCTACCTCCATCCAGGAAGGCTGTATCCTCCTATATTACTGAGAAGAATAACCTG
TCATTCATGCTTGAGGGTCTTCAAAGGCAGTACAGCGCATTTCACGTCTTGCAGTCAGTG
GAGATCTTTTTCTCCAGTGTTGGAGCATCCTGTAAATTAGATGCCTCTTCTTTTAAGATT
GATATCATGGTTTCCAAGGAGCAATTTGAGGGAATTCTGGCAACTGAGGCACAAAATACG
CATGGCAGTGGGAGCTCTGAACAGAAGTCTGAGATATCAGATCGTTCAAATAACCTGAAC
TCTGTAGACTTGCATCTCAGCATTTCGGTCTTTCAGCAGATTCCTGGTACTTTGTTGGTA
AGGGGATCATTGAAGCAGCAGGAAAGCCCAATCTCAGGGAAACTGTTCTCAGTATTTCGT
AACTTGGAAGAAGTTTTGAGAAATAAATTTTGCAAAACAAAGGCT
>YFQX-g5660
ATGAAATTCAAGGCATTCTTAACTGAAAATGGATTAAATCTACTCGAGAAGAGAATTTTA
CCAGCACTAGACAAAATGGGCAAAATCTGTCACCTCTATTTCACCAGAGACCACACCTTT
TTCCTCCACAACCTCCTCAATGGCGATGGAATTCAATCTATAGCTCAATTCCGTAAAGAA
GCCCTCTTCGATGATTATCGTATCTCTAGCCAAAATGAAGACCGCATTGCTTTTGCCATT
GATCTCTCTCTCCTCCAACGGGCCCTTCGCAGTATTATTAACATTTACGCAGAATTCAGC
AGCCATGGTGGTGTTGGGCCGGGATTGAACCGAATTCAGATTAAGCTGGTTAAGAAACTG
CCTGCTCATTCAATGCAGACGATGCCGTTTCTGACATTTGAGACTAAGGGGTATAAGTCT
GCTGTGATTCAAGATGTGCCCATTTCGAAACCCTTGTCAAGGACTGATATGGCTGAACTT
CAAGCAGCTTTGGATGCATCACAGGAAATGCCGAGGACTTTAGTTAGGGTGCCGGATATG
AATCAGTTGGAGCAGTTTGTGGATAGGATGAAGAATGTTGGGGATGTGATCAATGTGTCC
ATAAGCAAGTACGGGGATTTGCATTTACAAATTTCAACATCTTTGATAACATTAGGTGCT
GCATTTAGAAAGCTGTTTGTTTTGGGGGAGCACGCTGAAGTTCCAGAAGGGGATCAGAAT
TTGAGTGCTCAGACAAGACATCAGAGAGCTATTCAGAGAGGAGATGCAATGATGGTGCAA
GTGAGTGTGAAGCATTTCTTCAAGAGTCTCCAGTGTCATCTGGCTAAGCCTGATTGTGCT
TTCTATGGGATTGCTCCACAGGGTGCTTGCTTGACTGTGATCTTTCAGTTCTTTGTTCCA
GGTACTCATCAAACAGACAAGTCGATCAGCCTTCATTGCAGGCTTCCTGTACTTGATCCG
GGTTCCAAC
>YFQX-g6366
ATGGTGAAGTCGTACTTGAGGTACGAGCCGGCATTATCGTTCGGTGTAATTACGTCGGTG
GATTCGAACATCGCATATGACAGCTCCGGCAAGTACTTGTTGGCGGGGGCACTGGAGAAG
GTCGGCGTATGGAACATGCGTCAGGGCGTCTGTAACACTACTCTTGCTCCCACTGCTTCT
TCCTCCTCCCGCGGCCCTGCTCTCGCTGTCACCTCCATTGCCTCTTCCCCTTCCTCCTTT
ATAGCAAGCGGATATGCTGATGGCAGCATAAGAATCTGGAATTGTGAGAAAGGAACATGT
GAAACCACATTGAATGGACATAAAGGTTCTGTAACAATCCTTCGTTACAACAAACTTGGA
TCTTTGCTTGCATCTGGGAGTAAGGACAACGACATTATTATGTGGGATGTGGTTGGTGAG
GCTGGGCTTTTTCGCCTTCGTGGCCATCGTGACCAGGTTACGGACCTTGTTTTCTTGGAT
TCCAGTAAAAAATTGGTTAGTTCCTCCAAGGACAAGTTTTTGAGGGTTTGGGATCTTGAA
ACGCAGCACTGTATGCAGATTGTTAGTGGTCATCATAGTGAAATCTGGTCTATAGACATT
GATCCGGATGAGAGATATCTAGTCACTGGATCTGCAGACGCTGAGCTCCGATTTTACATG
ATAAAGCATGATCTGACTGATGGAGATTCTCTAATCACTAAAAGTGCTAAAGACATGAAT
GACAAAGATACATCAACACAAAGTAAATGGGAAGTCCTGAAGCACTTTGGTGAAATTCAA
AGACAAAACAAGGATAGGGTTGCTACTGTGAGATTCAATAAATCTGGGAATCTGCTAGCT
TGTCAAGTTGCAGGAAAGATTGTGGAGATATTCCGTGTACTTGATGAATCTGTATCTAAG
CGCAAAGCTAAGAGGAGAATTAATAGAAAGAAAGAGAAGAAGGCTTCAAAAGGGCAAGTT
GAGATGGCTGAAAATGGAGATACAGATATTGTACCAGAAGACGGTGGAAGTAATCCTGTA
ATTACTGTCCCTGATGTGTTTAAGCTTCTGCAAACTATACGGGCTAGCAAAAAGATATCT
TCAATCGCTTTCTCCCCAATCACATCAAAGAACTCACTGGCTACTTTGGCATTGTCTCTA
AATAATAACGTATTGGAAATTTATTCAGTTGAAAGCAGCTCAAACACAAAAAACAGTTCT
ATTGAACTCCAAGGACATCGTTCAGATGTCAGGAGTGTCACCCTTAGCTCGGATAACACT
CTTTTAATGTCCACTAGCCATAACGCAATAAAAATATGGAACCCTAGCACAGGTTCCTGC
ATTCGTACTATTGATTCAGGATATGGATTGTGTGGTCTTTTTGTTCCCGGAAATAAGTAT
GCCGTTGTTGGTACAAAAGGTGGAACTCTGGAAATTATTGATGTACGAAGTGGTATTTGT
GTGGATGTAGTTGAAGCACATGGTGGCTCTATTCAATCCATTGCCCCATCTCCTGATGGA
AGTGGTTTTGTCACTGGAAGCTCAGATCATGATGTCAAGTTCTGGGAGTATCAAACAACA
CAAAAGCCGGGTCATGATGCTAAGCACTTGACAGCAGCTCCTCTGAAGAACTTGAAGATG
AATGATGATGTTCTTGTGGTTGCTGTCAGCCCTGATGGTAAACACATTGCTGTTGCTTTG
CTGGATTGCACAGTGAAGGTCTTCTTCATGGATACACTCAAATTCTTTCTTACCTTATAT
GGCCACAAGTTGCCTGTGCTGTGCATGGATATTTCATCAGATGGAGATTTGATTGTCAGT
GGCTCTGCAGACAAAAATTTGAAAATATGGGGTCTGGATTTTGGTGACTGCCATAAGTCT
CTTTTCGCTCATTCAGACAGTGTTATG
>YFQX-g6238
GAGAAGTTAAACATCTACAGAGCAGCGCGGGCCATAAAGCGTAGAGATAATAGTCTCTAC
AACGCTCTCCGATCAATCTACGAGGACTCCATTTTCGTCGGCGAGATTTCTCAGCTATGG
CCGGAGTTACCATTGCTCGCCAACCTTCGCTGTGGCCTCTGGTACTCTCGCAACTTTCAC
TCCACTTGTTACTTCAAATCCACCGATGGCCACACCAATAATTGGTCCTTCAATACTTCT
CGTCTCTTCTTTCACGTCGCTCTCCTCGCTGGACAGAGGGGAGGTTGCATGATTGTTGAT
TCGACTCGGAAAGGAAAGAGATTTCCAGATAGTATGTCGAAGACTATTCCAATTTGGACG
TGTGTATTGAATCGGGCAATCTTGAATTACAGAAACAGATTAAATGGAGGTGCCACTCTT
GAGGATATGAAATCAACTTCTGATCAGCTTCCTGGCAGTGAGCAACTAGTTTCTTCTGAT
TGGGATTGTTCCTTGCATTTGCCCCTTTGGGTTTCAGAAACAGAAAAAGCACTTATTCAG
GACCGCTTAGAAGGTTGGACTATGTCTTTAGAGGCTAGTGGAGCTGATATTCCCTCTCTT
GCACTGTCCCTGAGAAAGCCACTAAGGCCTCTATGGATTTCACAAAAAACTGTGATCTGG
TTAAATGAAGTACCTGAATATGATTCTTGGGATTTTACGCCTATAATACTTGTCTCTGCA
TCCTCTTCGAGCGGTACCTATCAGCAGCGAACTACCTCTGAGTTTAGTTGGAATTATATA
CCTGGAGCTGGAGATGATGAGGAAAGTTGGGCGAGGGGATTATCTCCTTCTCTTTTCTGG
AATCATGCTTATGATCTTATAAGCTCAGGTCCTGATTTCTGTAACCAGAAGGTAGCTGAA
ATAGTTGAACAGGATAGAGTATATTGTGCTCACAGAGGGTTAAATGCTCCCCAGATGTCT
ATCAAGAATTCAAGATCCTTTGGGAACACTGATAAAGAACCATCGGACTTAGAATTTCCG
TATGTAGTCGGAGATAGTTCGAGCGGACGTGATGGCTGTGCCATATTCTGGATTAACTCA
ACCAATGTGGCGGTTGGCTCAACACATCTTGTTATGGAGACTTCTGTTGACAGCGTATTG
AATTGTGATAAGGAGTCTCTTTCTCACTGCCAACAAAATGCTGAAGATTTTTTACACCTT
CCTATGGTGAGCTCAAAATTTGACAGATTCTCTTTGTTTAGAAGTCTACCTAATGCTTTA
GGTTTTGCCAAAACGAACTTGAGCAAAGGAAAAAGACTTGTAATTTGCTGCAAAGATGGG
GAAGATATTAGCGTATGTGTATGTCTGGCAATCTTGATATCATTGTTCAATGAC
>YFQX-g5949
ATGAAGAATGGGCTAAAAGAGCATCTGCCTTCGAGGTGTGTATCAGACATGGGCCTTGCT
CCATTTTTATCTACAGCCATGGCGAGGACTGCAGTCAGTGGTTTTGTAGAAAGGGAAATG
ATGAACTATGCAAGAGGTGTTGTTCATAGACCTGAGGTCATGCACAAAGCTGGGGGGCGT
CCAGTGCAATTCAATGGGAATTGGAGAGGGAGGAATTTAATGATTTTTCAGTCACCGTTT
CAACCTGCCAGGCCAAATGCAATGGTCTCCAACATTCCATGCTTTATTAGATCCTTTTCA
TCAAAAGCATCAGAGTCACCTGGTCAAAACCAATCAGAGGCTCGGAAAGATGTATCTACA
GTTGAAGATCCCTTTGATGCCCCTACATATAATATCCCAGAGAAGCCGGTTACATTTACA
GAAGGCGCTTCCTACAGTGTGATCATTCTGGCAGGACTAGGAGTTGCTGCCGCTGCAGCA
TATGGAGTTTTCAAGGAACTTATATTTGAACCAAAAGAGTACAAAATTTTCGGGAAGGCT
CTGGATAGGATTAAGAATGATGGTCAAGTTAGGGTGAGAATTGGATCCCCAATTACTGGC
TATGGTTCAGAAAGTAGGAACCGTGCTGCTCGCCAGCGCATCCCAAACAGGACATGGACT
GATGAAGATGGCGTTGAGCATGTTGAAGTAAATTTCTATATTCGTGGACCGCATGGAGGT
GGCAAAGTCTATGCTGAAATGTTCAAGGACAAGGTGGATAAGCAGTGGAAATTTACTTAT
TTGATTGTTGACATAAAATCACCCTCTCCAGCACAGCTGATGCTCGAGTCATATGTTCCA
GCC
>SUAK-g5404
GGTTTTCCTCCATTAGAAGATAGAGAAAAGTCAGTTGAACTACTGGCAGGGCATGACTTT
TTTGGTGGTGGTATTCTTACCAAAGAGGAAACTATTAGATTGACAGAGATGGAGAGAAGA
GCTGTAAATGACATGTTTGTTGTACTTTCTGATATTTGGCTAGACAATGAAGAGGCTTTG
AGAAAGCTAGAGACTGTTCTGGATGGTTTTGAGAGTGTGGAAGTGGTTCCTTCCTTATTT
GTTTTCATGGGAAACTTCTCTTCTAGGCCGTGTAACCTTTCATTTCATTCTTATTCAAGC
CTCAGAATGCAATTTGGGAAGCTAGGGGAAATGATCGCTGCCCATACACGGCTAAAAGAG
CAGAGTCAATTTCTGTTTATTCCTGGTCCTGATGATGCAGGTCCCTCAACAGTTCTGCCC
AGGTGTGCTCTACCAAAATATTTAACTGAAGAGCTCCAAAAGCACGTTCCCAATGCGATA
TTTTCAAGCAACCCCTGCAGGGTCAAATTCTATACACAAGAAATTGTTTTTTTCCGTCAG
GACATGCTGTATAGAATGCGTCGGTCATGTTTGATACCTCCTTCTACAGAAGAAACCGAT
GATCATTTTCAACATCTTGTTGCTACCATAACCCATCAGAGTCATCTCTGCCCTCTCCCT
CTAACTGTACAACCCATCATTTGGAATTACGACCATTGTCTTTATCTTTATCCAACTCCA
CACACGATAGTGTTGGGTGACAGAAGTGAGCAGAAAGCATTCAAGTACACAGGAATCACT
TGTTTTAACACTGGTTCCTTCTCAATTGACAGCACGTTTGTGGCATACCGACCTTGCACT
CAGGAAGTTGAATTGTCTGCCTTG
>DTNC-g6968
GAAACATCGGGTTCTTTATATACTCTTGCTGATGGGAGTGCTGGAGATTGGCTTGCAGGC
ATCCTATTTTCAGCTGGGCAACAAGCTAATGTAGCTGTGCAGGACCAGTTGTCAGCTCTC
AGTTTTTCTAGTTTGGCAGTTATTTTTGGTGCTGGCCTTGTAACTAGCCTTTCACCATGT
ACGCTCAGTGTTTTGCCACTTACCCTTGGTTATATTGGGGCATTTGGCTCAGGGAAAAGC
AGAACAGAGGTAATTGGGAATTCAATTTCATTTGCAATGGGATTGGCAACTACACTGGCA
CTGCTTGGTGTAGCAGCCTCATTTGCTGGAAAGGCATATGGTCAGATTGGGCAGGGACTA
CCTGTTGCTGCTTCTTTTTTAGCTATCATCATGGGTTTAAATCTCTTGGAGGTAATTGAA
TTACAGCTTCCCTCATTTTTTGACAACTTTGACCCTCGTGCAGCTGCTGCTAACTTTCCT
TCGAGCGTCCAAGCATATTTGGCTGGGCTTACATTTGCATTAGCTGCATCACCTTGTAGT
ACTCCTGTGCTTGCTTCCTTGCTTGGATACGTCGCTTCAACCAGGAATCCTGTAGTCGGT
GGCAGCCTACTGCTAACATACACAACCGGCTATGTTGCTCCTCTTCTTCTTGCTGCTTCC
TTCGCTGGAGCATTGCAGAGCCTGCTTTCTTTCCGCAAGTTTTCAGCATGGATCAATCCA
CTGAGCGGAGCCCTCCTCCTGGGTGGAGGTGTTTACACCCTGCTGGATAGACTTTTCCCA
GTAACAATGGCAATG
>JCLQ-g5594
GAAAGGGTACAAAAAGTCCACAGCATTGAGGAATTTGATGAGGCACTTCGCCAAGCCAAG
AACCGGCTAGTTGTTGTCGAATACGCCGCCAGCCACAGCTTACACAGCAGTAAAATTTAC
CCTTTCATGGTGGATCTCAGCAGAACTTGCAACGATGTCGAATTCCTCCTCGTCATGGGG
GATGAATCTGAAAAAACTCGGGAGCTTTGCAAGAGAGAGAAAATCGATCAAGTACCCCAT
TTCAGTTTCTACAAAAACATGGAGAAAATCCACGAAGAAGAAGGAATCGGTCCAGATCAG
CTCGTCGGCGACGTGTTGTACTACGGCGATAGTCATTCGGCTGTTGTGCAGCTCCATTCC
AGGGAAGATGTGGAGAAATTGATTGATGATCATAAAATTGATCAAAAATTAATTGTTCTT
GATGTTGGTTTGAAGCATTGTGGACCCTGTGTTAAGGTCTATCCGACGGTGCTAAAGTTG
TCGAAGCAGATGGATGCGGTGGTTTTTGCCAGGATGAACGGCGACGAGAACGATAGTTGT
ATGCAGTTCTTGAAGGACATGAATGTGATTCAAGTTCCCACGTTTTTGTTTATCAAAGAT
GGTGAAATTTGTGGGAGATACGTTGGTTCGGGTAAAGGAGAGCTCATTGGAGAAATACTT
AGGTACCAAGGAGTTCGTGTTACA
>JCLQ-g7111
CTGATCAAATCCATGGCCACTGAACGGAGCAGTACCAACCCGCAGCAGAGGACAACCGCC
AATATGTCAGCTTTCGAAGCCCGGCTATCTCTGGTCCTGGCTCTCGCTTCGCAATCCTCC
CAGCGACTTGTGATGGACTTGGCCAAAGAGACTGCAAAGTACATCTTCCCGTCAAGAACG
TTTGAAGCTCGAACTTTAGAGGAAGCTGTGATGTCTGTCCCGGATCTTGAGACAGTGAAT
TTTAAGGTTTTAAGTCACAATGATCAGTACGAGATCAGAGAAGTAGAGCCATACTTTATT
GCTGAGACGACAATGCCTGGGAAGTATGGATTTGATCTAAATGGTGCATCACAATCCTTC
AATGTGCTGGCTGACTACCTCTTTGGTAAGAACGCAAAGAAGGAGAAAATGGAGATGACT
ACGCCTGTCTATACTAATCAATCAAAATCTGATGGGGAAAAATTGGATATGACAACACCT
GTGATAACTAGGAAGGTGGAAGACCAAGATAAGTGGAAGATGTCCTTTGTCATGCCCTCA
AAGTATGGTTCAGATTTGCCATTGCCCCAGGATTCTAAGGTGACTATCCGAGAGGTGCCA
AAGAAAATAGTTGCAGTCGTTACCTTTTCAGGTTTTGTCTCTGATGAGGACGTTAAGCGC
CGTGAATCAAGACTTCGCGATGTCCTAAAGAGAGACGCAGAATATCGTATAAAAGAGGAT
GCATCAGTTGAAGTTGCTCAGTATAATCCACCATTCACGCTACCGTTCACTCGTCGCAAT
GAGATTGCTCTTGAAGTTGAAAGGAAGCAAGAA
>JCLQ-g6955
ATGGCACACTCTGTGGCTTTGACTTCTGGAAGCCTGCTCAGATGTGGTCTAATCCTGGGA
GTGAAGATTCCAACTGCAAAGAGTCAAAGATTTGGTACAAGGTCCTCACCTGGGTTATTC
AGAATTCGAGCTGTGCAAGAGAATGAGGGTCCTCGCCGCCTGGTCGACATTATTCGACTT
CTGCCAGAAGCATCTAGAAATTACTTCAGAAGTCCTTCCCGAAGGGCACTTTTTGGAGGC
ATATCTCTACTGGGTGGATTTTATGTGGCACAAACAATATCTCTGTCATTTGGAGCTTTA
GGAGTTAATGACGTAATTGCTGCAGTAGTATGTGTCCTCCTTACAGAGTATGTAACTAAA
TTCTATTACAGCAGGCCTAAGGTGACTTTCCCTGTTGCTCTCCTGAACAATTTCAAGATG
GGTTTTACATACGGGCTCTTCATTGATGCTTTTAAACTTGCAAGT
>JCLQ-g7024
TCCTCACTGCCCTCTCTCGATTCTTTAATTGCTGAAGCCGCAGCATTTGGCGAAGAGGAT
GAAAATGAGTCTCTAGAGGCCAAGGCTCAGAAAGCACTAGAATGCCCTTGCATTGCTCAT
TTGCGCACTGGCCCTTGCGGCTCCCAGTTCTCGGATGCTTTCCTCTGTTTTCTCAAGAGC
ACTGCTGAAGAGAAGGGCTCGGACTGTGTGAATCCATTTGTGGCTCTGCAGGACTGTATC
AAAACAAACCCTGACGCATTCACAAAGGACATATTAGAGAATGAGGAAATCAAGAAAGAG
GAGAAACCAGCCCAAGAATACAAGATTTACCCTCCCCTTTGGTCTGTAGACTCCAGAAAA
ACCAAA
>JCLQ-g5090
GCTGTAGAAGCTGACCTGAAATTAGCTGCCGTTACTCCATCTAAGACTTTGCCCTTCCGA
GTTGGTCACGGCTTCGATCTCCACCGCTTGGAACCTGGTTATCCTCTCATCATTGGTGGC
ATCAATATTCCTCACGACAGAGGGTGCGAAGCTCACTCTGATGGTGATGTGCTGCTACAC
TGTGTAGTGGATGCTATTTTGGGTGCTTTGGGGCTACCAGACATAGGGCAAATTTTTCCA
GATACGGATCCTAAATGGAAAGGGGCACCTTCTTCTGTTTTTATTAAAGAAGCTGTGAGG
CTGATGCACGAGGCAGGTTATGAATTAGGAAACTTGGATGCAACTTTGATTTTGCAAAGG
CCAAAAGTAAGCCCCCATAAAGAGGCTATCAGGGCAAATTTATGTCAATTGCTCGGTGCA
GATCCTTCAGTTGTCAATTTGAAGGCAAAAACCCATGAGAAGGTTGATAGTCTTGGGGAG
AATCGAAGCATTGCAGCACATACAGTAGTGCTTCTCATGAGGAAG
>JCLQ-g4889
ATGGTGGAAGAATCAGTTACTAGGTTGGTGCTCTGTGGGAAATCAATCGAGGAGATTGAA
TTAGCCAAGTTACTGAAGAGTAATAGCAGTTTGAAACTTCCTGATAATAGTGAAGTTTCA
GTACTTTTGTATTCGGAGATTGAAGGGCTGGGTTTGGACGACAAAAGTTTTAAGATTGGT
GCTTATATTGATTCTCTTGTGACTTCATGTTTTGGAAGATTCTTGATTTACTCTCCCAGA
TTAGGCTCTACTCACGATGTTGTTTCTCATAATTTTTCTGAGTTGGCAATTGGTACAGTG
TGTATTGCCGATGTGCAAACTAAAGGGAGAGGGAGGTCAAAAAATGTGTGGGAATCGCCA
AAAGGTTGCTTACTGTTTTCATATACTATACAAATGGAGGATGGCAGAGTGGTGCCACTC
CTGCAGTATGTGGTTAGTCTCGCTATAACTGAAGCAATTAAAGATCTTTGTCAGCAAAAT
GGTTTACCCCATCTTGATGTGAAAATCAAGTGGCCAAATGACCTGTATCTAGATGGCCTT
AAAGTGGGTGGTGTTTTGTGCACCTCAACGTATAAGTCAAAGAAGTTTAATGTCAGTACT
GGTGTAGGTTTGAATGTAGGAAATGAGAAGCCAACTACATGCTTGAATGCGGTTCTACAA
AGGTTGACGTCTCCTGATTACCAACTACAGCGAGAAGATATACTGGCTGCTTTCTTCAAT
AAATTTGAGAATCTTTATAATGTTTTCTTAAAAGAAGGATTCCAATCTCTTGAGGAGTTG
TACTATGCAACTTGGCTGCACAGTGGCCAACGAGTTATTGTACAGGACAGAAATGATAAT
CAGGATGAACTTGTGGAAAATGTAGTCACCATTCAGGGTTTAACTTCATCAGGCTATTTA
TTAGCTGTTTCTGAAGATGGTCAAACATGTGAGCTTCATCCAGATGGCAACAGTTTTGAC
TTCTTTAAGGGACTTGTAAGAAGAAAACTG
>JCLQ-g5644
CGTCGGCTGTTCGCCAAGCAGCTTATGCTTCCCGAGTGGATGATTGACGTTCCTGATAAC
CTCAGTGCCGACTGGTATGTATTTGCAAGACCAGCAGGGAAGCGATGCTTTGTTGTGTCT
TCTCATGGAACAACAGTTAGTAGATTGCGCAATGGTACCATGCTCCATCACTTTCCTTCT
GCCTTACCTAGTGGTGCCAGGAAGGGTAGTGCTTCTAAGTCTGGTTATTGTATACTTGAC
TGCATATTTCATGAGCTGGATCAGACATACTATGTCATTGATGTGGTATGTTGGGCAGGA
ACGTTATTGTATGAGTGCACCGCTGATTTTAGACTCTTCTGGTTAAACAGCAGACTTGTT
GAGGCAGGAGCTTGTGATGCTCCATCAACTTACCATAGATATAGATTCAGCACTGTTCCT
GTTTACAACTGTGACCAAGAAGGCCTGCACACTGCTTATTCAGGACCGGTGCCATATGTC
AAGGATGGACTGTTGTTCTATAACAAGAATGCACATTATCAGACTGGGAATACACCATTA
GTCTTAGTGTGGAAGGATGAAAAGTGTAGTCAATATGTCATTGATACAGATAGTACAGGA
CAAGTACCAAGTCAGCAGCAGGTGGTGGTGGAATTACTAGGCGATGGGAGGCTTGCTACA
TTCGATGATCCTCTTGTAATATTTGGATGCTTGAATAAGGACTTCATCCAAGAGACAGGG
CTGCAGCCAGGGACTCTTCTACGTTTTGCAGTCAGTAGGGAAGGATTAAGTTTCGTTGAT
GGGAAGTTGGAGAAGGCTGACCTTCAGTACATGGGCAAAGTCAATCGTGCACGTACATTT
GCAGATAGTTACTCCAAGGTTATGTTCCAGTACACTGTACGACATTGTCCTTTAAAAATT
GAGCACCTATTTGCATCAATTGGATCTTCTGGTGAAGATGGAACTATGACTCATGATGTG
GAGATGGCTGGT
>JCLQ-g6449
ATGTATATTCGAGTTAAGCGAAATAAAACCACCTACTTCATACAATGTCTGCCAACTGAG
AAAACTTTACAGATCAAGGAGAAGTTGCAAGTCCTCATTGATCAGCCTGTTAATAATCAG
CGTTTGATTTTATTGGCAACTGGGGAAGTACTTGATGATGCAAAATCCTTGGCTGATCAG
AAGGTTGAAAATGATGCTATTGTGGCACTAACCTTGAGAAAAGATGACAATGAATTTGAA
GACGTAAATATTGTGAGGCCTAATGATTACCAATCCCGTGATGCAGATGGAAGTGCGAAT
TGG
>JCLQ-g4806
TGCTCATTTAGACAATTCTACATGGAGAATCACCATAACAATGATTCAAGGGGCGCCTTG
ATTGTTCTGGAAGGTTTGGACCGCTGCGGGAAGACATCACAGTCAAGAAGGCTATGTTCA
TACTTGGAGGGGCTGGGGCATTCAGTTGAATCATGTAGATTTCCTGATAGAACTACAAGT
GTTGGGCAGATGATTTCCTCGTATCTTTCCAATGAATCACAATTAGATGATCATGCCATT
CATCTACTCTTCAGTGCAAATCGATGGGAGAAAAGGTCGCTAATGGAGGCTAAACTGAGG
AGTGGAACCACTCTTATAGTTGACCGCTATTCATATTCTGGGGTAGCTTTCACTTCTGCA
AAGGGACTTGACATTGAGTGGTGCAAGGCTCCTGAGATAGGGTTGTTAGCTCCAGATTTG
GTGGTTTACCTTGACATAACACCAGAGAAAGCTGCTGAAAGAGGAGGTTATGGAACTGAG
AGATATGAGAAAGTTGAGTTCCAAAAAAAAGTTGCTCAATCTTTTCATACCCTTCGTGAT
GCCTCCTGGAAGATTGTTGATGCCACCTTGCCCATTGAAGAGATTGAGAAACAGATAAGA
GAAGTCGCAGTGGATTGCGTGTTGACATGCAAGAAAGGCAAATCTCTCACACGGCTTTGG
>JCLQ-g6565
AACTCCCAGAATGCGCTTCCTAATTCAAATGTTGTAGATCAAAACCATGACAATTCTATT
CCTGAAATTTTGAATCACGGTGCGCTCCAGCATGGCATTCCTGACGACGAAGTAAGAGGC
ATATTAGAAGCAATTGCAGCCACTGGGAAGTTTTGGCATGACTGGGATAAATTGAAGGGC
ATCTTATCTTTCTATCTCAAACAGGTGCTTTCTGAGTACCCAGAGGCGAAAATGACTAGT
GAACAACAAATTTCTTCATTAGGAGAGACTTTCCTGGAGTTGCTGAAAAGGTTGGACGAT
GCTCTTAAAAGCTTTATTGAAGGGCCTCCATTTACTTTACAGAGGCTTTGTGAGATACTG
TTGGCTGCACAAATCATATACCCAAATCTGTCGAAGCTTGCTTTGGCTTTGGAAAAGAAT
TTATATGTGACGTCAATGCTGACCATATCTTCTTATTCATATCCACTATCATCTCAACCA
AGATTGACAATGGTAGAAGGAGAGAATGAGCATTCAAGGCCTCCATCTATGTCACTAGAA
AATGGTGTTGAGCCTGTGGCTGGAGATCGGGATGAGATAATGACTGAAGTTGAAGAGGCT
ACAGTCGATGATGATATGACTATTGACATGGAAACAATTGAAGAAATAGTTAGATCATCA
GAGGCAAATTCCACAGCACCTGTTGGTTCC
>JCLQ-g5822
ATGGATTTGTCAGCCAAGAAGTTTGCTTCTCCCCCACAATGTTCCTTTTTACAAATTAAG
AAGCCAAAGCCTCCAAGCTTGGTGAGTCTGTGCCTTGGAGTTGTTGGCAAGCATTTGGAA
GACATAACCGAGGATTTGCCCGAGATAGCGTCCACTTTCCCCTCTCATATTAGGATGGCA
ATAGCTGCAATTGCAAAGAGAAGAAAGTTGCTGAATGATGAAATTCTTGTTGCATTAGCT
GAGAGTTCCTGGGAGATCCTTGATATATCTAGTTCAGATGTCTCTGATTGTGGATTATCA
CAAGTAGTAAAAACTTGCAAGGCTCTCCGAGCAGTGGACATAAGTCGGTGCAACAAACTC
ACATCAGATGGAGTCTCTAAACTCCTACAACACTGCCATTCTCTGGAAGTATTAAGATGG
GGAGGTTGTCCAGCAAGTGAACATACAGCTCGTAGATGTTTAAGTATCCTGAGGCCTAAT
TTGCATGATGTTGCGGGAGAGTCTTGGGAGGAACTGGATGCAGTGGAAATTGCTGTTGGT
GCACCTTCCCTTCGGTGGCTCATATGGCCAAAAATCGACAAGGATTCACTGGAGTGTATG
TCAGCAGAATGTCCACGTATAGTATTGAACCCCAAACCATCACCTTTTGGTCACAAAGGT
GTCCAAATTCCTAGAGAAGCATTATCAGATGCATCATTGGATGATCCAGTTGTTGAAGAT
ATTGATCCCAGAACATGGGCAGTTTCTGGGTTCATTTCTCGATCGACAATTCCCCCAGAT
AACTCTGAGTTGCCAATTGCTGAGAGATTTCGGCTTGCATTTTTGGAGAGAGATACTCGG
TTGGCACCAAAGCGAGCCAAAAATGCAAGGCAAAATCAACGTCGTGCAGAGAAGGACCGG
GTTATGACAAGTTTAAGAGCAAAAGCATTTGTACTTGCTTCACAAGCAAGCAAATCTCTG
CATCATCGGAGC
>JCLQ-g6221
CACTTTCTTACACCTTTCAACTACGAGAGCTTGGATAGCATCCACAGGGCATTAAATGGT
CTTCTTCCTTCAGATATTAGAATAAGGGAAATTAGTCCTGCAGTGCCTGAATTCCATGCT
CGTTTTTCTGTCACAAGCAAGATTTATCACTACAAGATATATAATGATACCATCATGGAT
CCGTTTCAGAGGCACTATGCTTACCATAGTATGTACAGGCTTAATGCTAATGTCATGAGA
GATGCTGCTAAGCATTTCATTGGAAAGCATGACTTTTCAGCTTTTGCCAATTCATCGCGC
AATGACCGGGTGCCAGATCCAGTGAAAAAGATTTTCCGATGTGATGTAATTGAAATGGGG
CCTCTTTTGCAACTTGAAGTAGAAGGAACTGGATTTTTGTACAGACAAGTTCGGAACATG
GTAGCCTTGTTGCTTCAAGTTGGAAGGGAAGCAGTTCCAGTTGATATTGTTCCTAGGATT
TTGAAATCCCGGGATCGCAAAGAACTTGCAAAGTTTACATTATCAGTTCCACCTCATGGA
CTTTGTCTAGTTACTGTCAAGTATAATCAACAACACCTTGACCTTCCAGCAGGTGGTCCT
GCAGCAAGTTTTGGTAGACATCATACTTTAGGCAAATGTAAGCTG
>JCLQ-g5427
GCAAACCAGCTTCCAGAGGCAGATTCTTTGCCTGATGGGTTTGTCGATAGCACCTCCATA
GAGATATTGGGCCCAGAAACGCCAAAAGCTGAGGAAGAGAAGGCGTCGACAGAATATAAG
GAGGAGAAATTGGTGGAACCTGATAGGAGGCCTGAATTAGTAATTGATGATCTTCATTTG
GGTAAATCTCCAGCTGTAGCATCTGAAAGTGAAGGCAGCAAGGAGAAAAAAGAAATTATG
GGATCAGAAAATGCTGGTTCGTCTTGCGAGGAAGTACAAAGTTTGGGAAAATCTCATGCT
AAAGGCTCAGATTCAAAAGTAGATGATGTCAAGGAGACATCTTCACAAGCAAGCGCAGGG
AACACCAAAAAAGAGGCTTCTGAAGTTAAACGAAGGAATCCAAAACGTACACTTAAATCA
GAAAAGGAGTTTTTGGAGTTTACTTTGAAGTATCAGCAAGTACTTGCAGAAAGAGATTCT
GCCATCACTGTACGAGATAAACTTGAGTCACTTTGTAGGGAGTTACAACGCCAGAACAAA
GTGTTAATGGATGAATGCAGGAGAGTGTCAACAGAGGGTCAGAATTTGAGATTAGATCTG
TCAAACAAGTTTCAAGATGCCATAAAGGAAGTAAGCAATAAGCTGGATGAGCAGAAGGAT
GAATGTTTGTCTCAGTTGAAGGAGAATGAGATGTTGAGAATCAAATTGAAAGAACTTGCG
GATCAATATACACTTTCTGAGCAGCAGTATGCACATAAGTTGAAGCAAAAGACACTTGAG
CTCCAACTTGCTGATTTGAAGCTTAAACAACATGAGGAGAAACTAGTCCAAGAGCAGTCC
CGAATGAAACTGTATGCTGAGCAGGTGTCAGAACTATTAGCAACTGAAAAAAAATTGAGA
TTGCAGTTGACAGCTGATGGAGAAAAGTTTCAGCAATTCCAGGAAGCACTGTTGAAAAGC
AACGAGGTCTTTGAAACATTCAAGCAAGAAATTGAGAAGATGGCAAAATCTATAAAGGAA
CTCAAAAAGGAAAACACATTCTTAAAAAGCAAGTGTGACAAAACAGATGTTTCTCTCATA
GAGCTTGTTGAGGAGCGTGAACACTTAAAGAAACAGCTGGAGAGAACACGTAACCAGAAA
GAAAAACTCGAGGCATTGTGCCGGTCACTTCAAGCAGAACGTAAAGCAAATTCAACTGGG
AACAGTAGTTCCGAT
>JCLQ-g6056
GAGAAGCAGCTGAAGGGAGCAGAAAGGTCGGCCTACTTCGCACGGAGAGAAGCAGCTAAG
GTCTTACGCAGCGTGCTCCAAGGTGATGCTCGTCGCCGAGCTGTGGCTTCCATTAAGTCT
CTAGTTTATAGCCCTTCAGTGAGGAATAAGAAAGCCACCTATGCCTTGGTGTGTCAAACC
CTAAAGTATCTTCCAGTAATCAAAGATGTACTGCAGGCTTCTGGTGTGGTGAATGGCAAG
TGGAAGAGACAGGAAGACTTAATCTATATAATTGCATATGACATTCTTTTCGGTCAGGAA
GCGTCATTAGTTGGTGATGCGGAGAAGTTTCTCCTGCTTAAGAAAGATGAACTACACTCT
GCTCTAGCCCAGCTTTTAGCAGATAAGAGAGTGAAGAATATAGAGAGCTTGATGCCTCTA
TATAATATCTCAAATGTTTCAAAACCACGTTATGTTCGTGTGAATACCCTGAAAATGGAT
GTGGATTCTGCCTTACTTGAATTGAGTAAACAATATTTGGTCAAGAAGGATGACCTGGTG
CCTGACTTATTGGTACTACCTCCAGGTACAGATTTGCATAATCATCCTTTGGTCATAAGC
GGAAATATTTTTCTGCAGGGGAAGGCAAGTTCTATGGTTGCAGTAGCCCTTGGGCCTAAA
CCAGGATGGCAGGTTCTTGATGCCTGTTCTGCACCAGGCAACAAAACTGTCCACCTGGCT
GCTCTGATGAAGGGAAATGGAAGAATTATAGCTTGTGAGCTGGATGAGAAAAGGGTTGAA
CGTTTAAAGTATACTGTCAGCATTGCTGGAGCTTCCAATGCCAAAATTATACACGATGAC
TTCATGAACCTGAATCCTGACCAGACTTATTTGTCAAAGATTCAAGCTATACTTCTTGAT
CCATCATGTTCAGGATCAGGAACTGTGATTGATAGATTAGACCATCTGCTTCCATCCTAT
ACAGCAGGTTTGGCGGGTACTGCTAATGTTAATCGGTTGACGAAGCTTGCCGCTTTTCAA
AAGAAGGCTCTCGAACATACATTTTCTTTTCCAGCAGTTGAGAGGATTGTTTACAGCACA
TGCTCCATCCACCAAATTGAAAATGAAGATGTTATCAGATCTGTTTTACCTCTTGCCGCA
TCTCATGGTTTTCAGCTTTCGACGATCTTTCCCCAATGGCCTCGCCGTGGTCTTCCAGTT
CTTGAAGGATACGAACATTTGCTCAGGACCAATCTGGAGGAAGATGGAGAGGGCTTCTTC
ATTGCTTTATTCGTTCGGAAAGCCCAAGCCCGTACTAAATCAGAAGAACTT
>JCLQ-g5422
TCAGCTGCTCTATGTCCATGGCAAACTACCTATTACCCAATTCCTAAACATTTTTATACC
AACAATCTGCCTCTTAAGTCCTCGTACTATCATTTTCCCAAAAAAACCCACTTGATAAAC
AACTCCTTTCTCACTCTCACTGCAACAAACAGTTGCAGTAAAGAGCAAGAATCGCAAAGG
AAGAACCCTAGAAATAATCAGTACCCCTATGAAAAAAATCAAATTTTTACGCAAGAATTT
TACTCTTCTATTGAAACTCCAAAATCCCGGAACAAAGAGGATTTAGAAACAACGGATAGT
GATTGGGATAGTGGTAGTACGGGAATTTCTATGAGGTGGGCTGAGTTAAAGGCTGCCTTA
GGGCAGAGAATTAACCTCGAGGGCATTGCTTGCTCTCTTGGAGTTTTTGCTAGAGATAAA
CATTTAGTTATTCCACATGTTTTTGTTCCTGATATAAGGTACATTGATTGGGCTGAGCTG
AAGAGAAGGGGATTCAAAGGCGTGGTCTTTGACAAGGATAATACTATTACTGTTCCTTAC
TCTTTGAGCTTGTGGCCACCTCTCGGATCATCTCTAGAAGAATGTAAATCTCATTTTGGT
AACAATATTGCGGTGTTTAGCAATTCTGCTGGATTATATGAATATGACCTTGATGATAGC
AAAGCTAGAGCTCTTGAGAATGCAATTGGGATTAAAGTAATTAGGCATGGGGTAAAAAAA
CCAGCAGGAACAGCTGCTGAAATTGAAAAGCACTTTAGCTGTGAATCCTCAAAGCTTATA
ATGGTGGGTGATCGGCCATTCACTGATGTTGTCTTTGGTAACAGAAATGGCTTTCTTACT
ATTTTGACTGAACCGTTGAGCCTGACAGAAGAGCCACTCACTGTGAAGCAGATCAGGAAA
CTTGAAGTAGCATTTGTAAACAAGTGGATAAGTGAGGGGGTGAAGCCATCAAGTCATGAT
CTTCTTCCAATGGTCCAGCAATGTGTAAAAGATCAACCA
>ODDO-g6492
ATGGCTCGAGTTGTCCCAAATCCAATCAGTCTGCATACATCCCAGCCTCATAGCTTTCTC
TCTCATCACTCCCCCCGCCACCTAACCAATCTCTCTCTACGGTTCAAGAACACTAATAGT
CGGAGATTTCAATCAGTTTGCTGTCAACCCAATCCTAACCCCACCGTTCCCTCCTCAGAG
GAGAAGCTACCCGAGGACTCTGGCTTAGCAAATGATGATTCTGCTAAAAATGAGGGATCC
ACCAATAATGCTGAATTTCCTGAATATCCGAGCAAAAATTTTAACAGGCAAATAGCTTTG
GTTTCTGCCCTTGCAGCAGTTGGTCTCTTTTTATCCTCTCGACTAGATGTAGGCGTTTCA
TTAAGGGACCTAACTGCACTGGCATTACCGTATGAAGAGGCTCTCTCAAATGGGAAGCCA
ACTGTTGTGGAGTTTTATGCAGATTGGTGTGAAGTATGTCGAGAATTAGCTCCAGATGTC
TACAAAGTCGAGCAAAAATACAAGGACCGTGTTAATTTTGTGATGCTAAACGTCGACAAC
ACGAAATGGGAGCAAGAGCTCGATGAGTTCGGCGTCGAAGGCATCCCACATTTTGCATTC
TTGGATAAAGATGGGAACGAGGAGGGTAATGTTGTTGGCAAGCTGCCAAGACAGTATATG
CTCGAGAATGTGGAATCGCTTGCTCGTGGGGATGCATCAATTCCCCATGCCCGTGTCGTG
GGACAGTTTTCAAGTGCTGAAGCGAGAAAGGTCCATCAAGTCGTCGATCCAAGAAGTCAC
GGT
>UCNM-g6164
GACACGGTGGTGCAGTACGTTGTGCTGCGGAGGGACTTAATCGACACGTGGCCACTGGGG
AGCTTGGTAACACAGGGCTGCCATGCCTCCGTCGCCGCAATTTGGGCGCACAAGGATGAT
TCCCACACTCTCTTCTACTGCTCCCCTTCCAATCTCGATTCTATGCACAAGGTTACTCTT
GAAGTAAAGGGTGAAGCTCAATTAGTGAACTTGTCAGATAAGCTAAAGGCTGGTGGCATC
GCTCACAAGCTGTGGATTGAACAACCTGAGAACTTCCCGACATGCCTTGCCACAAAACCT
TACCCGAAGTCCACTGTATCATCATTTTTCAAAAAGCTTAAACTCTGTAAG
>ONLQ-g6791
TTTGATTACACCCCGCTTTACTGCGAGGAGAATGTATACAGGCTTTGCAAGAAATTATGT
TCAACTGGTGTTGCAGATACAGAGGCCTCTGATCTTTTTGTTGTTTTTATATCTAATGAT
AAGAAACAAATTCCGCTGTGGCATCAGAAGGCCAGCCATAGGGCTGATGGGGTTATTCTG
TGGGACTACCATGTAATCTGCGTACAGAAAAAAGAAAATGAAAAGTCAGCGCTAGTATGG
GATCTGGATTCTACTCTTCCATTTCCTTCTCCTCTAGCATCATACGTTGCAGAAACTTTC
CGTCCATCATTTCCGCTTTTTTCTGAGTTTCGAAGATTTTATCGAATTGTACATGCTCCC
ATGTTTCTCCGCTGTTTTGCTTCTGATAGAAGACACATGAAGGATTCTGATGGGAATTGG
AATGCCCAACCTCCCACATTTGATCCAATAGTTGCTGAAGATGGAACAGTGCATAACCTG
AATGAGTACATGGAAATTCTCAATGCTGATGCTGTACCTATTATAGAAGCTGATTTGGTA
AATGCTGTAAAAAACGAACGGCTTGGTGTGGTGGTAAACGAAAAACAGATTGAAGAATTT
TTTTCT
>ONLQ-g5942
TCCACTTCATCCTCTCTTTCTCTCTCCTTCTTCTCTTCCTCCCTTTTCTCAACTAAATCG
CAACATTTTTCTTCCAAACCCATTCTCAAACTCCCTTCCTTTTCCCCTTCCCAAACCCCA
CTTTCTCTTTCTATCAAATCCGAGCTTACTGCTCTTCCAATCCTCAATTTCTCCGGCGAA
AAAACCGGCGAAACGTTTCTCAACCTCAAAACCGCCCCAACCGAAACGGCCCGTGCCGTC
GTCCACCGTGGTCTCATCACCCAACTCCAGAACAAACGCCGTGGGACCGCCTCTACTCTC
ACACGTGCGGAAGTTCGTGGTGGTGGTCGGAAACCCTACCCACAAAAGAAAACGGGTCGG
GCCCGACGTGGGTCACAGCGTTCTCCTCTCAGGCCCGGTGGTGGGGTTGTTTTTGGGCCG
AAACCCAGAGATTGGTCCATTAAGATGAACAAGAAGGAGAAGAGGCTTGCGCTTTCGACC
GCCATTGTTAGTGCTGCTGAGAACTCCATTGTTGTTGAAGAATTCTCGGAGAATTTTGGG
AAGCCTAAAACCAAGGATTTTATTGCGGCAATGCAGAGGTGGGGGCTTGACCCAGCTGTG
AAATCGATGTTTTTTATGACAGAATTGGAAGAAAATGTGGAGAAATCTGGGAGAAATATA
AGAACTCTAAAGTTGTTGACTCCAAGAAGTTTGAATTTGTTTGATGTTTTGAATTCTGAG
AAGCTGGTTTTTACTCAAGGGGCTGTGGATTATTTGAATCAAATGTATGGGATTGATTCT
GTGGATGATGATGATGATGAAGACGAAGACGAGGACGAGGCCGAGGGAGAAGAA
>ONLQ-g5816
AACAAGTATTTGTGTCTGCTTATATGTTTTGTAGCACAGTTTTCCTCTTCTTCAGGACAA
AGCAAGTCATTAGATTCAGTTCCTGATCTTGAGAGGTCAATGTATAAAGTGATTGATGGA
TTTCCTTGTGTGAGACTTCTGAATCTTTCTGGGGAAATTGGCTGTGCTAATCCTGGACGA
GATAAAGTTGTTGCTCCTGTTGTGAGGTATCATGATGCTGTTGTGATTAATCAGTTATCT
TCTATTCTTCTCTCTATGGGTGCAATTCGAAGTTTCTTTGACCGAGTAGCAACAGATCCT
GATTTTGAAAGGCACATTGGTGGTGTATTAGTTGAGGCAGAATCCAATAAAGTGAAGTTG
AAAGGATTTTCTCCGGATGAAAAATTTCCTCAGTCCAAATTTTCTCCCTACAAGAATCTC
ACTTATGAATGGAATCCTAATGGATCAGGCATCATGTGGCACCGCTACAATTTCCCTGTA
TTTTTGCTATCTGAAAACAATACATCAATCTTGAAGGAGGTTGCTACTAAAAATGAAAAG
GATAGTAGGTCATACAGCCAGGATGTTGCTGAGTTTGATCTTGTTATGCAGACAACAAAG
TCTGATACTCGTGATTCAGAATCTTGTTTGAAAGCAGGCACGTGCCTCCCCTTAGGTGGA
TATAGTGTTTGGTCGTCTCTTCCTCCCGTCATTCAGTCTTCCCCAGATTTAACCAAGCCT
ATTATACTGGCAATGGCAACTATGGATTCTGCTTCTTTTTTCCGTGACAAAGGCCTTGGT
GCAGATTCACCTTTATCTGGATTGGTTGCTCTGTTGGCGGCTGCTGATGCTCTTTCTCAT
TCAGATTATTTGAAGAGCTTTAAGAAGCAGCTTGTTTTTCTGGTTCTTACTGGAGAGGCC
TGGGGTTTCCTCGGTAGCCGAAGATTCTTGCATGAACTTGACCTGCAATCCGATGCTGTT
GCAGGTCTCAATGATACATTTATTGAAACGGTTCTGGAGATTGGATCCGTAGGAAAGGGG
TTTAATGATGGGGTAAAGAACTTTTTTGTCCATACATCCAGTGGAACAAAGGTGGCAAAT
GAGACGTTTGACGCTTTGCAAAGTGCACAGGTTTCTCTAAAATCAAACCACATCAGACTC
TCATCCGCAAATATTTTGAATCCTGGAGTTCCTCCCTCTTCATTGATGTCATTTTTGAAT
AAGAATTCTAAAATATCTGGTGTTGTCTTAGAAGATTTTGATGACATGTTTGCAAATGGA
TTCTATCACAGTCACCTTGATGATATATCGAACATCAATTCCAGTTCCATTGTAGCTGCT
GCGTCTCTTGTTGCCCGTTCTCTTTACATACTTGCCACTGACATGAAGAAGACAGAAATT
CCAGATCTGGATTCTATCCGTGTTAATGCCTCCTTGGTAGAAGAACTTTTGGATTGTCTT
TTGAAATGTGATCCTGGTTTGTCTTGTGGGCTAGTGAAAAATTATATCTTGCCTACGGGT
GCATGCCCTAGCAGTTATGTTGGAGTTATCGTTACTGATCCTTCATCTCCTCCATATCGT
GGGTATTCCAGCGATGTATCCAGATTTATTTGGAATTTTTTAGCTGAGAAGACAGCCATG
AAGATGAAGAATACTAGTATGAACTGCCAAGAAGGCTGTAGGAGTGAAAATGAAGTTTGC
ATTAAAGCAGAGACTGACAACAAAGGTGTTTGCGTTAAATCCACGACCAGGTATGTCCCA
GCATTTTCAACCCGTCTTGAATATGATTCTGGTACCTGGAAGTTACTGCCTCCAAATTCT
ACAGATCCTATGAGCATGGCAGACCCTGTCTGGACTGAAAGCAATTGGGATGTGATTGGA
CTTCGAGTATATACTCGTCAAAATGCAGCTTATGACCGTCTTATCTTGCTAACAGGTCTT
GGTATCACTGGATTCTCTTATCTTGCCATTGAAATTTTCAAGACAATCGTGACTAAAACT
TTAAAGAGAGAC
>ONLQ-g5328
AAGAAAGAAGCAATGGAAAATATTACAGAGAGATTATCTGCTTTCGAAAATCTGTATTTT
CCGCAAGCTCTTCTTTCCAAAGCTTCCACCCCTTCTCTCCGCAAACCCCTCCTTCTCGAC
CTCCTTCGCCGCGACGTCCCCGTTTTCTTAGAACGCTATGGGCCAAAATTGACATCTGAA
GAACTTCAAGAGTTTGACGTACTAAAAGATGATTATGAAATTAATTGGCACTTGAAGCAT
CTAAGAAGCAAGATCAGTCCAACTTCAGAGCAACGACGCGTTCAGTCATTAACTAAAAAG
AACAGAAGAAGTGCATACATGGATAAGCTCATGACTGAGGGAAATTACTTTTCCGAGGAT
GCCATGAGGGAGAGGGAACCATATTTGCACCATGAGTATGTGGGTAAGTTTCAAGATCCT
TATGGGAGAAGCATGCCCAGGCCTGGGGAGCGGTGGTCAGAGACTTTAATGAGGCGAGCA
GAGGAGGCTATCCTCCTAGGAAAGATCAGAGGTGAGCAGCAAAGGTTAGGTGTTCATGAG
AGTGAATGGGTTGGTAATGAAGTAGCAAATAGAATGGAGGAAGAGGAAGAGGAAGAGGAA
>ONLQ-g5464
ATTGGTATTGATGCTGCTTTGGCTAATGCTTTTCGACGAATTCTCATTTCCGAGGTTCCC
ACAATGGCCATTGAGAAGGTTTTTATAGCAAAAAATACATCAGTGGTTCAGGATGAGGTA
CTTGCGCACAGATTGGGGCTCGTTCCCTTAAAAGTTGACCCGAGGATATTTTCTTATAAG
TCAGAAAAGGATGAACCAAATGAGAAAAATACCATTGTTTTTGGACTTCATGCACGTTGT
GAACGAAAAGAACCACGGCGGTCAGTCAAGTCGGAAGAAATGGAGTGGTTGCCAAATGGG
AGTAAGTTCCTATTGGAGATAGAAAATAAAGCATCAAGTTCAGCCACAGCACCCAAAACT
TATACTAATTTTAAATCTAGCCAGGATGTTCAACCTGAATTATCAGAAAATCCAATTTAT
CCCAAGTATCCTGATATCACTTTAGCTAGGATTGGGCCAGGACAGGAAATCGAACTTGAA
GCACATGCTGTTAAAGGTGTTGGTAAAGAACATGCAAAGTGGTCCCCAGTTGCCACTGCT
TGGTACCGGATGCTTCCTGAGGTTGTTCTCTTGCAAGATGTTTGTGATGAGGAGGCAGAG
AAGTTGGTACAAAAATGTCCAGCTAATGTTTTTGACATAGAAGACACTCCGACTGGTAAA
AAAGCAACAGCCCCACGACCAAGATCCTGTACCCTTTGCAGAGAATGCATTAGAGAGGAA
GGATGGGACAAATATGTGGCTTTGCAGCGCAAGAAAGATCATTTTATATTCACTGTTGAA
TCAACTGGAGCGTTGCCTCCTGAGGTGCTATTTACCGAAGCTGTGAAGATCTTGGAAGAC
AAATGTGAGCGTATCATAACCGAACTGTCA
>ONLQ-g6785
GAAATTCCCCCAAATGCCCTTCGTAGGAAACAAGATTCACTTTGGAGAGGAGGTTTCAGC
TTAGGGGTAGATTTGGGATTATCTTATACTGGTCTTGCCATTAGCAAAGGCTTCTCCTTT
CGCCCTTTAACTGTGTTGAATTTGAGAGGGCAGAAGCTTGAGCTTCAACTTATTGAAATT
GCAGAAAAGGAGGAAGTAGATGAATTTATAATAGGATTGCCGAAGTCAAGTGATGGAAAG
GAGACCCCTCAATCCAACAAAGTTCGTAGTGTTGCTGGAAGGCTGGCTGTTAGGGCTGCT
GAAAGGGGGTGGAGGGTTTATTTGCAGGATGAATATGGTACATCAGTCGAAGCAATGGAT
CGAATGATCAACATGGGTGTCAACAAGTCTACACGTCATGGAAAAATCGATGCCTATGCT
GCAATGATGGTGTTGGAGAGATATTTCTCCAAGTCTGGTGAAGAAACTGAACTTGTATGG
CCAAAGCAATTGGAGTTGCAAGAAAAGATTCGGAAGGGTCCTCCAGAAGATGAGGATTTT
>ONLQ-g6732
GATAATCCCCCAAATGCAGGGCAGATAGCTCGTATACTGGTAGATTTTCTAGAGGTAGCC
ATCACTTCCATTGTTTTCCACAAAGGTGTTTACCCTTCTGGAGCGTTCGAAAGGCGAAGG
TACTTGAATATTGTAGTTCATAAAGCAAAGCATCCCGAACTGCAAGACTACATACACTCT
GCAGTTAATGGACTCTTTCCTTTCCTAGAAAAGGGATCTGTTGACAGAGTAGCAGTTATA
TTCTTTGATAGTGAGGGCGCTCCATTGGAAAGATATAATTTCAAGCTTCAAGTGAATCGA
TCTTATGGATCGAATGTGGATGAAGCTGATCTTGGATTCTCGCTTAGATCATTTCTTGTC
AAGCTCTCTTTGTCTAAGGCCCTTGTTAGGGTTCACCCTAGGGATTGCAGGTGGGAAATA
ACTTCTTTTTTTCGTTCCGAAGCTCAGATTAATGCAAGCAATGATCTGGAGCTATGGATA
CCAACAGATACAAAGCAATGGCAGAAAGCTCCATTGATAACTCCTATAAAGTCCATGAGT
TCTGAACCTCTAGGTTTACAGTTGTATATGGAACATCCTACTTTGCCTGAG
>ONLQ-g6780
TTAGTGCCTGGTAGATATATGGTTACAAGATGCAGTGATACTTCCAGCTCTAATGATACT
GTGGGTGAATCTTCTGGTCAAGCTAAGGCACCTTTTGGATACACCAGGAAGGATGTGCTG
CTGATCGGAGTAGGAGTAACAGTTTTGGGAGTAGGATTGAAGAGTGGATTGGAGTTTGTT
GGAGTTGATCCATTACAAGCAGGAAATGTTGTTCAGCTATTGATAGTGTTAGGCATGACA
GTTGGATGGATTTCGACATATATGTTTCGGGTTGCAAGTAAAGACATGACTTATGCTCAT
CAGTTGCGGGACTATGAGAGTAAAGTGATGGAGAAACGGTTGGAGGGTCTTACTGAAGCA
GAACTTCAAGTCTTACTTGAGCAGGTTGAGGAAGAGAAAAGAGTTACAACCAACAGCGAG
CAGGTTAAT
>ONLQ-g5772
TTCACAAAATCTTCTTCTTCTTCACCTTCTACATTGACAACCCGGGCAGGTTGGTTACTG
GGTCTTCGGGAGAAAAACCAGCAGAAGTTGCCCGATTTGGTTAAAGCGGGTGACCCGGTT
CTTCATGAACCTGCCCGAGAAGTTGACCCGAATGAAATCGGGTCTGAGAAGATTCAAAAG
ATAATTGATGATATGATTAAGGTTATGAGGACTGCTCCTGGTGTTGGCCTTGCTGCTCCC
CAGATTGGTATCCCTTTAAAGATTATTGTGTTGGAAGATACAAAAGAATTCATCAGTTAC
GCGCCTAAAGAAGAAATCAAAGCACAAGATAGACGCCCATTTGATCTTCTGGTTATTGTG
AATCCAGTATTGAAAAAGAAGAGCAATAAAACAGCACTTTTCTTTGAAGGTTGCCTGAGT
GTCGATGGATTTAGAGCAGTTGTGGAGCGTTGTCTTGATGTCGAAGTCAAGGGACTGGAT
CAATATGGGCAACCTATAAAAGTGGAAGCATCAGGATGGCAAGCACGTATTCTTCAGCAC
GAATGTGACCATTTGGAGGGCACCATTTATGTTGACAAGATGATGCCAAGGACATTCAGA
ACTGTTGAAAACTTAGATTTACCTCTTGCAGTCGGCTGTCCAAAGCTTGGAGCACGC
>ONLQ-g6406
GATACTGTGCCAAATCCAAAAGGCCTTTCCGCATTCTCCCATATTTTGGATGCTTGCTTC
TTGGCTCTTCCAGCAAGTACAACCAAAGGATCCATGCTAGTTTACGATGTTATGGATCTC
CAATCCCTGTGTGAGATAGATGCTCATCTGTCACCCTTGGCTGCAATGGTCTTTTCTTCC
GATGGAACATATCTGGCGACAGCATCAGAGCAAGGAACCATGGTTAGAGTACATACAGTA
CCTGAAGGAACTAAGTGTTTCAGTTTTCGTAGGGGAGCCTATCCATCCACAATTTTCTCC
TTGTCCTTTGGTTCGTTTGTGCAACTCCCTAAATTTCTTGCCGCCATAAGCTCCTCTGGT
TCTCTTCACCTATTCATACTTGGAGCTGCCTCTAATCAAAGGGGTAGAAATTCAAGTAGT
TTTATTGGTGGAATTATTCCTAGCTCAATTTTGGATCCAGCTCATCATCATGTTCTTCAC
AATGCAGTTGCTGAAGGTGTTAAAAGTTATGCTGTGATACGCAAAGTGGAGAAGATTTCC
GATGCTTCTGTATCTGAAACTTTCTGTTTCAGGGCCACCATTTCTGTTGTTACTTATGAT
GGATACTTCCGAGAATACATATTCAGTATCAACCATAAGAACGAGTCCTCATGGACATTG
GAGCGAGAGTACAATCTGCTGACTGCAATTTCTGAT
>ONLQ-g5853
GCTCCCAAATCCGACAGCGCCGAAAGTATAGTACTCAACTTCGTCAACGAGCAAAATAGG
CCATTGAACGCTCAGAATGCTGCTGATGCATTGCAAAAGTTTAATCTCAAGAAGACTGCA
GTTCAGAAAGCTCTTGATTCACTCGCTGATAGTGGGAAGATTGCATTCAAAGAGTATGGC
AAGCAGAAGATCTACATTGCACGTCAAGACCAGTTTGAGATTCCAAACACTGAAGAACTT
AATCAGATGAAGGAAAAGAATGCCAAATTACAGGAACAAATTAACGAACAGAAGAAAGCA
GTTAGCGAGGTTGAGGGAGAAATCAAATCCTTGCAGTCAAACCTGACACTAGAAGATATG
CGAGCCAAACTGGGAAGACTTAAGAAAGAGGTTGAGGAAATGGAGGATAAGTTAACCAAA
TTGCGTGGAGGAGTCACCCTTGTGAAACCTGAGGACAGGAAAGCTATTGAAGATCTGTAT
GTGAATGCAATTAGTCAATGGAGAAAGCGCAAAAGGATGTTCAAAGATATATGGGATACA
ATTACTGAAAATTTACCAAGGGATGTAAAAGAACTTAAGGAGGAGCTTGGCATTGAATAT
GATGAGGATGCTGGTGAGAATTTGCAATCTATTTGTGATTTGATGCCACAGAGCAAAAAG
CGGGGAAGAGGTCGG
>ONLQ-g4757
CCTTTTCGCAATCGATGCATGTATTTTCGATCGCTGGTCTCTTCTTCATCTCATGCTCTT
GATTCTTCATACGCTTCCAATTTCGCTAATTTCAGAAATTCATCTCACAATTATTTGAAT
TCCAAGTCATGGGCGCCATTTCTAGGTCAAAGGAGGACGATGTTTATTCAAACACAGCCT
ACTCCGAATCCGGCATCCTTAATGTTTTATCCGGGCAAGCCAGTTATGGATATCGGAAGC
TCGGATTTTCCCAATGCTCGTACTGCCATGAATTCACCTTTAGCGAAAGCACTATTTGGA
ATTGATGGAGTTACACGAGTCTTCTTTGGATCAGACTTTGTAACAGTAACAAAGTCTGAT
GATGTTACATGGGATATTCTGAAACCAGAGATTTTTGCTGCAGTCATGGATTTCTATACA
TCTGGTCAACCATTATTTCTGGATGAAAGCGCTGCAGCTTCTAAGGACACAGCTATCCAT
GAAGATGATTCAGAAATTGTTGCTATGATAAAAGAACTGTTGGAGACTCGCATACGGCCA
GCAGTGCAGGATGATGGTGGTGACATTGTGTATAGAGGATTTGATCCGGAAACTGGAATA
GTCAAATTACAGATGCAGGGGGCATGCAGTGGCTGTCCTAGTTCATCTGTGACTTTAAAA
TCTGGCATTGAGAACATGCTAATGCACTATGTACCTGAGGTGAAGGGGGTGGAACAAGAG
TTGGATGATGAGGAGGAAGAG
>ONLQ-g5596
CCTTTTCTTAGCCTAATTGAGAAGAAATGGCTTGCTTTTCAGCTTTTGTGTGCACTAAAG
CAGAGTCACGAGCATGGTATTTGTCATGGTGATATTAAGTGTGAGAATGTGCTGGTTACT
TCTTGGAATTGGGTTTACCTGGCTGACTTTGCGTCTTTTAAACCAACCTATATTCCTGAC
GACGATCCATCTGATTTCTCATTTTTCTTTGATACTGGGGGGAGAAGGCTCTGTTATCTC
GCACCCGAGAGATTTTATGAGCACGGAGATGATATGCCAGTTGCACCTGATTCACAGCTT
AAGCCATCTATGGACATCTTTGCAGTAGGTTGTGTGATAGCAGAGCTTTTCCTTGAGGGC
CATCCACTATTTGAACTTTCGCAGCTTCTTGCTTACCGGAGAGGACAATATGATCCTAGT
CAGCATCTTGAGAAGATCCCTGATCCAGGAGTACGAAAGATGATTCATCACATGATCCAG
TTGAATCCAGATGAACGATTATCTGCTGAAGGTTATCTGCGGAGTTATGCTGGAACTGTG
TTTCCAAACTACTTCTCACCATTTCTGCACAACTTTTATTCATGTTTGAATACTCTTGAC
TCTGATGCTCGGGTTGTAATGTGTAAGAGTGCTTTCCATGAAATAGTTAAGCAAATGACG
GACAATAAATCTTGTATTGAGTCAAGTGGAGGACATGGGTTACCATCCAACTATGCATCT
AGTAATACATCCCAACAAGCAGTCTCAACTCAAGTGCACAGTTATCCCAAGGTCCCTTTG
AAGAAAGATCTCCGGACAAGAAGCTTAGTTAATGAGAGGTTTGAGCTTCTTGGTGATTTA
AGTGCCTTACTTAGGGATGTTGATCACTCGAATCATTTTTCTAGTGACAAGACAAATCAA
GAGGATACATCTAAAATTCACTTTTTGCAAAGTCAGGAGGTGTACAGCTCTCCTAACCTA
CTTCAAACTATATCTGATGTGTTTAAGAAACGGGAACATGCCTTTTTGAAGAAGATCACG
ATTAATGACTTGAAATCATTAATGTCTGAATATGACAATGAGTCGGATACTTATCGCATG
CCCTTTCTACAGCTACCTCCTGATGGAATGAGCTGTCAAGGTATGGTTCTTATTACTTCT
TTGCTATGCTCATGCATACGTAACGTCAAACTCCCCCACCTGCGGCGTTGTTGCATACTC
TTGTTGAGGTATTCATCTATATATATTGATGATGAAGATCGACTCCAGCGTGTGCTCCCA
TATGTTATTGCACAGCTGTCTGACACAGCTGCCATTGTTCGTTGTGCTGCTTTAGAGACT
TTGTGTGATATTTTACCACTAGTTCGAGAATTTCCTCCAAGTGATGCTAAAATTTTTCCT
GAATACATTCTTCCAATGCTCTCTATGCTCCCTGATGATCCAGAGGAAAGTGTTCGAATT
TGTTATGCAACCAATATATCTAAGCTTGCATTAACATCCTATGGGTTTTTAGTTCACTCA
ATAAGATTGAGTGAGGCGGGCATGTTAGATGAATTGAATGCCCCACAGAAGTTGCTGGCA
CCATCTACAGATAAAGGACAGGCACTCAAAGTTTACAGCAATGCCCAACTTGCTCATCTT
AGAAAATCCATAGCTGATGTTGTCCAGGAACTTGTAATGGGTCCGAAGCAGACTCCAAAT
ATACGGAGAGCACTTTTGCAGGATATTGCTGGTTTGTGTTGCTTCTTTGGTCAAAGACAG
AGCAATGATTTTCTGTTGCCTATCCTTCCTGCTTTTCTGAATGACCGTGATGAGCAGTTG
AGAACAGTTTTCTATGGGCAGATTGTGTATGTTTGCTTCTTTGTGGGTCAGAGAAGTGTT
GAGGAATATCTTTCACCGTACATTGAGCAGGCTTTGAGTGATACAACTGAAGGTGTTATA
GCGAATACGTTGGATTGCTTATCTGTACTGTGCAATAGTGGTTTCTTACGGAAAAGAGTT
CTGCTTGAGATGATACAACATGCTTTTCCCTTGCTATGCTATCCCAGTCAATGGGTTAGG
AGGTCAGTTGCATCCTTCATTGCTGCAAGTAGTGAGAGTTTGGGAGCTGTTGACTCCTAT
GTCTTTTTGGCCCCTGTTGTTCGCCCTTTTCTGCGCAGGCAGCCAGCTTCTTTAGCTTCA
GAGAAGGCTCTTCTTTCTTGTCTAAAGCCTCCTGTTTCTAGACAGGTATTCTATCAAGTC
TTAGAGAATGCCCGGGGGTCAGACATGTTGGAGAGACAGAGGAAGATATGGTACAATACA
TCAACACAGCCTAATCAATGGGGTGCAATTGATCTGCCGAAACAGGATGAGGAATTGCTT
TCCTTGGAAAATTGGCCTGACACTTACCAAAAATTTGAGGATCAAAATATTGGGGGACTT
TCTGCAGGCCAAATAGAGACAATGGAATGTGATAGTACTGAGGCTAAATTAAAAGCTTTG
AGGGGCTGTATCCGCAATGCTTCAAGTACTATTGATATAAGGGATCATCTATCACCGGAG
AAGTTACAGTTCTCTGGCTTGATATCTCCTCAGCTCAATGGTATGAATAGCATCCTTCAT
GAAAAATCATCTGAAAACATACCTCTGTACTCTTTCTCTCTAGACAGAAGAGCATTGGGG
AATGCTCAAGCAGCATCTGACACTTCATTGCAACCCAACTTACTAGGATTAGGTGCATCT
ACCGCACCTTGGATGGATCCGGTGAACAAACCATTTGGCATGGCTAGTTCAGTCCCAGCA
CCTAGACTTGTCTCAGGTTCATTTAGCATTGCAAATGGTACAAAACAATTCCACAGAGTG
GTACATGAACCTGAATCCAAGGAAAGTGACCAAGCATCATATATGAGTAGCAAATTTCAA
GATTTGGCAGTTTCTAGCAGTACAAGAGGAAGTTCAACATCTAATGAGGATGTTCCGCCC
TCAACTGATGTAGCCGGATCACCATCTGTCTCATGGACTTCAGCACTTCCTGACTCTGGG
TGGAAACCCCGTGGAGTGCTGGTTGCTCATCTACAGGAACATCGCTCTGCTGTCAATGAT
ATCGCTGTTTCAACGGACCACAGCTTTTTTGTTAGTGCTTCTGATGATTCAACTGTGAGG
ATTTGGGATTCGAGGAAGTTGGAGAAGGATATTTCATTTAGGTCTAAGTTGACCTATTCC
TTGGAGGGTAGCCGGGCATTGTGCGCAACAATGATTCGGGGTTCTGCACAAGTTGTTGTT
GGTGCATGTGATGGCAGTATACACACGTTCTCTGTGGATTACATCTCCAGAGGACTTGGT
AATGTTATTGAGAAGTATTCTGGTGTCGCTGATGTGAAGAGGAAGGAAGTTGGAGAAGGC
GCCATCCTTAGTGTCGTCAACTACTCTGCTGAAGCCTCTTCAAGTCATTTGGTTATGTAC
AGCACTCAGAATTACGGTATTCATCTTTGGGACACCAGGGCTAATACTGATTCATGGACA
CTAAAATCTCCTCCTGAGGAGGGTTATGTCTCCACCTTGGTCACAGATCCATCTGGGAAC
TGGTTCATATCGGGGTCTTCAAGGGGTGTATTGACCCTATGGGATCTTAGGTTTCGCATA
CCAGTCAACTCATGGGAATATCCTCGTCCATGTCCTATAGAAAACATGTGTCTCTATGTA
CCTCTACCACACACACCTTTTTCTTCGATGGGTAGGCCTCTTGTATATGTTGCTGCTGGC
TGCAATGAAGTTTCTCTGTGGAATGCAGAAACTGGAAGCTGCCATCAGGTATTCAGAGTG
CCGGGTAATGATGGTGATGCCGAGTTTTCTGAGTTGCCTTGGGCTTTGGCCAGACCACAG
AACAAGGCAAATCCCAAATCAGACCCTAGACGGAATGTCAACCTGAAATACCGAGTTGAT
GAGTTGAATGAACCACCTCCTCGTCTCTCTGGCATTCGTTCATTGCTTCCTCTTCCTGGG
GGAGATTTGTTGACTGGTGGAACTGACTTGAGAATACGCAGATGGGACCATAGCAGGCCT
GAGCGCAGTTACTGTGTGAATGGACCCACTGTTAAAGGCCTTGGGAATGATGAACTTTAC
GAAAGTAAATCTAGCTTTGGTGTTCAGGTTGTGCAGGAAATGAGGAAACGACCTGCTACC
ACCAAGTTGACCACAAAAGCTGTTCTGGCAGCAGCTGCAACCGACCCTGCAGGTTGCCAT
CGCGACTCAATTCTCTCTCTCGCTACTGTCAAATTGAACCAGAGATTGTTGCTATCGAGT
AGTAGAGACGGGGCAATAAAGGTCTGGAAG
>YUOM-g5348
ATGGCTGAGGATTTGGGAGATGGATCAGCGGCTGAGATGGACGAATACGAGACCTTGATG
TCGACGACCGACGTGGAGCTTCTCAAAACGGCGTGGCGTAACGAGAAAGCGGCTCCGGAG
ATTCTTCAATTTCAGGATCAGTTGGTTAAGAGAGCTAGAGAGCAGATTCAATTATTGGAA
GAAACAGTGGAGGAATTTGAAGGAAGTGGAATGGATCCACTCACTGTATCACTTTACCAG
ATGGATTTAGACAGGGCTCAGTTTTTATTGAGATCTTATCTTCGAGTTCGGCTCCAGAAG
ATTGAGAAATATGTGTTCTATATCTGGAAGAATGATAATTTACGGAACCGGCTCTCTGAA
CCGGAGAAATTTTTTGTTAAAAGGTGTATTGATGATATGGAAAAACATCTTGAAGAGACT
GTTCTGTCAAAGTTGCCTGATAATTATCAGTCTGCTGGAAGGCAATCCATAATCAGTGAA
GAGGATGACATGGTGCCAGAGCCACAAGTGGACACATTTGTAGCCTGCAAAAGCAGCAAC
AATTTTGTGTCTCTCCGGCTTGTTGACAGTGAACGACCCTTGGAGATGGAGCGTCATGAT
GTATCCTTCGTGCTATACAAGGTAATAGAGGATAAAATTGGTGTGGGGATTGATTTAGTT
>YUOM-g5981
TGGGCTCCACTCAATCTCGGCCAGTCGGAGCTCTCCTTACCCCTCACATTCCCCACCGGC
CAAACCTTCCGTTGGAAACAAACGGCTCCTCTTCAATACACGGGGACTCTCGGCCCCCAC
CTCATCTCCCTCAAGCACCACCAAGACGGCGATATTTATTACAACATCCACCACTCCCCT
TCCGATTCAGCCGCCAAATCAGCTCTCCTCGATTTTCTCAACGTGCGTATATCACTCGCC
GAGCTTTGGGGGACTTTTTCGTCATCCGATTCTCGTTTTGCTGAGCTGGCGAAGTACTTG
GCAGGTGCCCGGGTTTTGAGGCAGGACCCGGTTGAGTGTTTGGTTCAGTTTCTGTGTTCG
TCTAATAATAATATTGGGAGGATTACGAAAATGGTGGATTTTGTGTCGGGTTTAGGGGCT
TATTTGGGTAAAGTTGAGGGTTTTGATTTCCATGAGTTTCCATCTTTGGAAAGATTAGCC
ATGGTTACCGAGGTTGAGCTTAGAAAGGCTGGTTTTGGTTACAGGGCCAAATACATAACT
GGTACAGTAGATGCATTGCAATCAAAACCAGGAGGAGGTGCAGAGTGGCTTATGTCTCTT
CGTAAATTGGAACTTCAAGAGGCAATTGATGCTCTCTGCACTTTGGCTGGAGTTGGTCCC
AAGGTGGCAGCATGCATAGCTCTCTTCTCTCTTGATCAACATCACGCCATTCCCGTCGAT
ACTCACGTTTGGCAGATTGCTACAAGATACCTCCTCCCTGAGCTTGCAGGTGCCCGCCTG
ACACCTAAGCTATGTAGCCGTGTGGCAGAGGCATTTGTGAGCAAATATGGGGAATATGCA
GGGTGGGCTCAAACTATACTTTTCATTGCTGAACTACCTTCACAAAAAGCCATCCTACCA
TCAAATTCTTGTACAATCAAAGAGAAAAAATCTGCTAAGAGAAAGAGTAGAGAAGCA
>YUOM-g5333
AGTTTCTCATTTTACTCAAAGTTGGACGACCAAGTGATCTCACATTTGGTCCTTGCAACT
AAACAAGATTTACTCTATATTGTTGACATTAGCCATATATTGCGTGGAGAATTAGAGTTG
AAGTATGAAAACTTCATACATGTTGCTAGTAGAAGAAAAGAAGAAAGCTTTAGCTTTATA
AATATTTGGGAAAGAGGTGCCAAAATTGTCGGTGTCCTGCATGGAGATGAAGCTGCAGTC
ATATTACAAACAACCCGTGGAAACCTAGAATGCATCTACCCTAGAAAATTAGTACTGTCT
TCAATTGTCAATGCATTGATCCAGCAACGCTTCACAGATGCATTAGTTATGGTCAGGCGG
CATAGGATTGACTTTAATGTTATTGTTGACCTTTGTGGTTGGCAAGAATTTCTCCAATCA
GCTTCGGAGTTTGTTAAGCAGGTTAAGAATTTGAGCCACATAACTGAGTTTGTTTGTGCC
ATAAAGAATGAAAATATTACAGAAACTTTATACAAAAAATTTCTCTCTCTGCCTGGCCAT
AAGGAGTCTAAAGATGTGCAAGCCAAAGATTTCAGGGATTCTGATGCTAACAAAGTATCT
TCAGTCTTGCTGGCCATAAGGAAAGCTCTTGAGGAACAGGTACCAGAAAGTCCAGCCAGA
GAACTTTGCATTTTGACTACTCTAGCTCGCAGTGATCCCCCAGCTCTTGAAGAAGCTTTA
GAACGAATAAAAGGTATTCGTGAAACTGAATTATTAGGTTCTGATTACCCAAGGAGAACG
TCTTACCCTTCTGCTGAAGAGGCTTTGAAGCATCTTCTGTGGTTATCAGATCCTGAGGCT
GTTTATGAAGCTGCTTTAGGCCTTTATGATTTGAACCTTGCAGCTATTGTGGCATTAAAT
TCCCAAAGGGACCCAAAGGAGTTTCTTCCTTTTCTTCAAGAATTGGAACTCATGCCAACT
CTCTTGATGCGCTATAGTATTGACCTTAGGCTGCATAGGTTTGAGAATGCTCTCAAACAC
CTTGTTTCCTTGGGTGATGCTTACTATGCAGATTGTTTGGACCTCATGCAAAAATATCCT
CAACTCTTCCCACTGGGGCTTCAACTGATTACAGATCCCGTCAAGAGCGGACAAGTCATT
GAGGCTTGGGCAGATCATCTTAGTGATGAGAAATGCTTTGAGGATGCTGCTACAACTTAT
TTATGTTGTACTAGTTTGGAAAAGGCTATGAAGGCATATCGTGCTTGTGGTAACTGGAGA
GGGGTACTGACAGTTGCTGGGCTTCTCAAATTGGGAAAAGAGGAGGTAGTACAACTGGCT
CATGAGCTCTGTGAAGAACTCCAAGCCCTGGGTAAACCCGGGGAAGCTGCCAAAATTGCT
TTGGAATATTGTCAGGATGTTAACAGTGGGATAAATTTGTTAATTAGTGCAAGAGACTGG
GAGGAAGCTTTGAGGGTTGCTTTCATGCACACGAGAGAGGATTTAATCTCAGAAGTGAAG
AATGCATCTCTGGAATGTGCAAACTCTGTGATTGGTGAATACAAGGAAGGTTTGGAGAAA
GTAGGAAAGTACTTGGCCCGCTACTTAGCTGTTCGACAAAGAAGATTACTACTTGCAGCA
AAGCTCCAGACAGAGGATCGAACAATGAATGATCTTGATGATGATACTGTTTCAGAATCT
AGTAGTACTTTCAGTGGAATGAGTGTGTACACAACAGGGACAAGGAAGGGTTCTGCTGCT
TCCACCACCTCAACTGCGGCTAGCAGGGCAAGAGATGCAAGACGCCAGAGAAAGAGAGGG
AAAATCCGTCCTGGCAGTCCTGGGGAGGAGTTGGCTCTGGTAGACCATTTGAAGGGCATG
TCTCTAACGGATGGAGCAAAGAATGAGCTTAGATCATTGTTAGTATCTCTTGTGATGCTT
GGGGAAAATGAAACTGCGAGGAAGCTGCAATGTACAGCAGAGAACTTTCAACTGTCTCAA
ACGGCAGCAGTCAAACTAGCTGAAGATACGGTGTCTAGTGATATCGTGAATGAACATGCA
CATAATTTGGAGCGTTACGTAAAAATAGTAAGAAGTGAACTGAAAAATTCAGAGGTCTTT
TCTTGGCGAGCTAAAGTATTCCTTAATCCT
>Orysa_v7.0-g5802
ATGGCAGAGGATGACGACGAGGAGGCCGGCTTCTCCAGGAGCTACTTCCTGGCCAAGGAG
CCCTCCTCTGGCAAGAAGGCCGCCGGCAAGCTCTCCGACCTCAACCTCGTCGACGAGCAG
GTGCTGCGAGCATCCCTCGCTGAGATCCCCCCGAAGCACGAGAGAGAGGTGGAGGCTCTG
ACGAGAAGCTACAAGGAGCAGTACCGCAACTGGCTGTTCGAGCTCAGGTGCGGATTTGGG
CTCCTGATGTATGGATTTGGATCTAAGAAGATGTTGCTTGAGGATTTTGCGTCCACGACC
TTGAGCGATTTCACCGTCATTGTGGTTAATGGCTATCTCCCTTCCATCAACTTGAAGCAA
GTCATAGTGACAATAGCTGAAATATTTTGGGAACAAACAAAACTTAAGAGAAAACGCCAG
ACAGCAACAAGGTCCCAGTTGCAGCCATTTGCATCCCAATCAATAGATGATATTATCTCC
TTTCTAAATAACCAGACATCTGACAATGGGGATGACAATGTATGCCTTCTTATTCACAAC
ATCGACGGACCTGCCTTGCGTGACGCTGAATCACAGCAGTACCTAGCTCAAGTTTCGTGC
TGCCCGCAAGTCCATGTTGTCGCATCAGTAGATCATGTTAATGCACCTTTGTTATGGGAC
AAGAAGATGGTGCACACACAGTTCAAGTGGAGCTGGTATCACGTCCCAACGTTTGCACCT
TACAAAGTTGAAGGTGTGTTCTACCCCTTGATTCTTGCCAGCGGCGGTCATGCCCAAACC
ATGAAAACCGCCCTCGTTGTTCTGCAAAGCCTGACACCAAATGCGCAAAGTGTCTTCAGA
GTTCTTGCTGAATATCAGTTGGCACACGAGAAGGAGGAAGGTATGCATTTCAGTAGCTTG
TATACCAAATGCCGTGAGCGTTTTCTTGTAAGCAGTCAAGTGACGCTGAACTCCCACCTG
ACGGAGTTTAAAGACCATGATCTGGTGAAGATCAGAAAGCACTCTGATGGCCAAGATTGC
CTCCACATTCCTCTTGTTTCTGATGCGCTGGAGAAATTGCTTCAGGAATTGACC
>Orysa_v7.0-g5578
ATGGGCGTCACCAAGGAGGATGTCGAGGCCGCCATCACCTCCTCCCTCAGCCCTTCCAGC
CTCGTGGTGACGGATACTTCCGGCGGGTGCGGCGCGAGCTACGAGATTGAGGTGGTGTCG
GAGAAGTTCGAGGGGAAGCGGCTGCTGGAGCGGCACCGGATGGTGAACACCGCGCTGGCG
CCGCACATGGCGGAGATCCACGCCGTCTCCATCAAGAAGGCGCTCACCCCTGCTCAGGCG
CAGCCCCAGCCGGAGCCGGCCGCCGATAAGCCCCAGGCT
>Orysa_v7.0-g6886
ATGGCGTGGCGTGCGAACCTCTCCCGGGGCGTGAAGGAGATCCGCTTCCTCTTCTGCCAA
TCCTCCCCCGCCAGCGCCCCCGCGAGGGAGTTCGTGAAGAAGAACTACGGCGACATCAAG
GCGCGCAACCCGTCCCTCCCCGTCCTCATCCGCGAGTGCTCCGGCGTCGAGCCCCAGCTG
TGGGCGCGCTACGACAAGAAAAACATTCCA
>Orysa_v7.0-g6430
ATGGCCGCGGTCGCCGCCGAGCAGAAGAAAGTCGTGGTGCACTTCCGGTCGACGGGCAAC
GCGCCGCAGCTGAAGCAGTCCAAGTTCAAGATTGGTGGAAACGAGAAATTTCTGAAGATC
ATTGACTTTCTTCGCCGACAAATTCACCAGGATACAGTGTTTCTCTATGTGAACAGTGCA
TTTTCACCAAATCCAGATGAGTTGATAATCGACCTATACAATAACTTTGGAATCGACGGG
CAACTGGTGGTTAACTATGCATCATCGATGGCATGGGGC
>GHLP-g5858
ATGGCGAATCGCACGGATCCATTGGCGAAGAGCATTAGGGGAACGAACCCACAGAACCTG
GTGGAGAAAATCCTCAGGTCCAAAATATACCAAAACACCTACTGGAAAGAACAATGTTTC
GGGTTGACAGCTGAAACACTAGTCGACAAAGCCATGGAACTTGATCACCTTGGTGGAACA
TTCGGCGGTAATCGGAAACCCTCACCCTTTATTTGCCTTGTCATGAAGATGCTCCAAATC
CAGCCTGAAAAAGACATCGTTGTGGAGTTCATAAAGAACGAAGATTATAAGTATGTTCGT
GTTCTTGGAGCTTTCTATTTGCGTCTTACGGGTACAGATATTGATATATATCGATATCTT
GAGCCTCTCTACAATGATTATCGGAAGCTGAGGCGTAAATTAGCGGATGGGCAGTATGCA
CTGACACATGTGGATGAGTATATAGATGAACTTCTTACGACAGATTACTCTTGTGATATT
GCTTTGCCCCGCATCAAGAAAAGATGGATATTGGAACAGAATAAACAGCTGGAACCTCGG
AGAAGTGCGTTGGAAGATGACTTTGAAGAGGAAGAGGAGAAGGATGAGGATGAACCACTT
GCCACTGGATTAGATGATGAGCATGAAAAGGATTACTATCGTGGGGGAAGTCCAGCTAGG
GAGAGAGATCGGGATAGAAGACGAGATAGTCACAGATACAGGGACCGTGACTATGATAGA
GATCGAGATTATGATAGAGACTATGAAAGAGAACGTGATTATGATAGGGAACGTGGCAGA
CGTAGGGATAGGGATAGGGATAGAGACAGGGAGAGAGACAGGGACCGTCATCGCCTCAGG
GACGATAAGGACTATGGTCGAGAGAGGGATCGTGATAGACGTGACCGTGGTCGACGCAGG
AGTTATTCCAGGAGCAGAAGTAGAAGCAGAGACCGTAATGATCGTGAGGATGACCGTCGT
AAAAGGCATGCTCGCAGCAGTGCTAGTCCTGCTCGGGATGAACCTAAGAAGAAGAAGGAG
AAGAAGGAGAAGAAGGAGAAGAAAGATGATGGAACAGATCATCCTGATCCAGAGATTGCA
GAAGCCAACAGGCTTAGGGCATCGCTCGGATTAAAGCCTTTGAAGCTA
>GHLP-g5594
ATGGCTACTCTCACAAATTTTTTGCTCAAACCCTCTCCAAATCTAGCTTCAATTACCAAA
ATTAGCCCTCTTTACACCAAACAATCATCAAAGAGCCTCAAAACAAACAGGGCCTTATTG
ATTACAAAGGCAACAGCAGCACCTGATGTTGAGAAAAAAGTGGACAAAAGTGAAAGACTA
CAAAAGGTTAATAGTATGGAGGAATTGGATGAAGCACTTAAAAAGGCAAAAGATCGACTA
GTTGTGGTTGAATATGCAGGCAAAGATAGTGAACGTTCCAAAAATATTTATCCTTTTATG
GTCAATTTAAGTAAGACGTGTAACGACGTCGATTTCTTGCTCGTGATCGGAGATGAAACG
GAGAAGACAAAGGCACTCTGCCGGAGGGAAAAGATAGAAAAGGTACCACATTTCACCTTC
TACAAAAGCATGGAAAAGATCCACGAGGAAGAAGGCATTGGCCCGGACCAACTAGCCGGC
GATGTACTCTACTACGGTGACAGCCATTCCGAAGTACTGCAGCTTCACAGCAGAGAGGAC
GTTGAAAAAGTAATCGAAGACCACAAAATCGATAAAAAATTAATAGTCCTCGACGTAGGT
TTGAAGCATTGTGGACCATGTGTGAAAGTTTATCCAACGGTGATTAAGCTATCGAGGCAG
ATGTCTGATACAGTCGTGTTCGCGAGAATGAATGGTGATGAAAATGATAGTTGTATGCAG
TTTTTGAAAGACATGGATGTTATTGAAGTGCCTACATTTTTGTTTATAAGAGATGGGGAG
ATTTGTGGAAGGTATGTTGGATCTGGGAAAGGGGAACTTATTGGAGAGATTCTTAGATAC
CAAGGAGTTAGGGTTACTTAT
>GHLP-g7021
TGCTCTACCGATTCGAATTCACGTCGTGGTTTCGGTCCGACTGACGGCAACACTGGAAAG
AATTCCGCAACTGCCAGAAGGCAGGCCAAGGGCCGTCCGCAAAGGAATTCATCTACCCCA
CAGTCCGACGACATCCTTAATCACGCACTGAACTCTACGAATGATGTCAGAAAGTCAAAA
AGTGTGGGGTCAGATCTCCAGTTTGAGGAACGGTTGCAAGCAGTAAAAAGGTCGGCGCTT
CAGCAGAAGAAAACAGAGGAAGAGAAAGCAAATGGAGCAATTGACTATGATGCTCCGGTT
GAGTCCAGAAGTACTACAATCGGACTGGGTACCAAGATTGGAGTTGGAGCAGCTGTTATT
GTATTTGGACTCGTATTTGCACTCGGTGACTTTCTTCCCTCTGGAAGTGTTAGTCCCACT
GAGGAGATTGCCAGCAAGGGTAAGAGAATTGCTGAAGATGAGAGAGCTAACCTCCTGAAG
ACGCTTCAGCAATTTGAGGCTACACTGGCTTCATCACCAGAGGATCCCATCTCCCTTGAA
GGAGCTGCTGTGACCTTAGCAGAACTGGGGGAGTACAATCGAGCCTCTTCCCTTCTTGAG
GAATTGATTAAGAAAAAACCAAGTGACCCTGATGTTTACCGTTTGCTTGGAGAAGTCAAA
TATGGACTGAAGGATTATGAAGGAAGTGCTGCTGCTTTTAGAATGTCTTCCATGGTATCC
AGAACTATTGATTTTGAAGTTCTACGTGGCCTTACAAAAGCACTGATTGCCACGAGGAAG
CCAGATGAGGCTGTTCAAATGCTTTTGGCATCACGCAAAAGTCTGAAAGAAGAAAAAACT
ATTGGTAGCAATGATGGAACCAAGAACAGTGAAATGAAATCAAAGTCAGAGGTAGACCCA
ATTCAAGTTGACCTGCTTCTTGGAAAAGCATACTCAGAATGGGGCCATGTCAGCGATGCC
GTGTCTGTATATAATCAACTCATTTCTACCTATCCTGATGACTTTAGGGGTTACTTAGCG
AAGGGTATTATTTTGAAAGAGAACGGAAATGTTGGTGATGCTAAGCGGATGTTTATACAA
GCAAGATTCTTTGCACCAGAGAACGCTAAGGCGCTTGTTGATAAGTATTCAAAA
>GHLP-g7333
AGCAGCGGCAGCGGTGGACTAGCTCCATCAAAGTCAACAGTTTACGTGAGTAATCTCGAT
TATACCCTGACAAATTCCGACCTCCACACAATCTTCTCCACCTTCGGCAAGGTAGCAAAG
GTAACTGTAGTTAAAGATCGGGTCACCCGAAAGAGCCGTGGGGTAGCATTCATCCTTTTT
GTTTCTAGAGAAGACGCAATCAAAGCCGTTAAAGGAATTGACAAAAAAGTCCTGAATGGA
CGAACCCTAACGGCTTCAATCGCATCCGATAATGGCCGTGCAGCTGAGTTTATTAGGAAG
AAGGTTTATAAGGATAAGAGTAGGTGTTACGAATGTGGGGAAGAAGGGCATTTATCGTAT
GAGTGTCCGAAGAATCTGCTTGGACCAAGGGAAAGGCCTGAACCACCGAAGAAAGGGCGG
AGGGGTGGTGGTGGTGGTGGTGATGGAGGAGGAGGA
>GHLP-g5339
CGTTTACAGGCAAAGGAGCTAGCTGAAGCAAGGAAGAAGAAGAGGAAGAAACATTACACA
TTGGAGCAAGAGCTCGCATCACTATGGGAGAAGATGAGAACTCGAAATATTGCGAAAGAA
GAAAGATCAAGATTGGTGAGTGATGCTTTGAAGAAAATGAAAGGGAAGATCCCTGAAATA
GCAAGCTCCCATGTTTCTTCTCGTGTTCTTCAGACTTGTGTGAAACATTGTACACAAGAT
GAAAGGAATGCTGTGTTTGTGGAGATTCGACCCCATTTTATCACTCTTGCTACCAATACC
TATGCAGTTCATCTAGTGACAAAGATGCTTGATAATGCATCCAAAGAGCAGCAGGCACAA
TTTATTTCCGCTCTTCATGGGCATGTTGCTACTCTTCTTAGGCATATGGTTGGTTCGCTT
GTTGTTGAACATGCTTATCAGTTGGGAAATGCAGCTCAAAAACAAACTCTTCTGATGGAG
CTGTATTCCCCAGAGCTTCAGTTGTTCAAAGATTTGATCTCAGCGAAGGAAGCAAGGCTA
GTTGATGTTATATCCAACCTACAGCTTCAAAAGGGTTCAGTCATACGACACATGTCTTCT
GTACTTCAGCCTATTTTGGAGAAAGGAATACTGGACCACTCAATTATACACAGGGCACTT
GTGGAGTACTTAACTATTGCTGATCAGTCTTCTGCTGCAGAAATAATCCAGCAGTTGTCA
AGTCCAGACCTTGTTCGCATGATTCATACGAAAGATGGATCCAAGATTGGGATATTCTGC
GTCAAACATGGGAGTGCAAAGGAGCGGAAGAAGATCATCAAAGGGATGAAAGACAAGGTT
GGAAAGATAGCACGTGATAAATGTGGGGCTTTGGTGCTTGTCTCCATCCTTTCAATTGTC
GATGACACGAAACTTCTATCAAAGGTCATCATTCGTGAGCTTGAAGGAATTCTGAAGGAG
CTTCTTTCAGATCAGAATGGTAGGCGCTCATTCTTGCAATTACTGCATCCAAATAGCTCG
CGCCATTTTAGCCCTGATGAGCTAGCAGCCCTTGGTTCATCTGTTCCTTCGCTTGTCACC
AAGAGCCCCACAGAAGTAAATGTTGCATTGGGTGAAGAAGCAGAAACTTCAGGGCTTGGT
GAAGCTGGTAAAGAAGATGCTGATGCCACCCAGAGTTCACATGTGAATGAAGGAGGAAAG
AAGGATCCTCTTACAAGGCGGCAAGAATTATTGGTCCATAGTGGGCTAGCTGAGAAACTC
ATCGATGCATGTTGTGAGACGGCGGAGGAATTGCTAAGATCAAACTTCGGTAAAGATGTC
ATATATGAGGTTGCCATGGGAGGTGCTGACAGCATCCTTCGTCCAACTTTAGATGGAAAG
TTGGAAACCTTACATGGTGTTATAGCATCTCTGGCAGCACATCCTAAAATGGAGGGGTCA
GATAAACAACATCTCTTTGAACACTTCCATTCTAGCAGGACCATCAGAAGACTGATCTTG
GACTCCCCTTCTTTTGCTTGCACTTTGTATGAAAAAGCGCTGAAAGGAAAATGTTCAATT
TGGGCTGAAGGCCACAGTGCGAAAGTAATTTGTGCATTGTTGGAAACTACAAGTTCTATG
GTACACAAGCTTGTGAAGAAGGAAGTGCAACCATTGGTAGATGATGGTATCCTCAAATTA
>GHLP-g6034
GAAGAAGTTGAGAATGGGCGAGATGACATGTTAATAGATGGGGATGAAATTGAGAAAAGG
AGGCTTGAGAATGCCGTTCCAGATGGATTCAACGCCGATTATTTAAAAGCTTATTATGGA
AAGATTTTCCCTTATGTTGATATGTTCAAGTGGCTGTCTTATGGGAATGATGGAAAGCAT
CCAGGTTGTGATCACTCATACTTTGGTCGAAGGGAGTTTTCTTTCACATTGGATAATGAT
ATTTACTTGCGATTTCAATCATTTAATACTGCATCTGAGCTGGAAAATGCTATCAAAGAG
AAGTGTCCTTTCAAAATAGACATTGGACCTGTCTACAGTGTAGATCCTTCAAAAAGGCAT
GCTTATTCACAAGACGGTGACAATATTTTCACGCCTGTTGAAAAGGAGCTAGTTTTTGAT
ATTGATATATCAGATTATGACGATGCCAGATATTGCTGTTCAGGAGCTGACGTTTGTTTA
GAGTGCTGGCCGCTGATGACAATTGCTATCAAGGTCATTGATACTTCTCTCAGAGATGAC
TTTGGGTTCAGCCACATCCTGTGGGTATACAGTGGTAGACGTGGTGTCCATTGTTGGGTT
TGTGATGGAAAAGCAAGAAGGTTGAACAATGAACAGAGGGCTGCAATTGTTGATTATTTT
CGTGTCTACAAGGGCAATGAGAATAGCAGTAAAAAAGTTTCTCTGATGGGTCCTGCA
>UZWG-g6883
CATGATCATGACCATGATCATACTCATGGGGATTCAACAACAAAGTCATGGGTGGGCCCT
GATGGGAAGGTGTACCATAGCCATGATGGACTGGCACCACACTCACATGAACCCATATAC
TCCCCAGGCTACTTCAGCAGAAGAGCTCCACCACTTCTCACCAGGGATTTCAATGAAAGA
GCTTTCACTGTTGGCATTGGTGGCCCTGTTGGTACTGGGAAAACAGCTTTAATGCTGGCT
CTCTGTAAATTCTTGCGGGACAAGTACAGTCTTGCTGCAGTGACAAATGATATATTCACA
AAAGAGGATGGTGAGTTCTTGGTGAAAAATGGAGCACTTCCTGAGGAAAGGATTCGTGCT
GTAGAAACTGGGGGCTGCCCACATGCTGCAATTCGTGAAGACATTAGCATTAACCTTGGT
CCTCTCGAGGAGCTTTCAAACTTATTCAAAGCAGACATACTTCTTTGTGAATCAGGGGGA
GATAATTTAGCTGCCAACTTCAGCAGAGAACTGGCTGACTATATCATTTATATAATAGAT
GTATCTGCTGGTGATAAAATTCCTCGCAAAGGTGGTCCTGGAATCACCCAAGCCGATCTC
CTAGTAATAAACAAGACTGACCTTGCACCAGCAGTTGGAGCTGATTTGACTGTTATGGAG
CGTGATGCACTTCGAATGCGTGATGGAGGGCCATTTGTCTTTGCTCAGGTGAAACATGGG
GTTGGTGTAGAGGAAATCGTGAACCACGTATTACAGGCTTGGGAGCTAGCAACTGGGAAG
AAGCGTCAT
>UZWG-g6532
GATTCAGACAACTCATCAAAACCATCAAAGGGATCTCAATCATCAATCTCTCGGCGTTGT
TGTCTCTCATGTTTGTGCTCAACTTTATCTTTGATAAACAATTCTGGTACCCCTATTTCC
ATACAAAATGCAACTGCTTTGGAAGGGAATGAAAGACCAGGATGCCGGAACTGTGGGGGC
AGTGGTGCTGTACTTTGTGATATGTGTGGTGGTACAGGAAAATGGAAAGCTCTGAACAGA
AAACGGGCTAAAGATGTCTATGAATTTACAGAATGTCCAAATTGTTATGGTCGAGGAAAA
CTTGTGTGTCCTGTTTGTTTAGGGACTGGTTTACCAAATAACAAAGGTCTTCTTAGGAGG
CCTGATGCAAAACAGTTACTTGATAAGATGTATAATGGTCGGCTGCTACCAAAATCT
>UZWG-g5644
TATGTGATAGACATGGTGTGCTGGCGGGAGTACTCACTCTATGACTGCATGGCTGAGTTT
AGGTTCTTTTGGTTGAGCTCCAAGCTTGCAGAGACTGGTGCATGTGACCCGCCTTCGCAG
TATCATAGATACAGATTTAGTCCAGTTCCGGTGTACAATTGTGACCAGGCTGGCCTATCT
GCAGCTTATACTGGTGCAGTCCCTTATGTGAAGGATGGTTTGTTATTTTATAACAAGCAT
GCCCATTATCAGACTGGAAATACACCACTAGCATTAGTTTGGAAGGATGAGAATTGTAGT
CAGTATGTCATTGACACGGATAGCAAAGGACAGGTTCCAAGCCAACAACAGGTAGTTTTG
GAGCTACAAGATAATGGGAACTTGTCTACATCAGATGATCCTCCTGTAGTATTTGGCTGC
TTAGATCAGGCTTTTATAGAACAGACAGAGTCACGTTCAGGGAATCTTCTGCGATTTGCT
ATCGGTGATGGAGGATTGAATTTTGTGGATGGGAAGCTTGAGAAGGCTGATTTACATTAT
CTTGGCAAGTCCAATCGAGCACGTGCATTTGCAGATAGTTACTCCAAGGTTATGTTCCAG
TATATGGCTCGGCATTCTCCTCTAAGAATTGATGATCTGCTAGCATCTATTAACTCATCA
AATGATCAAGAAAACAAACCTTCTGATGTGGAGATGGTTGGT
>UZWG-g6660
ATTCTCTGCTCTGCCAAGAAGAAACTCAGTTTTACTGACCAAATTCTTGACTATATAGAA
GGAGGTCCCAAGTTAAGGAAATGGTATGGGGCACCTGATCCCTTCTCTAAAGATGAATCC
ACTGTTGAAGATGATGATCAATCAGAAGTAGAAGAAGTCAGGGATGCAGTTTTAGTGAGT
GATGGAGATAGTGAGATAGGCCAGATGGTAATATTGTCCTTGATTGTCAAAAGAACTCGA
GTTAAAGCACTGGTAAAGGACAAGCAGACTGCACTTGAAGCCTTTGGAACTTATGTTGAG
TCAATGGTTGGAGATGCAAGTGACAAAAAATTCTTAAAGAAAGCTCTAAGAGGGGTTCGC
ACAATAATATGCCCAAATGAAGGTTTCTTATCCAATGTTGAGGGCTTGAAAGGGGTGCAA
CATGTAGTTCTCTTATCTCAGTTGTCTGCTTATAGAGGTTCTGGTGGCATTCAAGCTCTC
ATGAAAAGCAATGCAAGAAAATTGGCTGAGCAAGATGAATCGTTGCTGATGGCCTCAGGA
ATCCCTTACACTATCATCAGGGCTGGATTGTTACAAAGCACTCCAGGTGGACAACAAGGT
TTTAGCTTTGAGGAGGGTAGTGCTGCAAGAAGAAATCTTAGCAAGGAGGATGCTGCCTTT
ATTTGTGTGCAAGCACTTGATGCAGTCCCACAAAGAGGATTTATATTTGAGGTGGTCAAT
GGAGATGAGAAGATTTCAGATTGGCAAGAGTGTATGGCCAGATTGATGGAGAAAGCTGGA
CAACAG
>UZWG-g5703
TTCGACATCTTCGTCAATTCCCTCATCGACTTCGCCGCCTCTCCTCTCGCCGACGAAACC
CTCAAAGAGGTTGTGTTGGATACGATAATGGAGTTTGTGAAGGTTGCAAATGGTGGGAGG
TTTCACTCTGCTATATACCACAGGCTTTTACATGCTATTGTTCACTCCACGGTGCCGGTT
AATTTCGTTGTAGACTTGCTTGTGTCGAAGTACTTCAAGTACATAGATGTACGTTATTTT
ACCTACATTAGCCTGGAAAAACTTGCTAGAACTTTGGAGGCAAAAGACATTTCTGATCAC
GGAGATTTGAATGCAGACAGCAACGATGAGAGTCATTCAAAATCTAGCTTGGAGATTTTT
ATTCACAATATACATTATGTTATATCGCACATCCCCCCACTTGAAGGCTCAGATGAAAAA
TCAGATTTCGAGATGTGGAGCAGACCAGGAGGTGATAGTAAAGAGCTCTCTGGGAATCCA
AAGGCAGAAGATAAACAGCACCAGACTGAGAAGAACAAGAATAATGTGTTGTCTGCTGCC
AAAATTGCCAAAAAGATGAAATTAAAATTTACAAAAGCATGGATTTCATTTCTTAGGTTA
CAGCTTCCACTTGATGTATACAAGGAGGTTCTTGTGACTCTCCACCAGGCTGTCATTCCT
TACCTGTCTAATCCTATAATGTTATGTGATTTTTTGACGAGATCATATGACATTGGTGGT
GTTGTCAGTGTCATGGCTCTTAGTAGTCTCTTCATCCTCATGACGCAGTATGGTTTAGAG
TACCCTAACTTTTATGAAAAGCTTTATGCTTTATTGGTCCCTTCTATCTTCATGGCAAAA
CATCGGGCAAAATTTTTCCAGCTTCTTGATTCTTGCTTAAAGTCTACACTTCTCCCAGCA
TATTTGGCAGCTGCTTTTGCTAAGAAATTGAGTCGGCTGTCGCTTTCAGTTCCTGCCTCA
GGAGCATTGGTTATTATAGCTCTGATTCACAATCTTTTACGAAGACATCCTTCAATCAAC
TGTTTAGTGCACCGGGAAGTTCAAGAGGAAACCTCAAAAGAAACAGATGCAGATATGTCC
AGCAGGAAACTAGGCATTGATCATTTTGACAATGAGGAAAGTAATCCTATAAAGTCCAAG
GCCATGAAAAGTTCCCTTTGGGAGATTGATACCCTCCGTCACCACTACTGCCCCCCTGTC
GCAAGGTTTGTTTTATCACTTGAGAATGACTTGACAGTCAGAGCTAAAACGACTGAAATG
ACAGTTCAAGATTTCAGTTCTGGTTCATATGCAACAATTTTTGGGGATGAGATTAGGCGA
AGGGTAAAACAGGTTCCACTAGCATTCTACAAAGCTACTCCCACCTCTTTGTTCTCGGAG
TCTGATTTTCCTGGTTGGACTTTTAAACATGAG
>UZWG-g5721
TGTGGGCCAGGGAATGTGTTCTTGGTGGGGACAGGACCTGGGGACCCTGAGCTTTTGACA
CTCAAGGCTGTGAGAGTCATTCAAAGTGCTGATTTGCTCTTGTATGATCGGTTGGTCTCC
AATGATGTGTTGGATTTGGTTGGCCCTAATGCTAGGCTCCTCTATGTTGGCAAGACTGCT
GGGTACCATAGTAGAACCCAGGAGGAAATACACGAGTTGCTTCTAAGTTTTGCTGAAGCA
GGAGCTACTGTTGTGAGACTTAAAGGAGGGGATCCATTGGTGTTTGGGAGAGGTGGGGAG
GAGATGGATTTTTTGCAGCAGCAAGGGATTCATGTGAAAGTAATTCCAGGAATAACTGCT
GCTTCAGGAATAGCAGCAGAGTTGGGGATTCCACTAACTCACAGAGGTGTTGCAAATAGT
GTAAGATTTCTCACTGGGCATTCAAGGAAAGGAGGAACAGATCCTTTGTTTGTAGCAGAA
AATGCAGCTGACCCTGATTCAACCTTAGTGATTTATATGGGCTTATCGACCTTCCCTTCA
CTTGCCCTAAAGTTAATGCATCATGGTCTTCCCCCTAATACACCAGCTGTTGCAGTTGAA
CGAGGGACCACACCTCAACAACGCATGGTTTTTGCAGAACTGAAGGATCTTGCTAACAAA
ATTACTACAGTAGAGTTAGTATCACCAACACTGATGATCATTGGAAACGTTGTTGCACTT
TCACCATTGTGGTCACTTTCTATGAATGAAGCATCCTGTATGGTACAGGCCAAA
>UZWG-g6363
CGTGAAGACGTGGTTGAACTTCAATGTCATGGGAGTGAAGTGTGTCTGCGTCGTGTGTTG
AGAGCTTGTCTAGAAGCTGGAGCTAGGCTTGCAGACCCAGGAGAATTTACTCTTCGTGCC
TTCCTAAATGGCCGCTTAGACCTCTCCCAAGCAGAAAATGTAGGAAAGCTGATTTCAGCA
AAGTCTGTGGCTGCTGCAGATGCTGCACTGGCAGGAATTCAGGGAGGCTTTTCTTCTCTG
GTTAAATCACTAAGAACACAGTGCATTGAGTTGCTTACTGAAATTGAAGCTCGCTTAGAT
TTCGATGATGAGATGCCACCAATAGATCTGAACCTAATCATGACTAAAATACATGCCATG
TCACAGGATGTTGAGAATGCATTGGAGACAGCCAATTATGACAAGCTTCTGCAATCTGGA
TTACAGATAGCAATTGTTGGCCGTCCAAATGTTGGGAAATCAAGCCTTCTTAATGCTTGG
AGCAAACAGAGTGAGAGAGCAATAGTTACAGAAATTGCTGGAACCACTCGGGATGTGGTT
GAAGCAAGTGTCACAGTTCGTGGTATTCCTGTTACCCTTCTTGATACAGCAGGCATTAGG
GAGACTGATGACATCGTGGAGAAGATTGGTGTGGAGAGATCTGAAGCAGTTGCTATGGGG
GCTGATGTAATTATCCTGACAGTAAGTGCTATTGATGGGTGGACTTCAGAAGACACAAAA
CTTCTTGATAGGATTCATTCTAATAAGAAAACAATTGGATCCTCTTCCCCAGTGATTCTT
GTAGTTAACAAAATAGATTGTGCTCCATCTGCTCAAACCAAATGGGTTGATAGGGATGGC
GATTCTTTCAGCAAGCATGTTTTTACATGTGCTGTTACTGGCGAAGGAATTCAGGATTTG
GAGACAGCAATACTAGAAATTGTGGGTCTCAACAGGATTCCTTCAGGGGGACGCAGATGG
ACTGTGAACCAGAGGCAATGCGAGCAGCTTGTTCGAACCAAGGAAGCTCTTTCAAGGCTG
AAATCATCAATAGAGGAGGAACTGCCTCTCGACTTTTGGACGATTGATTTGAGAGATGCT
GCTTTGGCCCTTGGGCAGATAAGTGGAGAAGATATCTCTGAAGAGGTTTTGTCAAACATA
TTTGGCAAGTTCTGTATTGGTAAA
>UZWG-g5921
AAAGAGATGGTGATGCGAAACTTCAAGTCCTACGCCGGCGAACAACGCGTCGGTCCTTTC
CACAAGAGCTTTTCAGCAGTGGTTGGACCGAATGGGAGTGGGAAAAGCAATGTGATTGAT
GCAATGCTTTTTGTATTCGGAAAGCGAGCGAAACAGATGCGTCTTAATAAAGTTTCGGAG
CTCATCCACAATTCCACTAATCACCAAAATTTGGATAGTGCAGGTGTCTCTGTACACTTC
CAGGAGATTATTGATTTGAATGATGGAACATATGAAGCTGTTCCAGGGAGTGACTTTGTG
ATTACTCGAGTTGCCTTTCGGGATAACTCCTCTAAATATTATATTAATGACCGTTCAAGT
AATTTTACTGAAGTTACCCGGAAATTGAAAGGGAAAGGAGTTGACCTGGACAACAACCGC
TTTTTGATTCTTCAGGGTGAAGTTGAGCAAATTTCACTTATGAAGCCAAAAGCTCAGGGA
CCCCATGATGAAGGTTTTCTTGAATATCTTGAGGACATAATTGGAACCAACAAATACGTT
GAAAAAATTGATGAAGCAAATAAGCAGCTAGAATCTCTTAATGAGAGCCGGTCTGGGGTG
GTACAGATGGTTAAGTTAGCCGAGAAAGAGAGAGATAGCTTGGAGGATGTGAAGAATGAA
GCAGAAGCATACATGCTGAAAGAGTTGTCTCTCTTGAAATGGCAAGAGAAAGCCACAAAA
TTGGCTCATGAAGATACTAATACAAAATTGGTTGAACTACAAGCAAATGTTGCCAGTTTA
GAAGAAAACCTGAAGACTGAAAGGGAGAACATACGAGAAAGTCATAAAACGTTGGAGGAG
CTTGAAACTGTGCATAACAAGTACATGAAGAGACAAGAGGAACTTGATAATCAACTCCGA
AGCTGTAAGGAAGAGTTTAAGAATTTTGAAAGGCAAGATGTCAAATATCGGGAAGATTTG
AAGCACATGAAGCAAAAGATCAAGAAACTTGAGGATAAACTTGAAAAGGATTCAACAAAG
ATCAATGACTTAGAAAAGGAGTGTGAAAACTCAAAAAATCTGATCCCAGAACTTGAGGAA
AGTATTCCAAAACTGCAAAAGCTCTTGCTGGATGAGGAGAAAGTCTTGGAGGAAATTAAA
GAGAATTCTAAAGTTGAAACTGAGAGATATCGTGCTGAGCTTGCAAAAGTTCGTGCTGAA
TTAGAACCTTGGGAAAAGCAATTGATTGAACATAAGGGAAAACTAGAAGTTACATGTACT
GAAAGCAAGCTTTTGAATGAAAAGCATGAAGCTGGTCTTGCAGCATTTGAAGATGCTCGA
AAGCAGGTGGATGTTATATTGGGAAAACTAAAAACAAAAACTGCAAGCATCACAAATATT
CGAACTGATATAGAAAAGAACAAGCTTGAAGCATCGGAAGCTCGTAGAGTGGAACAAGAC
TGCATCAAAGAACAGGATGCACTGATTCCTATTGAACAATCTGCAAGACAGAAGGTTGCA
GAACTTAAGTCTATTCTGGATTCTGAGAAGAGTCAGGGTTCAGTTCTGAAAGCAATCTTG
CAGGCCAAGGAGTCCAACCGAATTGAGGGAATATATGGAAGGATGGGCGATCTTGGTGCA
ATTGATGCAAAATATGATGTTGCTATATCAACGGCATGCCCTGGACTTGATTATATTGTA
GTGGAAACAACAGGTGCAGCACAAGCATGCGTTGAGCTACTTCGGAGGGAGAATCTTGGT
GTTGCAACTTTCATGATTTTGGAGAAGCAAGTTGAATTTTTACCCAAGTTGAAGGAGAAG
ATAAGCACTCCAGAGGGAGTTCCACGTCTTTTCGATTTAATTAAAGTTCAGGATGAAAGA
ATGAAACTTGCTTTCTTTGCAGCATTGGGAAACACTGTTGTTGCTAAGGATCTTGACCAG
GCAACACGTATTGCATACAGTGGAAACAAAGATTTTCGACGTGTGGTAACACTTGATGGT
GCACTTTTTGAAACATCTGGTACAATGAGTGGTGGGGGAAATAAGCCTCGTGGTGGCAAA
ATGGGGACATCTATTCGAGCTGACAGTGTGTCAGGAGAAGCTGTTGCAAATGCTGAGAAG
GAACTGTCTATAATGGTTGAAAAATTAAATAGCATCCGCCAAAGAATTGCTGAGGCAGTG
CGGTGTTACCAGGCAGCTGAAAAAGCAATTGCTATCCTGGAGATGGAATTAGCTAAAAGT
CAGAAAGAGATTGACAGTTTGAATTCACAACATAGTTATATTGAGAAACAACTTGATTCA
CTGGAGGCTGCATCACAGCCAAGGAAGGATGAGCTTGATAGGTTGGAGGAGCTCAAGAAA
ATAATTTCTACAGAAGAAAAGGAGATTGATAAACTTATACAAGGATCTAAAAAGCTGAAA
GAGAAGGCTTTGGAGCTTCAGAATAATATAGAAAATGCTGGTGGTGAAAGATTGAAAGCA
CAAAAGTTAAAGGTCAATAAGATTCAATCTGATATCGATAAAAAGAGCACAGAGATCAAC
CGCCACAGAGTTCAAATAGAGACTGGCCAAAAAATGATGAAGAAGTTGACTAAAGGGATT
GAGGAGTCAAAGAAGGAGAAAGAAAGACTTATTGAGGAAAAGGAAAAATTGGGAGGCGTT
TTCAAAGAAATTGAGCAGAAAGCATTTACAGTTCAAGAGAATTTTAAAAAGACACAGAAG
CTGATCGATGAACATAAAGATGTATTAGACAATGCAAAATCCAATTATGACAAAGTGAAA
AGGACTGTGGATGAGTTACGGGCATCAGAGGTTGATGCTGAATACAAATTACAAGACATG
AAAAAGGCATACAAGGAGTTGGAACTGAAGGCAAAGGCTTACAAAAAAAGGCTTGACGAC
TTGCAAACTGCTCTTACAAAGCATATGGAACAAATTCAGAAAGACTTAGTGGACCCTGAA
AAGCTTCAGGCAACCTTGACTGATGAAACTCTTAACGAGCCCTGTGGCCTAAAAAGGGCC
CTTGAAATTGTAGCACTTCTGGAAGCTCAACTGAAGGAAATGAATCCAAATCTTGATTCT
ATCTCAGAATATCGGACAAAAGTATCATTATATAATGAACGAGTCGAGGAACTAAACAAG
GTCACTCAACAGCGTGATGACATAAAGAGGCAGTATGATGAATGGAGGAAGAAGAGGTTG
GATGAGTTCATGGCAGGATTCAATGCAATATCTTTGAAGCTGAAGGAGATGTATCAGATG
ATCACACTTGGAGGTGATGCAGAACTTGAGCTAGTGGACTCTTTGGATCCGTTCTCTGAA
GGTGTTGTTTTCAGTGTCCGACCACCAAAGAAGAGCTGGAAGAATATTGCAAATTTATCG
GGTGGTGAAAAGACTTTGAGCTCATTAGCTCTTGTTTTCGCGCTTCATCACTACAAGCCA
ACCCCGCTTTATGTAATGGATGAGATTGATGCTGCACTGGACTTCAAAAATGTTTCTATT
GTGGGGCATTATGTGAAGGACCGAACAAAGGATGCCCAGTTTATAATCATAAGCCTTAGA
AACAACATGTTTGAATTGGCTGATCGACTTGTTGGGATCTACAAAACTGATAATTGCACC
AAGAGCATTACAATTAACCCAGGTAGTTTTGCAGTTTGTGAAAAAGCTGCC
>UZWG-g5404
GACCGCTTCCTATTACTGTTCCAGAGGCTTGCTCGCGACCACCATTTTTCCAAACCTGCG
TTTGATACTGAAATTTCACATGTTGGAAGTTGTGAGATATCTCCAATTCAGTCTCTAGTT
GGCCAAACTGGAAGAAGATGGGTCATGGGTGTGATATCTCAATTGGAAGATGGCCATTAT
TACTTGGAAGACCTAACTGCTTCCGTCGAAATCAATTTATCTAATGCAAAGATAACTACA
GGATTTTTCTCAGAGAATACCATTGTTGTAGCAGAAGGTGAGATGCTCCTAGAGGGCATA
TTTCAGGTAATTACTTGTGGATTTCCTCCATTAGAGGACAGAGATAAGTCGCTCAAATCA
CTAGCAGGACATGACTTCTTCGGTGGTGGCATACTAACTAAAGAAGAGACTCTCAGACTT
GCAGAGTTTGAAAAGAGAGCAGTTAACGACATGTTTGTCATACTATCTGACATTTGGCTA
GACAATGAAGAGGTTATGGGAAAACTAGAGATTGTCCTCGATGGTTTTGAGAGTGTTGAG
GTGGTTCCTTCCTTATTTGTATTCATGGGGAATTTTTGTTCTCACCCCTGTAACCTTTCC
TTCCATTCTTTCTCAAGTCTCAGATCACAGTTCGGCAAGCTTGGGCAATTGATTGCAGCC
CATCCACGGCTGAAGGAACATAGTCGATTTATTTTTATTCCAGGACCTGATGATGCAGGT
CCATCAACAGTTCTACCCAGGTGTGCTTTACCTAAATATTTAACTGAAGAGCTTCAGAAG
CACATTCCAAATGCCATATTTTCAAGCAATCCTTGCAGAATCAAATTCTATACCCAAGAA
ATTGTATTTTTCCGTCAGGATCTGCTCTATAGAATGCGTCGCTCATGTCTGATGCCCCCT
TCTATGGAAGAAACTACTGATCCTTTTCAGCATCTTGTTGCTACCATAACTCATCAAAGT
CATCTCTGTCCACTCCCTCTTATTGTACAACCTATTATCTGGAATTATGACCACTGTCTC
TATCTCTATCCTACTCCACATACGATTGTTTTAGGGGACAAAAGTGAGCAGAAGGCGTTC
AAATACACAGGAATCACTTGTTTCAATCCCGGTTCCTTCTCAAATGACTATACATTTGTG
GCATATCGACCTTGTACTCAGGAAGTTGAATTGTCAGCCCTG
>UZWG-g5620
ATGTATACCAATTTGACGAAGAGCCATACATTTCCCTTGGCTATTAGGATTTATTCACAA
CCTAGATGTCTCAAATCATTCCACATCTCAAAGCCCCAATCTTTTCCAACTGGGTTTCGT
CCAAAACCCCAATTAAACCCCTGTGGGACCAAAGCCCATGGAAATTTGATGAACCGCATG
AATTTTTCAACTTGCTCTCTTTATAGGACACTGGAAATGGGTAATATGGCAAAACCCAGA
AGTTTGTCAAGTGGGTTTCGGCTTCGAAGTGGAATACAGTATTGCCCTTTGATAAGAGCT
AGATGTTTTTCTAGTTCCTATGCTAGGAAAAGTGGTGAAAAAAATGATATGGTAAGAACT
AAAAAATGTCTTCCTTGGTTAGCATCAAATAGAGCTAAGGAAGTAAAAGGGTCTACAAAG
ACGAGTCGTTCTTCTTGGGAGGAATCGGCAAAGAGGTTGGAGAAAGTGAGTAGTAAGTCT
TCTTGGGAGGAATCAGCAAAAAGGTTGGAGGAAGCAACAACAATGAGAGGTGCCCATTCT
TCTTGGAAGTTATCGGCAGAAAATTTTGTGGGGAAAAGTGGTAAATTGGCAGCAGGGAGT
GAAGATGATAGGAATGGAATAGATATAGCAGAAGATCGGAAAAGTGGTTTTGTTGATATG
GATGGAAGTTTTGAAGTAGATAATGAAGGAGGAGAAGAAATTGAGGCCATTGATGATCCA
AGATGGGATAAGATTAAGCATAGATTCAGGGGAATGGCAGATGAAAAGGCTGGATCTGTG
AAACCTGAGTTACGGAGGTGGAATAAGCAGGAAAATTGGGGTAGAAAGACATGGAAAGAA
GCTACCGAATCGACAGTACCTAAGATGGTTGGTGAAGGGATTTATGGGGTTGGTCCAGTT
TTGGCTGCTTTGTCTGCTCGAAGAAGAGAATTTTATGCATTGTACCTCCAAGAAGGGTTG
GATTTGAGTAATAATAACAGGAAGAAGAAGGAAAAAAAAGGGTTTGAGAAAGTTTTGAGG
ATGGCTGAAAAAATTGGGTTAAGTGTAAAGGAAGCATCAAAGCATGATCTCAATATGGTT
GTTGATAACCGTCCCCATCAGGGGCTGGTTCTAGATGCTTCTCCATTGGAGATGGTAAAA
ATGAAGGAATTGGAACCTGCTTCTGTTGAGGGAGACAAAGGTTCTCTCTGGGTAGCCTTG
GATGAGGTTACAGATCCTCAAAATTTGGGGGCAATCATTAGGTCGGCATACTTTTTTGGA
GCTTCAGGAGTGGTGTTATGTGCCAAGAATTCAGCACCATTGAGTGGTGTTGTAAGCAAA
GCAAGTGCAGGTTCTCTTGAATTAATGGAGCTTAGGTATTGCAAGAATATGATGCAGTTC
TTAGTTTCCTCAGCTGAAAATGGTTGGCGAGTTCTTGGAGGTTCAGTTGCACCAAAAACT
GTTCCCTTGGATGAGGTTTTGCCTGGTGCACCAACAATTCTTGTTTTGGGCAGTGAGGGT
ACTGGGTTGAGGCCTTTAGTGGAGAGATCATGTACACAGTTGATTAGGATCCCTGGGAAT
ATTCCTATGGATTTATCTACAGGTGGAGTTAATGATGTGGAAACTGCAGAAACAAATTCT
GGGTGCTCAAGTGAAGAGTTCAGGTCCTTTCTGGCTGTGGAGAGCTTAAATGTCAGTGTT
GCAGCAGGTGTGCTTCTTCATCACTTAATTGGAAGCAATTACAAGAATCAGTGCTACATA
GGAGACAAGCCGACCGATGCACTTGAA
>JGYZ-g6636
ATCAGGTGCCAAGCAGTGGGAGAAAGCAGCACAAGTTCTCAAAAATCCCAACTTTATGAA
GGGGTTTATGGTCCCTGGACTATTGAACCCTCCGACGTTCGAGAGGTGATTTTATACAGA
TCAGGGGTGGTGACTGCAGCCACATCATTTGTTCTTGCATCTTCAACTGCTTTCTTACCT
GATGCTTCTGCAATTAGTGATTTGATCAAGGGAAATCTTGATTTACTTTATGCCCTTGGA
ACTTGTGGATTAGGCTTGTCATTATATCTTATACACATCTATGTAACTGAAATCAAACGC
ACACTTCAAGCTCTATGGATGCTCGGTGCTTTTGGATCTTTGGCAACATATGCAAGCTTT
GCTCAACCTGCTGGAAAAGATTTAGTGGAATATGTTATTCAGAATCCAGCAGCTATCTGG
TTAATTGGTCCACTCTTTGCTTCCTTGACGGGACTTGTTTTCAAGGAAGGCCTTTGCTAT
GGCAAATTGGAAGCTGGTATTTTGACATTCATTATTCCGGCAGTTCTGCTTGGTCACCTG
TCTGGACTGATGGATGATGGAGTAAAAGTTACTCTATTGGGTGTATGGATGGCACTGTTC
GCAGTGTTTGCGGGAAGAAAATTCTATCAACCTATCAAGGATGATATAGGAGATAAATCT
GTATTCATGTTCAATGCTCTGCAGGAAGAGGAGAAGAAAGCCCTTATTGAGAAACTAGAG
CAGCAA
>JGYZ-g6407
ATGCTGAATTTGGAAGAGGTAGAGAAAATTCTCAGCGATGTTAAAGCTGACAACGTCCAA
GTTATCCCTGTTCCTAAACACTATGATTTCGCTGATTATATGATCATCGCCACCGGCCGC
TCCTCTTGGCACGTCCGGAACATTGCTCAAGCTCTCATTTACAAGGTTAAGCAAAAGCAA
AAGGGAGCAAAGAGGATGTTGTTACCTAGTGTGGAAGGGCAGGAAGGAGGCAAGTGGATT
GTTATTGACTCTGGGGCATTGGTAATTCATGCACTTGATGAGAAAGTGAGAACTTATTAC
AATTTGGAGAAGCTTTGGACTTCAGGGACAACAAACAGTGAACAGGCTCAAGATCTTGAA
AAGGCTTTTGTCAAGATTCGGCGGAAGAATAACTCCAAGAAACCACCACAG
>JGYZ-g6797
ATGGAGAGCGACAAAGAAGGGGAGGAGACCATTGTGTTTCTCGATCGTTCTTCTCGAGCT
ACAAGAGGCAGACGGATGACAAAGTTATTAGACAATGAGACAGAAGAGGATGAGATTTTC
TGGAATCAAGATGCTCTTAAAGAGGAGGAGAATGATGAAGAATATGAAGAAGAAGTAGAG
GTTGCTGATGTTTTTGACAGTGATTTTGATGAAGATGAGCCTGAGCCAGATGAAGAAGTA
GAAAATGAACCAATTGACAGGGCAAAGCCAAAAAAGCGACTGATATTTCCTGGAAAGACA
TCTTCAAAGACTAAAAAGAAAAAGAAGTCCCTGTCTAAGGTAGAAACAATTCCTCAAGAT
GAGAAAACTCCTGAGCAGTCGACACCATCTGAACACCATGATGCTCCTGATGATGTTGAA
GTAGAAAAAGTAATTAGGAAATCTACAAGAACTGCTGTTGTTGTTAAACAAGCTGAAAGG
GATGCAATCCGTGCAGCATTGCAAGCAACAATAAAGCCAATAAAAAGAAAAAAGGAAGGT
GAGGAGAAGCGGATGACCCAGGAAGAGATGCTGCTGGAAGCAGCTCAGACAGAAATCATG
AACCTTAGAAACTTGGAACGAGTTTTAGCAAGGGAGGAAGAGGTTAAGAAAAGAGCAGTT
GTGCATAAAGCAGTTTACACCGGTCCTCAGATACGATATCTCTCTAGGGATGGTTGCTCA
TATCTAGAATTCATCAATGGAGCGTCATTTGAATCAGAGATCTTGACAAAGTCTACTCCC
TATCCAGAAAAGGATTTATGTGCGGTCACTGGGCTACCTGCAAAGTATCGGGATCCTAAA
AGTGGACTCCCATATGCGACAAAAGAAGCTTTCAAGGTTATCCGGCAACAGCTCTGTGAT
AAAACTGGTGGCATTTCGGAGAAAAGGCCCATGGGACTTCTGACTGATACAATTCCCAGA
AAGCAAAAGAGAACGGCAACCACAAGGAGCACAACAGCAACCGATTTTCGACCATTTGCT
CGTTTCCTC
>JGYZ-g6176
AGAAGAACCTTCTCTATTTCTGCCACCGCAGCGTCACCTGGGAACTCCGACGTGCGAGTG
CGTTTCGCTCCCTCCCCCACTGGTAATCTTCACGTCGGGGGAGCTCGAACTGCTCTTTTC
AACTATCTCTTCGCTAGGTCTAGAGGCGGCAAGTTTATTCTTCGGATTGAAGATACTGAC
TTGGAACGATCCACTAAGGAATCCGAGAAAGCTCTGCTTCGAGATCTTTCTTGGCTTGGC
CTTAACTGGGATGAAGGTCCTGGTGTCGGTGGAAGCTTTGGCCCCTATTGGCAGTCTGAA
AGAAATTCTCTCTACAAGCAATATGCTGATAAACTTTTGGAATCTGGCCATGCTTATCTT
TGCTTTTGCTCTAATGAGGAACTGGAAAAGATGAAGGAGATTGCAAAATTGAAGCAATTG
CCTCCCGTATACACTGGAAAGTGGGCAAATGCCACTGGAAAAGAAGTTGAAGAAGAGTTG
GCCAAGGGGACCCCGTACACCTATAGATTTCGATTGCCTAAGGAAGGGACTTTGAAAATT
AATGACCTTATCCGAGGAGAGGTTGCTTGGAACTTGGACACACTGGGAGATTTTGTGATT
ATGAGAAGCAACGGACAACCTGTTTACAATTTTTGTGTGACTGTTGATGATGCTTTGATG
GCTATTTCACATGTCATAAGAGCAGAAGAGCATTTACCCAATACTCTAAGGCAGGCATTG
ATATACAAGGCTTTAGAGTTCCCAATGCCTTACTTTGCGCATGTTTCTTTAATCCTTGCT
CCTGATAGGAGCAAACTCTCAAAGCGGCATGGTGCAACCTCAGTTGGTCAGTTCTGGGAG
ATGGGATATCTGCCTCAAGCAATGGTAAATTATCTTGCACTGTTGGGTTGGGGTGATGGC
ACTGAAAATGAATTTTTTACCCTTGAACAACTAGTTGAGAAGTTCACAATTGAGCGTGTT
AACAAGAGTGGAGCCATATTTGATATCATGAAGCTCAGGTGGATGAATGGGCAGCATTTG
AGGTCCCTTCCATCAATGGAACTTACAAAAATTATTGGTGAGCGTTGGAAGAGCTGTGGT
ATCCTGACAGAATCGGAGGGGCTCTTTGTGGAAGAGGCTGTGCAGCTTCTGAAGGATGGG
ATTGACTTGATAACAGATGCAGACAAAGCTCTCACAAACTTGCTGTCTTATCCTCTATAT
GCAACTTTAACGAGTCCTGAGTGTAAATCGGTTTTAGGGGATGGCCTCTCCAAAGTTGCA
GCTAGCTTGTTGGCAGCCTATGATAGTGGTGAACTCCTTGGTGCATTGGAAGAAGGCCAA
ACTGGCTGGCAGAAGTGGGTAAAGAGCTTTGGTAAATCACTCAAACGCAAGGGGAAATCT
CTCTTCATGCCTCTCCGATTGTTACTAACTGGAAAGCTTCATGGGCCTGATATGGGTTTG
TCTGTCCTTTTGCTCCACCGAGCTGGAACATCAGGAGCTGTAGCACCTGAAACTGAGTTT
GTGAAATTAGATCAAAGGTTTAAATTGCTGAGAGAGGTTGAATGGACATCTATTGAAAAG
AATCAGCCGGTGTTGGAGTCCGCTGCT
>JGYZ-g6492
ATGGCTCGCGTTCCTAGTCCCCTCGGTCTCCATAGATTCCGGCCACATTCTCCTCATTTC
CATCAAATTCTTCAAGTCGAAAGACCCTCTATCCATCCCCAAAATAAATTTCGCACATAT
CAGAAAATTTGTTGCCAAACGAGCCCTAATCCTACTGAATCCTCCGCCACCCAGGAAAAA
TCTATTGTAGAGCCTGCTCCAGATGTTGACAGTAAAACTCCTCCAATGGTGGCTTCCTCC
AGAGAGAATGAAGTTCCTGAATATCCAACCAAAAATCTCAACAAGCAAATAGCAGTGGTT
TCTACACTTGCAGCTGTTGGACTTTTCTTGTCCACCAGGCTGGATTTCGGTGTTTCACTG
AAAGACCTTACGGCTATGGCATTACCCTATGAAGAGGCTCTGTCAAATGGGAAGCCTACT
GTTGTAGAATTTTATGCAGATTGGTGTGAAGTATGCCGGGAGTTAGCTCCTGATGTCTAC
AAGGTTGAGCAGCAGTACAAGGACCGCGTAAACTTTGTAATGCTGAATGTTGATAACACA
AAGTGGGAACAAGAACTTGATGAGTTTGGTGTTGAGGGTATCCCTCACTTTGCATTCCTT
GATCGAGATGGTAATGAGGAGGGTAATGTTGTAGGGAGGCTTCCAAAGCAATATCTGCTT
GAGAATGTGGATGCTCTTGCACGTGGGGAAGCATCAGTACCACATTCTCGGGTTGTGGGA
CAATATTCAAGTGCTGAATCCAGGAAGGTGCATCAAGTGGTTGATCCAAGAAGTCACGGT
>JGYZ-g6893
AAGCAACGGCACGAAGCAGTAGATGGGCTTTTGAATCTCTTCTTGGAAGCCAATCACAGC
CTCACTATTATCCACAACAAGCTTGACAGGGAGTTTTCTCAAGTATATCCTCAAAATGTG
AACCCGATGAAGCTTGTGGCTCGGGTAAAGAAAATTCAGGATGAGGTTTCATCTCTGAGT
GAGCAGTGCCGTGAACTTCTTGCAGCAAAGCAGGACTTAATTGACAAAACCAAGACAATC
TTAGTAGGTAACCGGTTATTACTGCAGAGAATGCAAGCATCCAGTGGTGTTCCTGTTACT
GATGACTCTAATGATCCATCGTACACTAACTTCAATCAGATAATTGAGGAGTGGACAGTC
AAAGTCAGATCAAAAATAGAGGATGAGGAGTCAAGCACTGAAGACATAAACCACCTGCTA
TTCTCAGCAATTGTTCCAGGCAAC
>JGYZ-g6226
CCGTCCTTATCGGGAGACATTTTACAAAAACTCGCCGTGTCCTCTGTTCTCTTGCTTGGT
TTAGGGCTTAACCGCTCTGCATTTGCCTCCTCGCCGATTCCTCCTGCTGCTCCCTCTGCA
GACAACCACGTAATTGAAGAAAATGCCAATGTGGTAAAATGGGAAAAGATGGAGAATGCC
GAAGATGAGGAAATGAAAGCAGAATTTGAGAGGTGGAAGTCTAAAACATATGCTCTGACA
GTTCCTCTTAGAATTGTTGCTCTCTGCAACTCACTCCCTCCTGCATGGTTTAAGAATTTC
ATGCAATCTCAAGGAAAGAGGGTGAGGATACGCCATGAATTTCGTCAAAGCCTTCAAGAC
ATCTTTTCTGAACTTCGTATACCATGTAATGAAAGGGCTACCAATCCAAAGTCTGCTCTG
TCAGCTGATCTTGTTACCCTTGGTGATTCTTGGCTTAGCTTTGCCATAAAGGAGGGTTTG
ATTGAGTCCATGCAAGGGGTAGCAGATGAGGATTGGTTTAGAAACTTAACTGATAAATGG
AAGGTATATTTACACAGGAGTAGCAATGGAAAACTGGATCCACATGGTCAAATATGGGCA
GCCCCGTACCGCTGGGGAAGCATGGTTATAGCATATAAGAAAAGCAAACTTCAAAAGCAC
AAATTGGCACCTATAGAGGACTGGGCTGATTTGTGGCGGCCTGAACTTGCAGGGAGGATT
TCAATGGTTGATTCACCTCGAGAGATTGTTGGTGCAGTGTTGAAATCCATGGGAGCATCA
TATAATACACACGATATTGCTTCCCAGGTTGCTGGTGGAAAAACTGCATTACTTGAGAAG
CTTACATTGCTTACTAAACAGGTCCGGTTGTTTGACAGTCAGCAGTATTTAAAATCCTTT
GCTGTGGGTGATGTATGGGTAGCTGTTGGGTGGAGTAGTGATGTCCTTCCTGCGGCTAAA
AGGATGTCAAATGTTGCAGTAATTGTTCCAAAATCTGGTGCTAGTTTATGGGCAGACTTT
TGGGGAATACCTACCACCAATAGACTTAAAACTGATGAATTTGGAGGACGAGTACGAGGC
CCATCACCTCTGGTGCAACAATGGATAGATTTTTGTTTGCAACCGGAAAGAGCAATATCA
TTCATGGGAGAAGTCATCCCAGGTGCATCACCACTTGCCCTGGAGAAACCTATTCAAGAG
TCTGGAAACCTTACCAAAGATCGGCCGAAGCTGGACACAAACCTCGTTGCTTCCGTTCCT
CCAGCAGAAATTTTGTCAAGGTGTGAATTCTTGGAGCCATTACCAGAAGAGACATTGTCT
GATTACCGGTGGCTCATTGATAGTATAAAGAAGCCTAATCATTCTCTGGTGCAAAGACTG
CAGCATCATATCCTTTCAGTGTTTCGAGTCTTCCGG
>JGYZ-g5981
ATCATGAAGAGAAGAAAGCCGATAACACCACCTCCATCAACACCTCCACCATCCTCATGC
CAAGCTGTATATACTTCCAAGAAACCTAGAAACATTCTCAAGAATCCCAAATCATCATGC
ACAATTCCCATTACCAAATGGGAGCCTCTAAACATTGGCAAATCAGAGCTTTATTTGCCC
CTTACCTTTCCCACAGGCCAAACTTTTAGGTGGAAACAAACAGGCCCAGTTCAATATACT
GGTGTTATTGGGTCTCATTTGGTGTCTCTGAAGCAGCTTGAAAATGGTGACGTGGGATAC
CATTTTCATAGCACAAAGTGTGTTGCAGGTGCCAGGGAAGTGTTGTTTGATTTTTTAAAT
TTGGGGATTTCTTTATGTGAGATTTGGGAGGAATTTAAGGCTTCTGATCCAAGGTTTGCT
GAGCTTGCCACTTATCTGGAGGGTGCCAGGGTGCTTAGACAGGACCCTCTTGAGTGCCTT
ATTCAGTTTATTTGCTCGTCTAATAATAATATTCAGAGAATTACTAAAATGGTTGATTTT
GTATCTTCATTGGGGAATTTTTTGGGGAATGTTGGAGGTTATAATTTTCATGAATTCCCC
AAGCTTGAACAGTTGGCCATGGTTTCTGAAACAGAGCTTAGAGAGGCTGGTTTTGGTTAC
AGGGCAAAATACATTATTGGTACCGTGGAAGCTTTGCAGTCAAAACCTTGTGGAGGTCTG
CAATGGCTTGCTGCTCTTCGTAAATTACATCTTGAAGAGGCAGTTGATGCTCTTGCAACT
TTACCTGGTGTTGGTCCAAAAGTGGCAGCTTGCATTGCACTTTTCTCTCTTGATCAACAT
CATGCTATTCCTGTTGATACACATGTTTGGCAGATTGCTACAAAATACATCATCCCGGAA
CTGGCAGGCACCCGACTTACTCCGAGGCTCTGCAGGCATGTGGCAGATGCTTTCTTTACA
AAATATGGGAAATACGCTGGTTGGGCTCAAACTGTACTTTTCATTGCTGAACTACCTTCC
CAGAAAGCACTCTTG
>JGYZ-g5865
AAAGGTACCAAGAGAAAGAAAACAAAATCCGAGGAATACCTTGAAATGGAGATGCAGGAA
GGTGTTCTTTCTGCTGCCAAGGCTTTGAAATCGCAAAGGAAGCTTAAAAAAAGGCTTAAG
GTGGAAGAAGGGAAATTATGTAGAGATGACAATGACGTCAATAAAGTATTTAAGGGAATT
CCTTCTGTTCTTGATGCTTTAGATAATGCAGAAAGTCGAGATATAAAGCACCATGTTAGC
AGTTCTTCTTGTAAAAAACGTCAAAGGATGAAGTCAGCAGAACAGAAGCAGGCAACTCAG
ACAGTATCTGAGCCAGTGAAAAATCATGGCACTGCTGTGGCAGTAGAGAAAGTTCCAGCA
GCTGTTCCTGATTTGGTTGGGAAAGCAAAATATGTGGCTCCTCACCTTAGATCTCGTATG
CAAAATGAATCAGAAGAGAATGCTCAAATTCGTAAACGAGTACGAGGTCCGCTAAATAGG
CTATCTGAATCCAATGTGGAATCAATCACAAGGGAAATATCCACAATCTTCCAATCACTT
GGACGCAGTGTTGGTACACAGATTGTTGGTGATGAGGTTTTGGCATCATGTTCTGGAGGT
CCTCGAGGCAATGAACAGTATGCTGCTACTTTTGCAGCTTTTGTTGCTGGCATGGCCTGT
TTGGTTGGAATTGATTTTGGTGCAAAGCTTCTTGCCTCGCTTGCTAAATGTTTTGAGATG
GAGTACCTTGAAGAAGATAATCTGTCCTTGAGGAATCTGACTCTTCTGCTATCCTATTTG
TACATGTTTGGAGTTTGCACGAGTGACTTAATATTTGATTTCCTGATAATGCTGAGCAAG
AGATTGACTGAGGTTGATGTTTCTACAATCTTGACAATTCTACAGTCTTGTGGGATGAAA
TTGAGGGGTGAAGATCCTGTAGGCATGAAGGACTTTATTCATTCTGTTCAGCAAACGGTG
CAGGAGTTGAAGGCTTCCTCTGGAGATGAGAAATCAAATGTGACTGGCAAGAGAACGGAG
TTCATGCTTGATACGATATGTGACATAAAAAACAACAAGAAAAGGCCTAAGGAGGACACT
GTTCAGCATACTCGCATAAAGAAGTGGCTGCAGAAGTTAAGAGTAGATGACATTCTAATT
AGAGGAATAAAATGGAGCAAACTTCTTGATCCTCACAAGAAAGGTCAGTGGTGGTTATCA
GGGGATGTTGCCTCCACCGGAGACAATATTGAAGAGGTTGCTGTCAAAATTGATAGGGGA
GTCTCTGAGGCCCAGAAAATGCTACAACTTGCTGCTGCACAAAGAATGAATACTGATGCC
AGAAGGGCAATATTTTGTGTGATAATGACTGCCGAGGATTGTGAAGATGCATTCGTGAAA
CTTTTAAGTTTGGACTTACATGGAAAGCAGGATAGAGAGATTATGCGAGTTCTAGTTGAG
TGCTGTTTACAGGAGAAAATATTCAATAAGTATTATTGTATACTTGCTGATAAGTTATGT
AGACATGACAAAAACCACAAGTTTACATTACAGTACTGTGTATGGGACCACTTCAAAGAA
CTGGAGTCAATGCCGATGATGAGATCAATGCACCTGTCAAAATTTGTTGCATCAATGGTT
GCTTTTTTTGGCCTCTCACTTGCGGTTCTGAAGGTGGTTGATTTTGTTGATCCAAGACAA
CTGACTCCCAAAAGAATCATGCATTTCAAGATGCTATTTGAGGCCATCTTCGAGTTCTCG
GATGGGCTTGTTTGGAATGTATTTACACGTATTGCTGTGACCCCCGAATATGAATCCCTT
CGCAGTGGAATTAAATATTTTATCAGCAAGTATGTCATTAGCGGCCAGAGTTCCATTGCT
GGTAAATTCAAGATTGCGAAGAAGGCCCTGAACAATGTTGAAGGAATCCTC
>DAYQ-g4802
ACCTCCCGGTTCAAATGCTCGGCCGGTCAGAGCGGGTTCTTCACGAAACTCGGACGGCTC
ATCAAGGAGAAAGCCAAGAGCGACGTCGATAAGCTCTTCTCCGGATTCTCCAAAACCAGA
GACAACCTCGCTGTCATCGACGAGCTCCTCCTTTACTGGAACCTCGCCGACACCGACCGC
GTCCTCGACGAACTCGAAGAGGCTCTGTTGGTGTCTGATTTTGGACCAAAGATTTCAATT
AAGATTGTGGAGAGCTTACGGGAAGATATATTAGCTGGGAAGCTTAAATCAGGAAGTGAG
ATTAAGGATGCTTTGAAGAAGACTGTGTTGGATTTGTTGTCTAATAAGGGGAATAAGACA
GAGCTTCAGCTTGGATACAGGAAACCAGCTGTGATTATGATTGTTGGAGTTAATGGAGGC
GGAAAGACGACTTCTCTAGGAAAGCTGGCTTATAGATTGAAGAAAGAGGGGGCCAAGATA
CTAATGGCAGCAGGCGATACATTTAGAGCAGCTGCTAGTGATCAACTTGAGATTTGGGCT
GAGAGAACAGGGTGTGAGATTGTTGTGGCTGAAAAAGAGAACGCCAAAGCATCATCAGTT
CTTCAACAGGCTGTGAAAAGAGGAAAAGAACAAGGTTATGATATTGTTTTGTGTGACACA
TCTGGACGTCTCCACACAAACTATAGTTTGATGGAAGAGTTGATTGCATGTAAGAAAACT
GTGGGCAAAGTTGTTCCTGGTGCTCCCAATGAAATCCTGTTAGTACTGGATGGAACAACG
GGTTTAAATATGCTTCCACAGGCAAGAGAATTCAATGAAGTTGTTGGGATAACTGGTCTG
GTTTTGACAAAACTAGATGGTTCTGCCAGAGGTGGCTGTGTGGTTAGTGTAGTTGACGAG
CTTGGCATCCCTGTAAAGTTTGTAGGTGTTGGCGAAGGTGTTGAAGACCTCCAACCCTTT
GATCCCGAGGCCTTTGTTAATGCTATTTTC
>DAYQ-g7367
TCACCATTTCTTCAGAAATCTGCTGTTCCTTTTGCTGCTTCACTTGCCATCATCCTCTGG
TCAAGTCCAGCTAATGCTGGATTTCTCTCTGGCTCTACCGGGATAGAATCAATTCCTGGT
CCTGAGTTACCTAAAATCGACTTCCTGAATAAATTCAATGAAGAAAATCAGAAAAAGTAT
GCCGAATTCGATGCAAGATTCAAGGATTCTCCTGTGCTCAAGCAACTACTAGAGAAATCC
AAGTTGAATAAAGAAAAGAACAAGCAAGAAATTCAAGACAAGTACTGCTTACGTGGGGCA
GAGTGGGGTGTAGGAGATTGTTCGGCAGAGGGAATGTCGCCGGATGATAGGGATAAGTTC
ATTGCAATGTTGAAGGAGAAGGTT
>DAYQ-g6540
ATGGAAACCCTGAAAATCCAACCAGAAAACTTGTTATCAAAAACCCATTTCATGTACTCA
ATTTCAACCAAACTCAGGCCAAAACTTTTCCACACTTGCTCTAAACTTAGGGCTCTCTGT
ACACCTTCCCTAACCTTGACTAGCACCCAAGCACCACAACCGACCACCACCAAAAAGACT
GTTTCTAGAAGTAGTGGTACGGTTAGGGTTAAGGTCTCCGACGCCGCCCAACTCAAGGAG
AACTGGTTAGCTTCACTCTCTTGCCCTCTTCCCGAAAAGACCCACGAGTCTGGTATCGAT
GGCGGCGACACGATGCCGCGGAGTAATGTCGGCCCTGAATTGGTCATTGGGATTGACCCT
GATCTTTCCGGCGCGTTGGCGGTTTTGAAAACTGATGATTCGGGGTGTACCGCTCAGGTG
TTCGACTCCCCTCACTTGCAAGTGCTGGTTGGCAAAAGACTTCGAAGACGATTGGATGCC
AGTTCTATTGTTAAGTTGCTTCGGAGTTTCAATGCTCCAATTGGAACTATTGCATATTTA
GAGCAGTCAACCCCTTATCCCCAAGATGGGAAACAGGGTTGGTGGAGCGGAGGCTTTGGG
TATGGCTTATGGATTGGAGTCTTAGTTGCTTCGGGATTTTCTGTTGTTCCAGTGCCATCT
TGCACATGGAAAAATGAGTTTGAACTCTCAGGAAATAACTCTAATAAGGATGATAGCCGG
AGGGTGGCGTCCACATTATTTCCATCAATGAGTTCCCTATTGAAAAGGAAAAAGGATCAT
GGCAGAGCAGAGGCTTTACTCATTGCCGCCTATGGCAAAGGCGTGAAGATGAAATCAAAG
TCATTATGTATCTCCCAGGAATTG
>VFFP-g6792
ATGTTGATGTGGCTTTGCAAGGCTCCCAACGTCCAGTTTCCATTCTCTGCGAGGACTTTA
ATCAAACACCTTCCGTCTTGGAAACCAAACCCGTTTTCTCGTCACAGAACCAACTCAAAA
GCCCTAACCACCACCAGAATCGTTAACTCTTCTCATTTCGAAACCCTAGATTCCCGCCAA
CAAGAGCAGATTCGTCTATACGTTGACGCCCTTCTTCAATGGAACCAGAAAATGAATCTG
ACGGCTGTTAAAGAAGTGAATGAAGTAATGGAGAGGCACATTGAGGATTCTCTTACAATA
TTAGCTCCTATACACAAATCTTACGCTTCACATTGCAACACTTCATGCGACAAAATCAGA
CTTGTTGATGTCGGGACCGGGGCGGGGCTTCCTGGATTAGTTTTAGCTATTGCTCGCCCA
GAATGGAACGTAACGCTATTAGAATCGATGAACAAGCGTTGTGTTTTCTTGGAGCATGCA
GTTAGTCTTACTGGACTGTCAAATGTGAAAGTCGTAAGGGGAAGAGCGGAGAATTTGGGG
CACAACCTAGGCTTTAGAGAACAATTTGATGTAGCTGTGGCCAGAGCAGTTGCAGAAATG
AGAATATTAGCTGAGTACTGTCTTCCTCTGGTTCGTGTGGGTGGGTTGTTTGTCGCTGCA
AAGGGTCATGATCCTCAGGAGGAAGTTAGGAATGCAGAAAGAGCAGTTCAGCTAATGGGT
GCTTCCTTATTGCAACTGTGCTCAGTGGAATCACAAAGCCCTTATGGAAAGCGAACTGCC
ATTGTGTGTTTAAAAGATCACCCTACCCCAAAAAAGTATCCTCGTGATCCAGGTACACCA
GCAAAAATGCCACTA
>MQIV-g5941
GAGATTGAGAAGATGAGCGTCGAGCAGCTAAGGGGCCTTAAAGAGCAAGCCGATATGGAG
GTCAATCTATTTCAAGACAGTCTCAACAACATCCGCACCGCCACCACCCGCCTTGAGCTC
GCCTCCGCCGCCCTCCACGATCTTTCCCTCCGCCCCCAAGGGAAGAAAATGCTGGTGCCC
TTAACGGCGTCGCTTTACGTGCCCGGAAAGCTGGACGATGCGGAGAAGGTCTTGGTCGAT
GTGGGCACTGGATATTTCATTGAGAAAACAATGGCAGAAGGTAAAGATTATTGTGAGCGT
AAAATCTCTTTGCTCAAGTCCAACTATGACCAGCTTCTTGAGGTGGCTACAAAGAAGAAA
AGTATAGCAGATGAGGCTGGGGCAGTTTTACAAGCAAAATTGAAGCAGATGGCTCCTGCA
>MQIV-g5664
TGCTCTTCTACAGCTTCAACTCCACAAGGCATTACTGGAAGTAGAATCACCGATTCGAAG
CAGCAGCCCATCGTCGTCGATGGTGATCCGCCAACTTTGGTCTCCGCCCCGGGCCGCCGA
ATTGTCGCAGTTGGAGATTTGCATGGAGATCTTGACAAAGCTAGACGTGCTCTTCAGATA
GCTGGTGTTCTGAGTTCTGATGGTCAAGATTTATGGGTTGGTGGAGAGACGGTATTGGTT
CAGCTTGGAGATATACTCGATAGGGGTGAAGATGAAATTGCTATTTTATCTTTATTGAAA
TCATTAGATATCCAAGCAAAAGCTGATGGGGGAGCAGTTTTCCAGGTTAACGGAAATCAT
GAAACCATGAACGTGGAAGGGGACTTTAGATATGTTGATACGGGGGCATTTGATGAGTGT
GCTTACTTCTTGGAACACTTGGAAACCTGTGGTTACAACTGGGAAGAAGCATTCGTTAGC
TGGCTTAGTCTGTCTGAAAGTTGGAAAGGAGACCGTAAGATGCCTCGATATAATTGGAAT
CTCTGGGATTTGGCGAAGAGACAAAGAGGAGTTATTGCAAGATCGATTCTCCTAAGACCA
GGGGGTCCATTGGCATCCGAACTGGGACGCCATGCAGTTGTTCTCAAAGTTAATGACTGG
GTATTTTGTCATGGTGGACTTCTTCCTCATCATGTTGAATATGGCATAGAAAGAATGAAT
AAAGAAGTATCTTGTTGGATGAAAGGCCTTAGCATGGATGATGATTATCCCCAACGGCCC
TTTATAGCCACCCGAGGCTATGACAGTGTAGTTTGGAGTCGTTTATACTCTAGCACATCA
AATCTCAATGATTATCAGATCGATCAGGTCGAGACGACTCTGCACGAGACACTTGAAGCA
GTAGGTGCCAAGGGAATGGTGGTAGGACATACTCCACAACCTACAGGGGTAAACTGTGAA
TTCAACTGTAGTATTTGGCGCATTGATGTGGGAATGTCGAGTGGAGTTCTCAATTCGAGG
CCTGAGGTTCTTGAAATTAGAGAAGGTAGAGCAAGGCCAATCAGGAGCAGAAGAGATGCA
TAT
>MQIV-g6284
ATTCTTTTCGCGTGTTTGCTTTGTTTTAAGCATCTCTTTGCTGTGGCTGCGCCGGTGTAT
TTTGTGTATTTGTTTAGGCATTATTGTAGAGGTGGATTGATCAAGGGGCTTGGGAAGTTG
GTGCTTATGGGAAGTGCTGTTTTGGTGGTTTTTTCTGCTGCGTACGGGCCATTTTTGTAT
TGTGGGCAGATACAGGAAGTTCTGCGCCGCATGTTTCCTTTTGGCAGGGGACTCTGCCAT
GCTTACTGGGCTCCAAATTTCTGGGTATTCTATATAATGTTGGATAAATTCTTGGCAGTT
TTGCTTGTGAAGCTAGGATTTGATATCCAAACACCAAAAGCTTCATTCACTGGTGGGCTA
GTGGGGGATTCATCTCCTTTTGCTGTATTACCCACGATAACCCCTTTGATTACATTCATC
ATGGTCCTCTTGGCGATATTTCCTTGTCTCATAAAGGTTTGGAGGAATCCCCAACCAAGG
ATGGTCTCTAAATGGGCATCCTATGCTTATACATGTGGCTTTCTATTTGGATGGCATGTT
CATGAAAAGGCATCTCTACATTTTGTGATTCCTCTTGCAACTACAGCCCTCAAAAGCACA
GAGGATGCTAAGCATTACTTCTTTTTGTCCATAGTGTCTTACTACTCTCTTTTCCCCCTT
CTCTTCGAAGCCCAAGAATATCCAATTAAAGTTGTATTTCTGCTTCTACATGCTGTGATA
ATGTTTCTCGGATTCTCCTCACGATTTCCTACTACAACGGTTGTCAAAGGAAAAGACAAT
CAATCAGCAAATCCAGCCTTCCAAATTGGCTGGTTTGGAAAACTCTACTTGTCGGGTTTA
TTAGCCGTTGAGATATGGGGGCAGTTTATGCACCCCATTATTTTTGGTGACCGCCTTCCG
TTTTTGCCCCTCATGATGATTTCTATATACTGCGGTTTAGGTATGACGTACTCGTGGATT
TGGCAACTACGACGGATC
>XSSD-g6119
TATGACAGAGATACTGCTGAAAAGCTAGGTTCACTGAGAGGTGAGCATGTCAAACCTATT
TGTTTCTTGTCTTGGTCACCTAATGGAAAGTATATGGCTACATCTGGTTTAGATAACCAA
GTTCTAATATGGGATTTTGGCAAGAAACAAGACATTGATCGACAAAAGTTTGATGACAGA
ATATGTCATATGGCATGGAAACCAACTGGTAATGCACTAGCTGTTATTGATGTAATGGGA
AAGTATGGTGTTTGGGAATCTGTAATTCCTTCATCAATGAAGTCTCCAACAGAAGATGTT
CCCAGTATACAGTCAAATTGCAGCAATGGACTTCTCTTATTTGATGAGGACGAACAAGAG
CCAAGTATCTCTGCTAGTTTAAGTGATTTGGGGGAAGACAGTATTGGAGAATCAGTGCCT
CAAAGTCGAAAAAGATTGCGGAAGTCATCTTCGTTTGAAGAAAATTTGGAAGACAACATT
TATGAGGATTTGAATGTAGCTCCAAGGTTTGAATCGCATAAACGGCCTGCTAAGGTTCAC
AAGGATGGTTTGCATGGAGGAGACGGGAAGCCTAAAGGCGCGATCATACATAATAGTTCA
AAAATGCAAGAGCCATTTCAGCCTGGTGCAACTCCTGTGCTGCCTGGAACTCTATGCTAC
AATATGCTTGGAAGCGTAACCACTATGCAGCACGATGGATATTCACACATTGAGGTTGAT
TTTCATGACACAAGTCAAGGTCCAAGAGTTCCAGCAATGACTGATTATTTTGGTTTTACA
ATGGCTTCCCTAAATGAGAATGGAAGTGTTCTTGCAAATCGACAGATGGGTGAGAAGAAT
ACGAGCACTCTCATGTATCGACCATTTAGCTGCTGGGCAAATAACAGTGAGTGGTCTATG
CGGTTTGAAAACGAAGAAGTGAAAGCTGTGGCTCTTGGTACTGGATGGGTGGCCGCAGTA
ACTAGTGCTCAATTTCTCCGCATCTTCACTGCGGGTGGTTTGCAGAGACATATTCTCTCC
CTTGATGGACCAGTTGTCACTGCAGCAGGCTTCAAAGATGAACTTGCAGTTGTTATTCAT
TCTTCACAACCTCTTTCTTCTAATGATCAGATGTTAGATTTCAAAGTGTTCAACATTCGA
CATGGAACTCAACCCCTGAAAGGACGCCTGCCCTTGTCACCCGGTTCATCATTAGAATGG
TTTGGGTTCAGTGAGGAAGGCCGATTAGCTTCTTATGATTCTAAGGGCATGCTAAGGGTT
TACTCAGATCAGTTTGGTGGGAGTTGGCTTCCTCTATTTAGTGCCAGCAAAGTAAAGAAA
CCAGATGAAAACTACTGGGTGGTTGGTTTAAATGCTGAGAAGTTGTTTTGCATTGTATGC
AAGTCTCCTGATTTATATCCCAAGGTGTCATCCAAACCAGTCCTCTCACTTCTCGATCTT
TCATTTCCTCTTGCATCTTCTGATCTCGGAGCAGAAAATCTCGAAAAAGAATTCATCTTC
AGGAACACTCGCCTTTCACAGATTCATAAAACAATGGATGAAACAGAAGCTGCTGGTATG
GATTGCACTACACTCGACGATGAAGCTTTTGATATGGAAACAGCACTCGATAGGTGCATC
TTGAGGCTTATTGCATCGTGCTGCAATGGTGATAAGCTAGTAAGAGCTACAGAACTTGTC
AAACTTCTATCAATGGAAAAGTCAGTAAGAGGAGCCATAAAACTAGCTAGTACTTTGAAG
CTACCGAACTTAGCAGAAAGGTTCAGCAGCATTTTGGAGGAACAATTTCTCAATGACACA
ACCAAGAACACAGTGCAGTCTCATCCTAACTCGGTTCCTGCTACGTCTACAAAAGTCGAC
ACCATCGACAAGAATAACTTAAGTTCAAGCCTAACCAACGAGCCATCGGAACCTATCACT
CCTTCACCCACCCCGAAATTTACAGCCCCCATCTTCCCTAAGAAAAAGCTTCAAGGAAGC
AACTTTCATAAGGAGAAAACAGAACCCAACAAGCTGGTTGCAGTTAATGATAGTTCAATG
AAGCAAAATGATGGTACATATTTAACAAAAGAAGTAAAATTTTTAGGTGCTTCTAATCCA
TTTGCTAAATCATCAACTGTTCCTGAGAAATCCTCATTACTGGATTCCATCAAGAAGATG
AAG
>THHD-g6883
CATACCCATGACCATCACCACCATGACCTTGACCATCATCATGATCATGACCATTCTCAT
GATGATTCAATAACAAAATCATGGGTGGGCCCAGATGGGAAGGTGTACCATAGCCATGAT
GGACTGGCACCTCACTCACATGAACCCATATACTCACCTGGCTACTTCAGCAGAAGAGCT
CCACCACTTATCAATAGAGATTTCAATGAAAGAGCTTTCACTATTGGTATTGGTGGCCCT
GTTGGTACTGGGAAAACAGCTTTAATGCTAGCTTTGTGCAAATTATTGCGGGACAATTAC
AGCCTTGCTGCAGTGACAAATGACATATTCACCAAAGAGGATGGCGAGTTCTTAATTAAG
CACGGGGCCCTTCCTGAGGAAAGAATACGTGCTGTGGAAACAGGAGGCTGCCCACATGCT
GCAATTCGTGAAGACATCAGCATTAATCTTGGCCCTCTGGAGGAGCTTTCTAACTTGTAC
AAAGCAGACATACTTCTTTGTGAATCTGGGGGAGATAATTTGGCTGCCAACTTCAGCCGG
GAACTTGCTGACTATATCATCTACATCATAGATGTATCTGGTGGTGATAAGATTCCACGC
AAAGGTGGCCCAGGCATTACTCAGGCTGATCTCCTAGTAATAAACAAGACTGACCTTGCA
CCAGCAGTTGGAGCTGACTTGGCAGTCATGGAGCGTGATGCGCTTCGGATGCGTGATGGA
GGGCCTTTTGTCTTTGCTCAGGTGAAGCATGGGCTTGGCGTAGAGGAAATTGTGAACCAT
GTTTTACAGGCATGGGAAGTAGCTACAGGGAAGAAGCGCCAT
>THHD-g5815
GTCGGCGTTCTCGCTCTACAGGGATCCTTTAACGAACACATTGCAGCGCTTAAAAGGCTA
GGAGTGAAGGGAGTGGAGATAAGGAAGCCAACACAGCTAGAGAATGTGAGTTCACTCATC
ATTCCTGGTGGTGAGAGCACCACCATGGCTAAGCTCGCCGAGTACCATAACCTGTTTCCC
GCTTTGCGCGAGTTTGTTAAAATGGGGAAGCCTGTTTGGGGGACCTGTGCAGGTCTTATC
TTCTTGGCAGACAAAGCTATTGGACAGAAAACTGGAGGACAGGAACTAGTTGGTGGCTTA
GATTGTACGGTCCACAGAAATTATTTCGGTAGTCAGATCCAAAGCTTTGAGGCAGAGATT
TTAGTTCCAAAGCTTGCATCTAAGGAAGGTGGTCCTGAAACATTTCGTGGAGTTTTTATC
CGTGCTCCTGCAGTCCTTGAA
>THHD-g5941
ATGGAGAAGATGAGCGTTGAACAACTGAAAGCTGTTAAAGAACAGTCTGATATGGAAGTG
AATCTTCTTCAAGACAGCCTCAACAACATCCGCACTGCCACCGCTCGTCTCGAGATCGCC
TCCACCTCCCTCCACGACCTCTCCCTCCGCCCCCAAGGAAAGAAAATGTTGGTGCCTCTC
ACCGCATCGCTCTATGTACCTGGCTCCCTTGATGATGCAGATAAAGTCCTAGTTGATATT
GGTACTGGATACTTTGTGGAGAAAACAATGGATGAAGGCAAAGATTATTGTGAGCGTAAA
ATCAACTTGCTGAAGTCTAATTTTGACCAACTCATTGAGGTTGCATCTAAAAAGAAAAGT
GTCGCAGATGAAGCTGGGGTAATCTTACAGGCAAAATTGAAGCAGTTAGCCCCTACAACA
>THHD-g4890
ATGGCTGAAGACTTCTGCTCTGAGCGTCCTTTGTTTGGTGGCGCAATTGCTGCTACATTC
CCTCGTAGGTTCCAGGATGTGAGCAATGTACGGCAAGTCCCTGATCATCAGGAGGTGTTT
GTGGACCCCACACGTGATGAAAGCTTGATTTTCGAGCTTTTGGATTTTAAACATGATGTT
GGAGATAATGGAAGCGCTACCTGGTTTCTTCAAGACCTGGCTACTGAACAAGATGCTGAA
GGATGCACGTTGATTGATCAGTCAGGAGTGGTTGAGGCCCCTGGTTTGCATTACAGAAAC
ATCCCTGCTGTTGTTACAACTGCAGTTGGTCAAATGGCCATTTCTAAGGGACGGCAAGGA
AGGGAAGCACAAAATATTGTGAGGGTCTATTTGGCAAATCTACGTATTAAGGAAGTTGGT
ACAGATGTGCTACTAACTGCATATGAGCCCATCTTAATAAACCCATTGAGTGAAAGTGCT
AGCACAGTTGGTGCTGGTCTAGCTGTTCCTGGTACACAATCTGGATTCATGCCAATGAGT
GAGATCTTTAAGCTCGCGGTCTCTAGCTTCAAAGTGAACGACTGGAGCCTTTTTGGTCCT
GCTGCT
>THHD-g5840
GGTGCAGTGAACTTAGCACCAGGGACACCTGTGAGGGCAACGAGTATATTGGTGGTTGGT
GCTACTGGGACTCTTGGTAGACAGATTGTGAGGCGTGCACTTGATGAAGGGTATGATGTT
AGGTGTCTTGTTCGGCCTAGACCTGCTCCTGCTGATTTCCTCCGTGATTGGGGTGCTACT
GTTGTCAATGCAGACCTAAGCAAACCAGAGACCATACCTGCAACATTGGTCGGCATTCAT
ACTGTCATAGACTGTGCCACAGGGCGTCCAGAAGAGCCCATTAAGACGGTAGATTGGGAA
GGAAAAGTTGCTCTTATACAATGTGCAAAAGCAATGGGAATCCAGAAATATGTATTCTAC
TCCATCCATAACTGTGACAAGCATCCTGAAGTTCCACTCATGGAGATCAAGTATTGCACG
GAGAAGTTTCTTCAGGACTCTGGCCTAACATACATCATAGTCCGGTTATGTGGTTTCATG
CAGGGCCTTATCGGGCAATATGCAGTGCCAATATTAGAAGAGAAATCAGTTTGGGGAACA
GATGCCCCCACACGAATTGCTTACATGGACACCCAGGATATAGCTCGATTGACTTTTATA
GCTTTACGGAACGAGAACATTAACAGGAAGCTTCTCACATTTGCTGGTCCTCGTGCATGG
ACGACCCAAGAGGTGATAACATTGTGCGAAAGGCTGGCAGGACAAGATGCAAATGTTACT
ACAGTCCCAGTTTCTGTCTTGAGATTCACACGCCAGCTGGCACGGTTTTTTGAGTGGACA
AATGATGTTGCTGATAGATTGGCATTTTCGGAGGTTCTTACAAGTGATACCATTTTCTCT
GTTCCGATGATGGATACATATAACCTTCTTGGTGTGGACCAAAAAGATATAGCTACGCTG
GAGAAATATTTGCAGGATTACTTCACAAACATATTGAAGAAATTGAAAGACCTCAAAGCA
CAATCAAAGCAAAGCGACTTTTACATC
>THHD-g6405
CAACAACAGCAACAGCAACAACCACAACCACAACCAGTAGTTGTTGAGAGGCTGAACCAA
GCTGTGCAACAGCAACTCAACTTAGAATCCCTAAAAACACGAGCCATCAGCCTCTTCAAA
GCCATCTCTCGCATCCTCGAAGACTTCGACGTCTACTCTCGCACCAATACCACTCCCAAA
TGGCAAGATATATTGGGGCAGTATTCGATGGTGAATCTCGAGCTTTTCAACATTGTGGAT
GAAATAAAGAAGGTTTCCAAGGCTTTTGTTGTGCATCCAAAGAATGTTAATGCAGAAAAC
GCTACAATACTACCTGTTATGTTGTCCTCAAAGTTACTGCCGGAGATGGAAACGGATGAC
AACTCCAAGAGAGAGCAGTTGCTTCATGGGATGCAAAACCTACCGATAACCACACAAATT
GAGAAGTTAAAGACTAGAATTGATATGATTGGAGCAGCCTGTGAAAGTGCTGAAAAAGTA
TTAGCTGATACGCGTAAAGCCTATTGTTTTGGTACTCGTCAAGGGCCACCAATTCTGCCA
ACTTTGGACAAGGGTCAGGCTGTGAAAATTCAAGAACAAGAGAACTTACTCCGTGCTGCT
GTAAATTATGGTGAAGGTTTACGAATACCTGGAGACCAAAGGCAGATGACATCTGCACTT
CCAATGCATCTGGTAGATGTGCTGACTGTAGGTGACGGAGGGCATAATTTTGCCGATACA
TCTGGTGTGTACATGAAGAATACTCCACCTCTTTCGTCAAACAACATCAGTGGTCAGGGG
ACATTGTTACAGGCTTCTGGATCACAACTTATTGGAAGATCAGCTGCATCTCCAGCTGCT
ACCAGTGCTACATCCTTTGATAACACAACGCCATCTCCCCTTCCGTATGCCAACTCACCT
AGGTCTGGTACAAACATGATGAATACACCATCTCCTCAACAGCAAACCCAGCAGCAGCAG
CAGCAACAGCAGCAGCAGCAGCAGCAGCAGCAAAGGCAAAAGATGATGCAATTACCTCAG
CAGCAACTCCTTGCTCAGCAACAGTTCAGACAATCTACGATGCCAGGACTGGGACAGAAC
CAGTTGCCGCAGCTACATGATTTGCAGGGCCAGGCTCAGCAGAAGTTTCAATCGTTACAT
GGACAACATCAGATGCAATTTTCTCAGTCACTGGGACACCAACAATTTCAGGGTAGGCAG
CTGCCCTCTGTTCAGCATGGCATGGGTCAAAACCAACTCAACCAAGGAAATCAGTTGAAT
CGCCATTTAAGCCAGTTTTCTAGTACTGCTAATAGTGCACTGTATAATGCTGCTCAGGGG
ACCCCAAATACCCAGATGATTCCAAATATGTCAGCTACAATGTCGTCACAGTCACTGCCG
CCAAGAATGCAGTTTGGATTAACTGGTAACAATCCCCAGCGGAGTCATGCTTCGCAGATT
TTGAGTGATCAAATGTTTAATATGGGAGTATCAAATCCTGGTAGTATGATGCCTATACAA
GCACAGCAACAGCAGCAGCAGCAGCAGCAGCATGGTTCACAAGGTGCATTTGGTAATATG
CCCCCAAATGCTCAGAATCTACAATCTGGTATGGTAGCACTTCAAAATACACAACAAAAT
CATCCCAATTTTTCACAACAGAGACAGCAAAATCAGCAA
>THHD-g4691
ACTCTTTCAGTTCCACTCTCCCAAAACAATTTATCTATCCATCATTCATCCACTAAACGC
CACCGTTTTCCTATCCCAGACGTTCATGCACATATCAGAATCAGCTGTTCTGCTGGCAGA
GATGGTGCTATATCCAAGGAAAGCTTTCCTCATTTTAAGGAACTTAGGGGTGTAGCTTGT
GGCATTCTTGCTGTTTGGGCTGTCACTACTGCCTCACCTGTAATTGCTGCCAATCAGAGG
CTGCCTCCACTGTCAACAGAACCCAACCGGTGTGAGCGTGCATTTGTTGGTAACACAATA
GGTCAAGCAAATGGTGTTTATGACAAACCAATTGATCTCCGCTTCTGCGATTACACAAAT
GATAAATCCAACCTGAAGGGAAAGTCTCTTGCAGCCGCACTTATGTCAGATGCCAAGTTT
GATGGTGCTGACATGACAGAAGTGGTGATGTCAAAGGCTTATGCTGTGGGAGCTAGCTTC
AAGGGTACCGACTTCTCAAATGCTGTATTAGATCGGGTTAATTTTCAAAAATCCAATCTC
CAAGGAGCTGTGTTTAGGAACACTGTTTTATCTGGCTCCACATTTAATGAAGCTCAACTT
GAAGATGCAGTTTTTGAGGACACCATTATAGGCTACATTGATCTTCAGAAGCTTTGTACA
AATATAACTATCAGTGCCGAAGGAAGAGCTGAGTTGGGATGTCGA
>THHD-g5554
CTGGACATCGAGCTGTGGCCCAAGGAAGCACCAAAAGCCGTTAGGAACTTCGTGCAGCTC
TGCCTCGAAGGCTACTACGACGACACCATCTTCCACCGCATCATCAAGGGTTTCCTCGTT
CAAGCCGGTGACCCCACCGGCTCCGGCACAGGTGGTGAAAGTATTTACGGCGGTGCGTTC
GCCGACGAGTTCCATTCGCGGCTAAGATTCAACCACAGAGGCTTAGTGGCGTGTGCAAAT
GCTGGCGCCCCGCATTCGAATGGAAGTCAGTTCTTTATATCGTTGGATAGATGCGATTGG
CTTGATAGGAAGAATACAATTTTCGGAAAGGTAACTGGTGACTCCATATTCAATCTTCTC
AGGCTAGGGGAGGTTGACGCTGATAAGAATGATCGGCCATTGGATCCGGTCCCGAAGATA
AAGTCGGTTGAGGTAATATGGAACCCTTTCGAAGATATTGTTCCGAGAGCATCACCAAAG
CCTTTGATCCAATCCACAACTGATACCGAAAATAAAGATTCGAAGAAGAAAGCTGTAAAA
AAGCTGAACTTGCTTTCATTTGGAGAAGAAGCCGAAGAAGAGGAGAAGGAATTGGCAGCT
GTGAAGAAAAAGATCAAGAGTAGCCATGATGTATTAGATGATCCTCGTCTCTTAAAGGAA
GAAAATCCAAATAAAGAATTGAGTACATCTGAAGCCAAAGCAATAAGGGATGCACAGTTA
TCTGTCAGAGAGACTCTAAGTTCAAAGAAAGAAGGGTCACAAAGAGATTCAGATGCTAAA
TTTTCTGATCCTCTTGATAATAGTGATGATGATGAAGCCAACTTTGATGCACAAATGCGT
AGACAAATACTTAAAAAACGTCAGGAGCTGGGAGATTTCCCATCGAAACAAAAGCTACAC
AATGGAAGCTCTGGCCCAAAGGACCATGAAAAGCCTTCACCAAGGTCTTATGCTGAGAGC
ATTGATAATGACCAACCAAGGGTGGAAAAGCTGTCCTTGAAGAAAAAAGGATTAGGGTCA
GAAGCCAGAGCTGTTCGCATGGCTAATGCAGATGCAGATTTACAACTGTTGGGTGAAGCT
GAACGAGGAAGACTACTGCAAAAACAGAAGAAGCGCAGACTTCAAGGACGTGAAGATGAG
GTTTTAGCAAAACTTGAGAAGTTTAAGCATACCATTTCTGCAAAACCCGTTGCTTCAAGT
ACTGAGTCCGGTGGTGGTGATGATGAGGATTTATCTGACTGGAAAGCGGTTCGCTTACAG
TTTAAACTTGAGCCCGGCAAGGATAAAATGTCTCGCAAGGATGACCCTAATGACTATGTT
GTGCAAGACCCTCTTCTGGAGAAGGGGAAAGAGAAATTCAACCGGATGCAAGCCAAGCAA
AAGCGACGAGAACGAGAATGGGCTGGCAGATCTCTTACT
>THHD-g6459
TCTTCCACTATCACCTGCTCTGCTGCTAATAAGCCCTCTCCTTCCACTCAAATCAGTTCT
ACAGCCAAGATACGGAGTGAAGTTCTCTCTCCCTTTCGAACTGTCCGGATGTTCTTTTAT
CTTGCATTCATTGCAAGTGGTTCTCTAGGGGGATTGATAGCCACCACACAGTTAATTGCA
GCACTAACCAATTCAGCAAGAGCGGCTCAAATCCCTGACATGTTGAAAGGTCTTGGCATA
GACATTGGAGCAGTATCTATTTTTGCATTCCTATATTCCAGGGACAACAATGCTAAGAAT
GCACAACTGGCTAGGCTTTCAAGAGAGGAAAACCTTTCAAATCTTAAGCTCCGTGTGGAT
CAGAACAAGATTATTTCTGTCAGTGCTTTGAGAGGATTTGCTCGTCTTGTAATTTGTGCT
GGCCCTGCATCTTTCATTGAAAAGTCCTTTGAACTTAGCCAGCCTTTCACTGAGAGCCTT
CTGGATCGAGGAGTGCTTGTTGTGCCTTTTGCTACAGATGGGAATTCACCTAGTTTTGAG
TTTGAAGACAGTGAGGAAATGGAAGAAATTACCCCCAAAAGGAAGAGGCTCTGGCAACTG
GCGCCTCTTTATGTCACTGAGTGGTCCGAGTGGTTGTATGAACAAAAGAAATTGGCTGGT
GTCTCCCCCGAGTCTCCCGTGTATCTATCTCTACGCATGGATGGCCGTGTTCGTGGCAGT
GGCGTTGGTTACCCTCCCTGGAATGCTTTTGTTGCACAATTACCACCAGTAAAGGGAATG
TGGTCAGGACTTCTTGATGGCATGGATGGAAGAGTT
>THHD-g6048
ATGAGCAACCCTTCGGCAGGACTGTCCTCAAAATCAAAAGTTGGATCCTCACAGCCATCA
GAAACTTCATTTAAGCGCAAGCGAGGAGTCTTTCAGAAAGATTTGCAGCACATGATGTAT
GGTTTTGGTGATGATGCTAATCCGCTTCCAGAAAGTGTGGCACTAGTGGAGGACATTGTT
GTGGAGTATGTCACAGATTTGGCACATAAAGCCCAAGATATTGGATCAAAGAGGGGAAAG
CTATTAGTTGAGGATTTTCTGTATCTAATTCGCAAGGACTTGCCAAAACTTAACCGGTGT
ACAGAATTGCTGTCCATGCAAGAGGAGCTTAAACAAGCAAGGAAGGCTTTTGAGGTAGAT
GAAGAGAAGCTGGCAGCAATTGAA
>THHD-g5273
ATGTTCAAGAAGGCAGTGGAAGCAAAATCACACCAGAGGCTATCAGGAGCAGACAAAAAG
AAGCTCAAAAGAATCCTCAGAGACCGCTTCCCTTGCGCTTCTGATGCCGATTTCGACGCC
TTATTCCCTCCCAAGGCGGAGTTAACAGTTGCAAAGTTTCAAAATCGAGTCCATGTATAT
GGTGTAGAAGGTGGCTTTCCTGTGTTTTTTGATGTTGATGGGCGAGGCTCAGAAATATTT
CCCACAGTTTTTGCTCTGTGGAAGGTCCCTGAAATCCTGCCATCTTTTATGCTGAAGGGG
GGTGAGGTTTCACGATTTGTCATTGGAGGGGCAGATTTGATGTTCCCTGGTATTAATGTA
CCCGCTGAAGGTCTACCTTCATTTTTAGCTGGGGAACCATGGGCAGTAAAAGTTCCCGGC
AATCCAGCACCTATTGCAGTTGGGTCTACCACTATGAGCAGCACCGAAGCATTAACAGCT
GGTTTGCGTGGAAAGGCTTTAAGAATAACTCATTATTATCGTGACTCACTTTGGGAATCA
GTTGACGGCCATTACGTGCCAAATGCAGGTTTCTTCGAAGATGTTGTCTTTGAGGATCCT
GCTTTGTTGTCATTGTGTCAGGCTTCTGATTCATGTGAAGGTGCTAGTGATGCTTCAAAT
GATCAACAGAATGACATCAACAATGAAGTAGTTGGGGAATCTGTTGACTTGAATGATATC
ATCTCTCAAACTAATGCTGCTTCAGTGACACAAAACAATTTGAAGAATGATAATGCAGAA
CAAGTGATTGCAGATGTGGACAGTTTGAAGTTGACAGATAATGTTGCTGATGAAGAATCA
AATGTCGAGGAGCAGCATACTTTGTCCATCGAGGATGTGGATGCCCATTTAGACAGATGC
CTTTTGCAAGCCTTGCATACAACAGTTAAGGATAAAGATCTTCCGATGCCTGGAAGCACG
TTATGGTCAAATCATGTATTACCTTGTAGGCCTTCAGGTATCACACTGGATATCAAGAAA
TCGTCTCACAAGAAACTGTCAAAGTGGTTACAAGCTAAATCATCTGCAGGACTGATATCT
GTTAAAGAAGAAAAATATAAAAAGGAAACTGTATTATTTTCTGTTAACCGCAGTCACCCA
GACTACACATCCTTCAAGCCAGAGAAACGGCAAGTAGAGAAAATTGATAAGGCTGGCGAT
CATGCTGCCAGTGAAAGTCGGTCGCAAAAGACACTTGAAGTGGCAGAGATTTATAAATCA
AGTGTGCATGTTAATCCCATTTTTGCTTCTGTTGGGGCTGATGTGGGGAAACTTTACACT
GCTTCAGAAGCCTCAGATATTGTTTTCAATTATATCGAGAAAGAAAATCTGGTTAAGCCA
ACAAACAAGTCTATTGTGGTTTTGGATCCAATATTATGTGATGCTTTATTCAAAGGAGCC
ATTAAAAAAGGTTCAACATACCCAACAGAGATTCATAAGAAAGATTTAGGACCAACATTT
GTAAGTCGGATGCAGCCTCACCACATAGTGACCAGAGGAAGTGAGTCAGTAGTTCGTAAA
GGTGCTCTGAAAACAATTCAGATAGTGACAGAAAGACGGCAAGGTAACAAAAAGGTGACA
AAAGTCTCAGGTTTGGAAACATTCTTGATAATTGCTGAAGCATTAGCATCAGAGCTGCAG
AAAAAGTTTGCCTGCAGCACAACAGTGGGAGAGCTACCTGGTAAGAAAGGGCATGAGGTT
CTTATTCAAGGGGGTGTGATTGATGATGTGGCCAAACATCTGGTTGAACAATATGGGATT
CCAAAGAGATACATTGAGGTTCTTGATAAAACCAAGAAA
>THHD-g5477
AAATCGAGAATGCGGAGATCGTTAACGTGGTTAGGTCGACCTCTGGTGACAACGCGAGGG
TTTAGCACCATCTCCGAGAAAATCGTAGCTTCCGTGCTTTTCGAGAGATTGCCAGTTGTC
ATTCCCAAAATCGACCCTGTGGTTTATGCATTTCAAGAGTTCTCGTTTCGATGGAGACAA
CAATATCGACGCAGATATCCAGATGAATTTTTCGACAAGTCTAACTCAAGGGGAAAAGGT
GACTACCAAATTGACTATGTACCAGCTCCACGGGTCACTGAAGCTGACAAAACAAATGAT
AGAAAGTCATTACAGAGAGCACTTGACAGAAGACTGTATCTTCTTCTCTATGGTAACACA
TTTGGTGCTCCAAGTGGGAAGCCTGTCTGGCATTTTCCAGAAAAAGTGTATGAATCTGAG
GAGACATTGCGCAAGTGTGCAGAGTCTGCATTGGATTCCGTCATAGGTGACCTTTCCCAC
ACATATTTTGTTGGAAATGCTCCTATGGGTCATATGGTTATGCAGCCAACAGAGAATCTG
CCAGACCCTTTTAAGCGATTCTTCTTCAAGTCCCAAGTGATTGCAACCAACAAGTTTAAA
ATTGGGAAGTGCGAGGATTTTGTTTGGGTGACCAAGGATGAACTCTTGGAATATTTTCCC
GAGCAAGCAGAATTCCTTAACAAGATGATCATCAGC
>THHD-g6175
ATGCGGAATCCAGAGGACATCCGCAATCTCCCCATCGACATCACATTTTCTCGTCTCGGA
GAATGGTTGGTTGATCGGAAGAGGATACCGTCCGATTGGAGAAAACGAGTGGCTGCGATT
AGAGCTAAAATATCCAACGACTTCTCGTCGCTGCCTAAGGATATCGATCCTTATTTCCAA
ACCCTAGACCCGGAAGGGATTGGTTACTTGGAGGCAAAAACAATATATGATATTCTTCTG
AAGTCAACTTCAGAAAGCCGGAATATATTTGGCCGACTATCAGGTGCCGCTGGTGCATGG
GAGGCAATTGTTCGTTCCTTTGAGAAAGATCATATTTACCTTGGAGAGGCTGCTCAAATA
ATAATTCAAAATGTAAACTATGAAATCCCGTATCAGAAAAAACAGGTGCAAAAGATTCAG
CAACATCTAGCAGAACTCGAGCGCAAGGAAGCTGATATAAAAAGAAGTGCAGCACTATCA
GCAGCTAGATATGTTGAGGCTTGTCAAGAGCTTGGATTGCAGGGAAAAAATGTGAGGCTT
GAACTTTTGGAGACTGCAAATTCTCTTCCAAGCACATTTAACCGGATTCTGGAAGTTATA
AATAGTGATTCTGTGTCACAGGCAATGGAGTATTATTCCAATTTTGTTAAAGATGCTCAC
ACTGAGAAGGATAAATCTTCATCAACCGTTTTACAGAACTTGAAAGACATTCGTGAAAAT
CCCCCATCTTTGAATGTTTCTGCAGGTTCTGAGATCCTTGATTCTTCGAATGTTGATTCA
AGTTTCGATGAAACAAACCTTATGAGAGGGGACATGGATGTTGCTGCAGATAATATTGAC
TGGGATATTTCTGTTGACAGTGCCCAGATTGATTGGGATATTGGTACTGTAGAAGAAACA
GATGATAATGGTAATGGTTTGGGCCCATACGAATTAGTTAATGCCAGTGAAATCTTACAG
AATTCTTCAGCCAATGAAGTTGTGGACTCTGATCAAACCCCATTAAATAAAGAAGAAACC
CCGCTCCCGGAGACTTCTGTGTCCGAGATATCTTGGGATATTAGTGTTGAAACACCTCAA
GTAGATGTGATTGATGATGTCAGTATGCCACATATAGGCCTAGATAAGCCGATATGCGTT
TCAGATGCCTTAACTCAAACACCAAGAATCAAGGAAGACAGAAGTCAGCTTTTGGAAACA
GAGTACAGGAACAAGATTCTTGATGATTTGTATGAGATCAAAGCATTTCTGTACCAACGA
TTGGCAGAGTTGAAGAATGACGAGACTATGTCGTTGCAAAATCAAGTCCATTCGGTTGCT
CCCTTGGTGCTGCAACAGTATACTCCTGATGCTATTGACAAAATGTTATCTGATTTTTCT
TTGGCCATTTCCTTGCTGACAAATAGGAAAACAAGAGAGTTGATCATGATTCTCAACTCC
AAAAGATTTCTAGACAGACTAGTGAGTACATTGGAGGAAAAGAAGCATCATGAAGTGAAG
TTAAAAGAGGGCTTGAAGGACTTGGCTGCCAAACGCATGGAGCTTCACAATTCATTATCT
TCTTCATGGCCAAAACAAGAAGCAGCTCTTACAAGAACTAGGGAGCTGAAGAAGCTATGT
GAGAGTACACTTTCGTCCATGTTTGATGGAAGACCTGTTCATATAATTGGAGAGATCAAT
ACCTTGTTGAATGCTGGTGTCAGT
>THHD-g6660
CTTCCTTCAACTATTTTTTGCTCAAACTCTCTCATTTTGTCTTCTCAAAATCAATGCAAA
GCAGTGAATACTTGTTCTTTCATCTTCCACATCGAAAATCGGGCTCTTGTTCGTTGCTCG
GCCAAGAAGAAAATTAGCTTAGTGGATCAAATTCTTGATTATATTGAAGGAGGTCCCAAG
TTAAGGAAATGGTATGGGGCACCTGACCTCCTTTCTAAAGATGAATCTGTTGTGGAAGAT
GAGGATGAATATCCAGAAGATGAAATCAGGGATGCAGTTTTAGTAACAGATGGAGACAGT
GAGATTGGTCAGATGGTAATCTTATCACTGATTGTCAAACGAACGCGAGTTAAAGCTTTG
GTGAAGGATAAACGGACTGCCATGGAAGCCTTTGGAACTTATGTTGAGTCAATGGCTGGA
GATGCAAGTGACAAGCCATTCCTAAAGAAAGCTCTAAGAGGCGTTCGTGCAATCATATGC
CCAAATGAAGGCTTTCTATCTAATATTGGGAGCTTGAAAGGTGTACAACATATAATTCTC
TTATCCCTGTTGTCTGTTTATAGAGGTAGCAGCGGCATTCAAGCTGTTATGAAAGGCAGC
GCAAAAAAATTGGCTGAGCAAGATGAATCAACAGTTATGGCCTCAGGAATTCCTTACACC
ATCATTAGGGCTGGCATGTTACAGAATACTCCAGGTGGAACACAAGGTTTTAGCTTTGTA
GAGGGTAGTGCAGCTAGTGGGAGTCTTAGCAAGGAGGATGCTGCCTTTATTTGTGTGGAA
GCACTAGATGTAGTCCCACCGAAAGGATTTATACTAGAGGTGGTCAATGGCGAAGAGAAG
GTTTCAGATTGGAAAGAGTGTCTAACTGGATTGATGGAGAAAGCTGAGCAG
>THHD-g7128
GATATTGTAAAAGTTGGAGAAACTCTTCTAAGGATGGTTGTTGAGGAATCTGAGGTTCCA
ACACTGACCATTGATAATTTGGAAAATATAAAGTCAGATGCTTCAGAGCTGAAAAAGAAT
TGCATAGGTGGAGTTCTATCCACGCCTGCTGTTCGAAACATTGCGAAGCAATATGGTATA
AATATAGACAATGTCCATGGAACTGGTAAAGATGGGAGGGTATTAAAAGAAAATGTGCTT
AAATATGCTGTCCAGCAAGGAATCATTAAAGATCCATCTGCCGCCGTTAGTGCTGATACT
GGTGAGCAGCGGTTGGGAGGAGAAGATTCTCACCAACATGTGTCAGCTGAAGTTGCACGT
CAATATGATGATACTACAGTTCCCCTAAGGGGATTCCAACGAGCAATGGTGAAAACAATG
TCCATGGCTGCAAAAGTTCCACATTTTCATTATGTAGAAGAGATAAATTGTGATGCACTA
ATTGAGCTTAAAAAATCTTTCCAAAATAATAATCCTGATCCAAATGTAAAGCACACTTTC
CTTCCATTACTGATAAAGTCACTTTCAATGGCCTTGAGCAAATATCCCTCAATGAATAGT
TGCTTCAATGAGGAGTCACTTGAACTCATCCTTAAAGGTGCCCACAATATTGGAATTGCC
ATGGCTACGCCTAATGGTCTAGTTGTACCGAACATAAAGAATGTTCAGTCTCTTTCTATC
TTGGAGATAACAAAGGAACTGTCAAGGTTACAACAATTGGCAATGGATAACAAGCTTAGT
CCAGCGGATATATCTGGTGGAACATTAACTTTAAGCAATATTGGATCAATCGGTGGAAAG
TTTGGTGCCCCCATTATCAACTTGCCTGAAGTTTCCATCATTGCAATTGGCCGAATTCAG
AAAGTTCCACAGTTTGCAGATGATGGGAATGTGTATCCTGTGTCAATCATGACTGTTAAT
ATAGGTGCAGATCATAGAGTTTTGGATGGATCAACTGTTGCAAAATTTTGCAACGAGTGG
AAAGAGTATATTGAAAAACCAGAGCTGCTCATGTTGCATTTGAGA
>THHD-g6780
AATTGCAGCACTCTATGCAAAAATGGAGCCATTTCCTATCTGGGTATTTCACCTCTTCCC
TTTTTGACCCAGGGGACTCGAGTTGTGGTTGGTTCCATGAAAGGTAGAGTTATTTCACAA
AGCTTGTATAATAAGGAAACTCCCCTCTTTTCAAGAAAAGTTCCCAAGAGCATGACGTCA
AAGAGAGTGATCTTCACAATCCCCAGGAGTAGCAATCCCTCAAACTCCAATGGTAGTAAA
GATGACTCCTCTGATCAAGCCAAGACACCTTTTGGATACTCAAGGAAGGATGTTTTGTTG
ATTGGACTTGGAGTCACTGTTCTTGGCATTGGCTTGAAAAGTGGATTGGAGTTTGCTGGA
GTTGATCCTTTACAAGCAGGGAATGTTGTTCAGTTGGTTTTGGTTTTGGGCCTAACAGTT
GGATGGATTTCAACTTACATCTTTAGAGTCTCAAACAAGGAAATGACATATGCTCAACAG
TTACGTGACTATGAAAACAAAGTCATGGAGAAGCGGTTAGAGGGTTTGACAGAAGCAGAA
CTAGAAGTATTGCTTGAACAAGTTGAAGAAGAGAAGAGGAGCCTAGCTAGTGGTGAGCAG
GTCAAT
>THHD-g6320
AAGAATGTTAAGCCTGTGTATGATAAACCGGTGGACTTCACTGAAGTTGACATTAATCGG
CTTCCGACTGTAATGATTATTGGCCGCCCGAACGTGGGAAAGTCAGCGCTGTTTAACCGT
TTAATTCGAAGAAGGGAAGCTCTTGTGTACAACACGCCAGACGATCACGTTACTAGGGAT
ATACGGGAAGGCATTGCCAAATTGGGTGATTTGCGGTTCAAGGTATTGGACTCAGCTGGT
TTAGAAACAGAAGCAACTTCAGGTTCTATTCTTGACAGAACAGCTGGAATGACTGCAAAT
GTGCTTGCAAGGACTCAGTTTGCAATCTTCATGATTGATGTGAGAACTGGACTGCATCCC
TTGGACAAGGAGGTTGGTAGGTGGTTGCGTAAGCGTGCACCAGGAATTAAACCTCTAGTA
GCAATGAATAAATGTGAATCACTTCATGACGGCACTGACTCTCTTGCTGAAGCTGTTGCT
GAAGCCCATGGGTTAGGATTTGGGGAACCTATAGCCATATCTGCCGAGACTGGGCTGGGT
ATGACAGAACTTTATGAAGCTCTTCGGCCTTCACTTGAGGATTATATGGTCCAAGTTCTA
AACGATAGTTCTAGTCAAGACAATGGCTCTGGTGAAGACAGTAGCTCCTGTGAGGTTGAT
GAGTCTAAGTTGCCATTACAGTTAGCAATTGTAGGGCGGCCCAATGTTGGGAAGTCAACC
TTGCTGAATACTTTGTTACAAGAAGATCGTGTTCTGGTAGGTCCAGAAGCCGGTTTGACA
AGAGATTCAGTGAGAGTGCAGTTTCAATTTCATGGGAGAACCATATATCTGGTTGACACT
GCTGGTTGGTTGCAAAGGACAGACCGGGAGAAAGGACCAGCGTCATTGAGCATTATGCAA
TCAAGAAAGAATCTGATGAGGGCTCATGTAGTTGCTTTGGTCCTTGATGCAGAAGAGATT
GCAAATGCCAGACGCAGTATGACACATGCAGAAGTAGTTATAGCAAGACGAGCAGTAGAA
GAAGGGCGTGGTTTGGTTATAATTGTGAACAAGATGGATCTTCTAAGGGGGAAACAAAAT
TCGACATCGTATGAGAAGGTCATGGAAGCCGTTCCCCAGGAAATTCAGACAGTTATACCA
CAGGTGACAGGACTTCCAGTTGTATTTATTTCAGCATTAGAGGGAAGGGGCCGTATAGCT
GTCATGCGTCAAGTAATTGATACATACGAAAAATGGTGTTTAAGGTTGTCTACTGCTCGT
CTTAACCGTTGGTTGCGAAAGGTTATGAGCAGGCATTCTTGGAAAGATCAGGCTGCACAA
CCCAAGATCAAGTACTTCACCCAGGTGAAGGCCCGGCCTCCCACTTTTGTTGCTTTTGTT
AGTGGGAAGACACAGCTCTCAGATACAGACCTGAGGTTTTTAACAAGATCTTTGAAGGAA
GACTTTGACTTGGGTGGAATTCCCATCCGGATCATGCAGCGGTCTGTTCCCAGAAAATGT
GAGGGTAGCAATAGCAAGAGCAGCCAATCTCCTGGCAGAATCGGTGGAAGGACCTTGTCT
GACAAGAGAAGT
>THHD-g5960
GCAAATAAAGGTTACTATGGACCATCAGTACTTGTTGGTGTGGTCAGGGATGGTGAGAAG
TTTGACTTTTGCATGTGTAATCCTCCATTTTTTGAGTCCATGGTGGAAGCAGGATTGAAT
CCAAAAACTTCTTGTGGTGGGACTCCTGAGGAGATGGTCTGTCCAGGTGGAGAGAAGACT
TTTATCACTCGTATTATTGACGACAGTGTTGTATTGAAGCAGTCCTTTCGGTGGTACACT
TCAATGGTTGGGAGGAAATCAAACCTCAAATTCCTGACATCAAAGCTTTGGGAGGTTGGA
GTCACCACAGTAAAGACAACTGAATTTGTCCAAGGCCAAACGTGTCGATGGGGTCTTGCT
TGGTCTTTTGTGCCTCCTACCAGGAAGATAATAGCACCTCATGTGAATGCGAAGAGTAAC
CTATCTTTCATGCTTCAGGGTATTCAACGCCAATTCAGTGCTATACATGTTTTGCAATCA
GTTGAGTCCTTTTTCCGCTCTAGTGGTGCATCCTGTAAATTGAATGCCTCGTCATTTACA
GTCGATATCACTGCATCAAATGATCATTGTGACACAATCCTGAAGAATGAGGTCAAACAT
CTAGATGAAGTTGCCAGCTGCCAACACATGCAAGAGACATCCAATATTTCAAATTTGCAC
ATTCCTTTGAATAGCTTATGTTTTCGCATTTCGGTCTTTCAGCAAATCCCAGGCACACTT
CTGATGAAAGGATCATTACAGAATAGAGATGGCCCTGTCTCAGGAGTATTCTCCTCAATA
TTCCAACAATTGGAAGAAGTTTTGAAATACAAATTTTGTAGAGAAAAG
>THHD-g6284
TTGTGTTTTAAGCATTTGTTTGCGGTTGCCGCACCAGTTTATTTTGTCTATCTGTTGAGG
CATTATTGTTGGGGTGGGTTGGTGAAGGGTTTTGGCCGACTTTTGGTTATGGGGGCAGTT
GTGGTGGCGGTTTTCGCCGCGGCTTTTGGGCCATTTTTGTATCATGGTCAGATTCAACAA
GTCATCCGCCGCATGTTTCCTTTTGGTAGGGGGCTTTGCCATGCATATTGGGCTCCAAAT
TTTTGGGTCTTTTATATTTTATTAGATAAGGGTTTTGCTTTCTTGCTCAGAAAACTTGGG
TTCAACATTAAGACACCAGCAGCTTCATTTACTGGTGGGCTAGTGGGGGATTCTTCGCCT
TTTGCTGTACTTCCTCAGATTACACCCTTAACAACCTTCATCTTGGTGCTGATTGCCTTG
TCTCCTTGCCTTATTAAGGCTTGGAAGGATCCCCGACCAGGGATGATTGCTAGATGGGTA
GCCTATGCCTACACATGTGGTTTTTTATTTGGGTGGCATGTTCATGAGAAGGCATCCCTC
CACTTTGTCATCCCCCTTGCTATTGTTGCGGTGCAAAGTTTGGAGGACGCAAGGCATTAC
TTCTTGCTATCATTAGTGTCTTGCTACTCACTATTTCCACTACTATATGAAGCCCAAGAA
TATCCAATAAAAGTGTTATTGTTGCTATTACACTCCATTCTATTGTGGTTCGGGTTTTCC
GCCCAATTCAGTGAGCTTGCTGCAGCTAAAGCTACTGCAACAGCAAAGAAAAGAGGTAAT
CAACTAAAACTGAAGGGAAATTCTGGGCCTGCTGCCAAGAAAAGAGGTTTTTCTGTTGGA
TTGGTTGGGAAGACTTATCTATTTGGTCTTTTGGTTGTTGAGATATGGGGACAGTTTTTG
CATCCTATTCTTCTTGGTGATAAGCTTCCTTTTGTACCCCTTATGTTGATCTCAATATAT
TGTGCATTAGGGATCATGTACTCTTGGATTTGGCAGCTAAGATGGATTGTGAGATCCTCC
>THHD-g6318
ATGGATTGCCAGTTTTTGGAAATTCATGCTCCTAGTGGACTTGACCTTTCTCAAAATACA
GAATATGCGTCTCAAGCAGCATTATGGGGAATTGAGGGTTTACCAGACCTAGGTGAAATT
TATCCTCTGGGAGGCTCTGCAGATAGGCTTGGTTTGGTCGATCCTGACACAGGTGAATGT
CTTCCTGCTGCAATGCTTCCTTATTGTGGACAGACTTTATTGGAAGGTCTTATAAGAGAT
CTTCAGGCTAGAGAGTACTTGTACTTCAAGATATATGGAAAACAATGTATCACCCCCGTG
GCAATCATGACGAGTTCAGCGAAGAATAACCATGAACGCATCACTTCTCTTTGTGAAAGA
CTAGGATGGTTTGGAAGAGGTCGATCAAGTTTCCAACTTTTTGAACAGCCCCTTGTTCCT
GCTGTCAGTGCAAAAGATGGGCAATGGCTGGTCATGAAACCGTTCACACCTGTGTGCAAG
CCAGGTGGTCATGGTGTTATATGGAAACTTGCTTATGACAAAGGTGTCTTCCAGTGGTTT
TATGATCACGGAAGAAAAGGGGCAACTGTCCGACAAGTCAGTAATGTTGTGGCTGCTACA
GATTTAACCCTCTTGGCATTGGCGGGAATTGGTTTACGTCATGGAAAGAAACTGGGGTTT
GCATCCTGTAAACGGAACTCAGGGGCTACAGAAGGAATCAATGTTCTAATGGAGAAGAAG
AAACTTGATGGGAAGTGGGCTTATGGTTTGTCATGCATTGAATATACCGAGTTTGATAAG
TTCGGAATCACAAGTGGACCTCTTTCTTCTAATAGTTTGCAGGCAGAGTTCCCAGCCAAT
ACAAATATTCTATATGTGGATTTACCTTCTGTGGAGTTAGTTGCATCAAGTAATAATGAA
GAAAGTTTACCAGGCATGGTGCTAAATATAAAGAAGCCAATTGTATATGGGGATCATTTT
GGGCATTGTCACAGTGTCTCTGGTGGCAGGCTGGAATGCACAATGCAAAATATTGCAGAT
AATTTTTTTAATACATATTTATCCAGATGTTACAAGGGTGTGGAAGATAAGCTGGATACC
TTTCTTGTGTACAATGAACGAAGAAGGGTAACCTCATCTGCTAAGAGGAAGAGAAAGCAC
ACAGACGAGTCTTTACATCAGACTCCGGATGGTTCACTGTTGGATATCATACGGAATGCA
TATGATATTCTCTCCCAATGTGATATTAAACTCCCTGAGATTGAAGGTAATGACAAATAT
GTTGATTCTGGACCACCATATCTCATCCTTCTGCATCCTGCTCTTGGCCCACTTTGGGAG
GTCACAAGACAGAAATTTAATGGAGGATCCATTTCCAAGGGCTCTGAGTTACAAATTGAG
GTTGCAGAGTTCATGTGGAAGAATGTTCAGCTTGATGGAAGCCTTATCATTGTTGCCGAA
AATGTTATGGGCTCAACTAAGATTGATAAAAATGGTGAACCGATATTGCAGTATGGGCAC
AGGTGTGGAAGATGTAAATTGGAAAATGTCAAAGTTCTGAATGGAGGAATTGACTGGAGT
TTTGGAGACAATATATACTGGAAGCATGATGTGCAGCGGTTCGAGGCATTTAAGGTCATG
CTGCATGGAAATGCTGAATTTGAGGCCAAAGACGTTATATTACAGGGAAATCATGTATTT
GAAGTCCCAGATGGCTACAAATTGAAGATTACACCAGGAAATTCAGATCTAGCAATTCAG
CCCGATCCTATTGAACATAATATGATGGATAGTGGAAGCTGGCACTGGAACTACAAAATA
GATGGTTCACACATTCTGATGGAATTGGTAGAG
>THHD-g6072
ATGTTAAGAGCTACTAATCTGCCACCAATAGCATCACCAGCACTTTGTGCTCTAAAACTA
TCTTTGATTCCCACTCTTAATATCTCTTCTTCACTTCCACACCTTCACAAAATCTCAACT
TTTCACACATTTCTCTCCAAAGCCCTCACACCCAATTCACCTTTTCTTCCTAAGAGGGTC
CCACCCATGGTGGGCCATCCTAGTCCCAGAGCAACAGCTTCATTTAGTACTGGGAGTAGC
TCTGGAAGTGATAAAGAAATATTGGTGCAGCACTTGCTAGTTAAAGAAGATGATCTTAAG
CTTTTATTGGAGCTTCAACAAAGAATTTCAGGAGGAGAGGACCTGAGTGACCTTGCTGTG
GAGTACTCAATATGTCCATCTAAAGAGGAAGGGGGAATGCTTGGTTGGGTCAGAAAGGGG
CAAATGGTACCAGAATTTGAGGAGGCTGCATTTAGTGCCCCTTTAAACAAAGTTGTAAGA
TGTAAAACTAAATTTGGTTGGCACTTGTTGCAAGTTCTGTCTGAGAGGGAAGAATCATCA
CTTCAAGACATTCAACCTGATGAACTTCATGTGAAAATGCAAGATCCCAGTTTCCTTGAA
GAGGCTCAATTGATTGATGTTCGAGAACCTGAAGAAGTGGCCCAAGCTTCCTTGCCAGGT
TTTCAAGTTCTTCCCCTGCGTCAATTTGGAAGCTGGGGACCAGAAATAACTACCAAGTTT
GATCCTGAGAAGGATACCTATCTTATGTGTCACCATGGCATGCGGTCATTACAGGTTGCC
AAGTGGTTGCAGACGCAGGGTTTCAGGAAAGTATTCAATGTCTCCGGGGGCATACATGCA
TATGCTGTCAAGGTTGATCCATCAATCCCTACTTAT
>THHD-g6958
CTCACAACTCTCTCTCTTCGACGCTTCTCCACTCCACTCACCGATTTTGCAGGTGAAAAG
AATGAGGAAGAAAACCCTAGTTTCATTCACCCAACTGCAATCATTCACCCAAATGCCGTC
ATTGGCCAGGGTGTTTCCATTGGTCCTTTTTGCACCGTTGGGTCTTCTGCAAAGCTAGGA
AATGGCTGTCAATTGTATCCCGCTAGCCATATTTTTGGAAAAACAGAACTGGGGGAGCAG
TGCATTTTGATGACTGGTGCAGTGGTTGGTGATGATCTTCCTGGGCATACTGTCATCGGA
TCCAATAACGTTATTGGGCATCATGCTGTGGTTGGTGTTAAATGCCAAGACATGAAATAC
CAGTCAGGGGATGAATGTTTCCTTGATGTTGGGGACAACAATGAGATCAGAGAGCATTCT
TCAATTCACCGATCTTCAAAGTCAAATGATAGGACGGTTATCGGTGATAACAATCTTATC
ATGGGGTCCTGTCATATTGCCCATGACTGCAAGGTTGGCAACAACAACATATTTGCAAAT
AATACTCTTCTAGCAGGCCATGTTGTCGTGGAAGACTATGCTCACACTGCAGGAGGCATT
GTTGTTCATCAATTTTGTTGTATTGGCTCGTTTTCTTTCATTGGTGGTGGTTCTGTGGTT
TCACAAGATGTCCCAAAGTGCATGATGGTTACTGGAGAAAGAGCTGAGCTTCGTGGTTTG
AATTTGGAGGGTCTTCAG
>THHD-g6544
AATGACAGAACCAATAGCAAGAAGTTTGATAGGTTCAAAAACCTGCCAAAGTTGCCACTA
GCGAAGGCCAATGCTTTGGATGTGTGGTATGTGGATGCAATGGAGTTGGAGAAGAAGGTG
CTCGGCGAAGAGAGAGAGAAGAGAGTGGAGGTTAGAGATGTGGAGGAGTGGAAGAGAGTG
GTGGAGAAGAAGAGAGAGATTGGAGAGAGGTTGATGTGGCAGTATGGTGTAGATTATGAG
AGTTCAAGAGGGCAAAGTGGGGATATCAAAATGTTGGTGGCTACACAGAGGTCAGGGACT
GCTACTGATAAGGTCTCTGCTTTTTCGGTTATGGTTGGGGATAATCCTGTGGCCAATTTG
AGGTCACTTGATGCCCTTTTGGGAATGGTAACATCAAAAGTGGGTAAGCGACATGCATTG
ACAGGGTTTGAAGCATTGAAAGAACTTTTCACTTCAAGTCTGTTACCTGATCGTAAGCTG
AAGACTCTTTTACAGCGGCCGCTGAATAAGCTTCCTGAGACGAAAGATGGCTACTCCCTT
CTGCTTTTCTGGTATTGGGAGGACTGCTTGAAGCAGAGGTATGAACGTTTTGTTTTTGCA
CTTGAGGAAGCCTCAAGAGATATGTTACCTATACTAAAAGACAAGGCATTGAAGACAATG
TATGCACTGCTAAAGAGCAAATCAGAGCAAGAGCGAAGATTGCTTTCTTCACTAATTAAC
AAACTAGGGGATCCTCAAAATAAAGGTGCATCCAATGCTGACTTTTACTTAACAAACCTC
TTGTCTGACCACCCAAACATGAAGGTTGTGGTGATAGACGAAGTGGATTCTTTTCTCTTT
CGGCCTCATTTGGGGTTACGAGCAAAGTACCATGCTGTTAACTTTTTAACCCAAATTCGT
TTCAGTCATAGAGGAGATGGACCCAAGGTGGCAAAACGTTTGATAGATGTATATTTTGCA
CTATTCAAGGTACTAATTACGGAGGCAGGTGGAGGTCAAAAGTCGGATAAAAGCAGCAAA
GAGGCAGATAGAAAAGCTTCTAGTTCTTCTAAGGAGAAAAATGCAAAAAGTTCAGTGGAA
CCACACATTGAATTAGATTCAAGACTTCTGTCGGCTCTCCTAACTGGAATTAATAGAGCA
TTTCCTTATGTTTCAAGCAATGAGGCTGATGACATTGTTGAGGTCCAAACACCAATGCTA
TTCCAACTGGTTCATTCAAAGAATTTCAATGTTGGGGTTCAAGCATTAATGCTTCTTGAT
AAAATCTCATCCAAGAATCAGATTGTCAGTGATCGGTTTTATCGTGCCCTGTACTCAAAA
CTCCTACTTCCAGCTGCCATGAATTCTTCCAAGGCAGAAATGTTTATTGGACTTATTCTC
AGAGCCATGAAAAATGACATAAATTTGAAGCGTGTATCTGCCTTTTCAAAGCGTCTAATG
CAGGTTGCGCTTCAGCAGCCACCACAATATGCCTGTGGATGCCTTTTTCTCCTCTCTGAA
GTTCTTAAAGCAAGGCCTCCTTTATGGAACATGGTGCTCCAAAATGAGTCAGTTGATGAT
GACCTTGAACATTTTGAAGATATTGTAGAAGAAACTGATAATGGACCTGGCAACGCCTCA
AATAAACAAGAAAATGATGTCAAGATTGATCACAGCGATAATGGTGCCAACTCTGACAGT
GATTCTTCAGAAGATGAAGCTGAGTCTCCAGCTTCTTATTCTGAGGATGATTTTTCAGAT
GAAGCAGAAGAGTTTCTTATAAGAGACAATGCAAAAGATCTTCAGAAATCCAAAACAGCA
TCTGATGATAGAGGGCACCAGCCTCAAGCACCTTCTACAAGGTCTTTCCTGCCTGGAGGG
TACAATCCACGGCACAGAGAACCTTCTTACTGCAATGCAGATCATGCTAGCTGGTGGGAG
TTGATGGTACTTGCTTCGCATGTACACCCATCAGTTGCTACCATGGCTGGGACTCTTCTT
TCTGGGGCCAATATCGTTTACAATGGAAACCCATTAAATGACCTATCACTTGGTGCTTTT
CTAGACAAGTTCATGGACAAGAAACCAAAGGCAAGCACATGGCACGGTGGATCCCAAATT
GAACCTGCCAAGAAGCTTGACATGAACAGCCATTTAATTGGGCCAGAGATCCTGTCATTG
GCTGAAGTGGACGTACCCCCAGAAGATTTTGTCTTCCACAAGTTCTATATGAACAAAATG
AATTCCTCAAAGAAACCAAAGAAGAAGAAAAAGAAGAAAGGAGCAGAGGATGAGGCTGCT
GAAGAGTTGTTTGATGTTGATGATGGTGAAGTGGATGGTGGTGATGAGAGTGATAATGAA
GAGATTGATAATATGTTGGACTCTGCCAATCTTTCTTTGGAAGCTGATGGGGATTATGAT
TATGATGATCTGGACCAAGTTGCCAATGAAGATGACGACGACATAGTTGGTGATGTAAGT
GATGCAGAGATGGATGCCCCTTCAGATATTGCGGAGGGAGAAGATTTTGATGCCCTTGCT
GACGATGATGAGGGTGATGATGTTGATGATGATGTTCCCGATGTCGAGGACGCAGATAAT
GGTAGTGATGATGACGATGGGTTTAACCAAAGAAAAAGAAAACAGAAGCCTGGTGCGAAG
GTTGGAACATCTCCCTTTGCAAGTCTTGAAGAATATGAGCATTTGATAAATGAGGATAGT
CCCACTGCAAATGAATCTAAGAACAAGAAAAAGCCCAAGTCACGGAAGAAGAAGAGGTCA
>THHD-g6041
ATGTTGCACGAGGTGTTATTATCGCTCTTAGGCTACACAGGAGATCTGATAATCGACGAG
AGAGAGCACCAAAAGTGTCTAGGCATTGACGCTCCCATCTCCGAGGATCCTACCTTTAAA
CTCGCACCCGATATCTCCTTCATTCAACCCAGCGAAAGGGATCTTATTGAGAGGATAATT
ACCTTAGGGTTTTACTACAGAGAGCTTGATCGCTTCGCAACCAACTCTCGTAATTTAAGT
TGGATAAGGTGTAACAATGTGTCTCCAACGCTAAAACCAAGCGTGTATCGAAGAGCCATC
GCTAATGGCGTTCTTGAGATACTATCACTCTATAGGTCAGCTGTTCTTCATATCGAGCAG
AAATTGTTATCAGAGTCTATGCCCATTTTGGCAACACTTACTCAAGGCCTCAATAAGTTT
GTTGTTATTTTGCCGCCTTTGTATGAGTTGGTTTTTGAGATTGAGCGTGACGATGTTCGT
GGAGGCCAACTTCTTAACCTTTTACACAAACGATGCCACTGTGGGGTGCCTGAACTGCAG
ACATGCATCCAAAGGCTTCTTTGGCATGGGCATCAGGTCATGTATAACCAGCTCGCATCA
TGGATGGTTTATGGGATTCTTCAAGACCAGCATGGAGAATTTTTCATTAGAAGGCAGGAA
GATAGGGATGTAGAGCATGGTTCATCTCATCTTGATATCTCTGAAAAGTTGGGGCGCTTG
TCAACTGATGATACATCTTTAACAGATTGGCACTTGGGGTTTCATATTTTCTTGGATATG
CTGCCTGACTATATCCAGATGCGTGTTGCAGAATCAATTCTTTTTGCTGGTAAAGCCATT
AGGGTTCTTCGGAATCCAAGCCCTGCCTTTCGGTCTCAGGATGCTGTATATCATCAGCAG
ATAACAATAGGCTCTCAGAAAATTCAAGGATTTACAGGACGCTTTCCGTTCCAGAAGGAG
CCTTTCATAGATACAAAATTGATTGGAGAAGAATTACTTCCACAATCCGAGGCTGATAAG
ATTGAAGCTATGCTTCAAGACCTAAAGGAATCATCTGAGTTTCACAAAAGATCATTTGAA
AGTGCTGTTGACTCAATTCGTGCTACTGCAGCGAGTCACCTTTGGCAGCTTGTGGTTGTA
CGTGCTGATTTGAATGGCCACTTGAAGGCCCTAAAAGACTATTTTCTTTTAGCAAAAGGA
GATTTCTTCCAGTGTTTTCTTGAGGAGAGTCGCCGGTTGATGCGTTTACCGCCTCGCCAT
TCAACTGCTGAAGCTGATCTTATGGTTCCATTTCAGCTGGCAGCAATAAAGACTATTAGT
GAGGAAGACAAATACTTTTCTAGAGTATCCTTGCGGATGCCGTCGTTTGGAATCACGGTT
AAATCCTCTCAAGGAGATTTACCAAAGGAAAAAGCTTACACGGATGGAAACTCAGGTGCT
GCACTATCAAATGCTTCTTCAGAGATGTCACTTGATGGCTGGGATGGTATTGCTCTTGAA
TATTCTGTTGATTGGCCGTTACAGTTGTTCTTTACCCAAGAAGTGCTCTCTAAGTACCGT
AGGGTCTTCCAATATTTGTTGCGGCTGAAGCGAACACAAATGGAATTAGAAAAATCATGG
GCATCTGTGATGCATCAAGATCACACAGATTTTGCCAAACATCGCAATGATCGTATGAAC
TGCTCAATATCTCAGCAACGCCGGCAACGCTTTAGACCTATGTGGCGTGTTAGAGAGCAT
ATGGCATTTTTGATCAGAAATCTTCAATTTTATATCCAGGTG
>THHD-g6389
ATGGCTCTTCGTTTTGAGGTTTTAGGGAGGTTTAATCGTGCTCGTGCGGCTAAACTGACA
CTCCCTCACTTTGTGTGCCAGACACCTCTGTTTATGCCCGTGGGTACACAAGGGACAATA
AAAGGTTTGGCAACTTACCAGCTTGAGGAGATTGGTTGTCAAATAATTCTTGGGAATACA
TATCATTTGGCTCTTCGTCCTACTTCCGAGCTTATTGATGAATTGGGTGGTCTCCACAAA
TTTATGAACTGGCCTAGAGCCCTGCTTACTGACTCTGGTGGCTTTCAGATGGTATCACTA
TTACATTTAGCTGACATTACTGAAAAAGGTGTAACATTTCAGTCACCAGTTGATGGAAAG
CCGATGCTTTTAACGCCTGAAGAATCAATTCAAATCCAAAACAGAATTGGAGCAGATATT
ATTATGGCTCTTGATGATGTGGTGAGAACCACCATTACTGGTCCACGAATTGAGGAGGCC
ATGTATCGCACCCTTCGTTGGATAGACAGATGTATTGCAGCTCACAAGAGACCACATGAG
CAGAACTTATTTGGTATTGTACAAGGTGGTTTAGATCCTGTGCTAAGGGATATATGTGTT
AGAGGCTTGGTGGATCGAAATTTACCTGGCTATGCTATTGGTGGTCTTGCAGGAGGTGAA
GATAAAGATTCATTTTGGCGTGTTGTTGCTCAGTGCACTGCTGCACTTCCTGAAGATAAA
CCACGATATGTTATGGGTGTTGGCTATCCGCTGGATATTGTAGTTTGCAGTGCTTTAGGT
GCTGACATGTACGACTGTGTTTATCCTACTCGCACTGCTCGTTTTGGCACTGCTCTTGTA
CCTGAGGGAGTGCTGAAACTCAAACACAAAGCAATGGCTGATGATACTCTCCCCATTGAT
CCTATGTGTGCTTGCATGGTCTGTAAGAACTACACAAGGGCCTATATTCATTGTCTTGTT
ACGAAGGACGCTATGGGATCTCAACTTCTGTCATATCACAATTTGTATTACATGATGAAG
CTTAGCAGAGATCTGCACTCATCAATAATCCAAGGAAGGTTTCCAGAGTTTGTATGCAAG
TTTCTGCAGAAAATGTTTCCCAAGGGTGATGTGCCTGAATGGGTTTGCAATGCCATGGAG
GTTGCTGGAATCGACATCTCTTCTTGCTGTGCTCCATTCTCTTCGTCACAAGAT
>THHD-g5404
ATGAGTGGTCAAATAAGGAAGATGATACAGAAAAAATTTAAAATCAGAGGATACACTCTC
AAAGTAGACGCCCTCACTGAGATCCTCTCCTTCGTTGATCGCTTCCAAGACGCCGAAGAG
GAAGCCATCGATGTCCTCCTCGATTGGCTCCAAAAACAAACCCTGAAATCATCAATACTA
GATAAAGAGCCGGTGCATCGGGTTATTAGTCTTTTATTGGAAGCTGAGGCTGCTACTGAG
GACACCCCTACTGCTGTTTCTACTCACTCCGCTCTTCGCATTATCGATGCCTTTTTAGTC
CCCAGATTTCGCTATGATCCTATCAACAAACTCTTTTTTCAGCATACTGGCAACTTATCC
ATACACGGGGAAGCTTCTGCAAAAGCGGCTTTGTATAGAGATAGGTTGCTGTTGTTGTTC
CAGAGGGTTTCTCGCGATCCACATTTTTCCAAACCTGCGTTTGATACTGAAATGTCAAGT
TTTGGAAGCTGTGAGGTATCTCCTATTCAGTCTCTGATTGGGCAAACAGGGAGAAAATGG
GTCATGGGTGTGATATCTCAGTTGGAGGATGGCCATTTCTACTTGGAAGACCTAACTGCT
TCTGTGGAAATCAATCTGTCAAAAGCAAAAATAACGACAGGATTTTTTTCAGAGAACACC
ATAATTGTAGCAGAAGGTGAGATGCTCTTAGACGGTATCTTTCAGGTAATCACATGTGGA
TTTCCACCATTAGAGGAGAGAGATAAGTCACTCAAAATAACAGCGGGACATGACTTCTTT
GGGGGTGGTACATTAACAAGAGAGGAGACTCTCAGACTTGCAGACTTGGAAAAGAGAGCA
GTGAATGACATGTTTGTCGTTTTGTCTGACATTTGGCTGGATAACGAAGAGGTTATGGGA
AAGCTAGAGACTGTCCTCAATGGTTTTGAGGGTGAGGAGGTGGTTCCTTCCTTGTTTGTT
TTCATGGGGAATTTTTGTTCTCACCCATGTAACCTTTCCTTTAATTCTTTCTCAAGTCTC
AGATCGCAATTTGGCAAGTTAGGACAAATGATTGAAGCCCATCCACGGCTAAAAGAGCAT
AGTCGGTTTCTGTTTATTCCAGGTCCTGATGATGCAGGTCCATCAACAGTTCTACCCAGG
TGTGCTTTACCAAAATATCTTACTCAGGAGCTTCAGAATCGTGTCCCGAATGCCATATTT
TCGAGTAATCCTTGCAGAATTAAGTTGTACACACAAGAAATTGTATTTTTTCGTCAAGAT
TTGCTGTATAGAATGCGTCGATCGTGTTTGATACCCCCTTCTACAGAGGAAACCGATGAT
CCTTTTGAGCATCTTGTTGCTACCATAACCCACCAAAGTCATCTCTGCCCACTCCCTCTG
ATTGTACAACCCATTATCTGGAATTATGATCATTGCCTTCATCTGTATCCAACTCCACAT
ACGATAGTTTTAGGTGATAAAAGTGAGCAGAAGGCATTCAAATACACCGGAATCACTTGT
TTTAATCCTGGTTCTTTCTCAAATGACAGCACCTTTGTAGCATATCGCCCTTGCACTCAG
GAAGTTGAGTTTTCAGCCTTA
>THHD-g5333
CTAGAAAGGAAGGTAATTGGCATTGCCTCTAATCCTGCTAAAAAATATTCTGCATTTGTT
CAGTGTGATGGTGGAAAAATCTTAGAGTATACATCAAAGTTGGGCATCATCGGAGGTGCT
TTGAAATACGATGATGTAAGTTTTTCAGTATCTTGCCCTCGGATGAGTGTGGTTCCAGTT
GCTACTAGTGGGCCATCGAAGCCCTTGCTTTTTGGCCTTGATGACACTGGTAGGCTGAAT
CTAAGTGGGAGAATACTATGCAACAACTGCAGCAGTTTCTCATTTTACTCAAATTTGGCA
GACCAAGTGATGACACATTTGATTCTTGCAACTAAACAGGATTTGCTCTTTATTGTTGAC
ATTAGCGATATATTGCATGGAGAATTGGAGTTAAAATATGAGAACTTCATTCATGTTGGT
AACAAAAGAAAAGAAGAAGAAAACATAAACTTCATAAATATTTGGGAAAGGGGGGCCAAA
ATTATTGGTGTTCTGCATGGAGATGCAGCTACTGTCATATTACAAACAACCCGGGGAAAC
CTAGAATGCATTTACCCAAGAAAATTGGTCCTGTCCTCAATTATCAATGCTTTGGACCAA
GGGCGCTTTAAAGATGCACTGCTCATGGTGAGGCGGCATAGAATAGATTTTAATGTTATT
GTTGACCATTGTGGTTGGCAAGCGTTTCTCCAATCAGCTTCAGAGTTTGTCAGGCAGGTT
AACAATTTAAGCTACATAACTGAGTTTGTCTGCGCCATAAAGAATGAAAATATTACGGAC
ACACTGTACAAAAATTTTCTCTCTCTACCTTGCCAAAAGGAAGCTAAAGATGTGCAAGCC
AGAGATTTCAAGGGTTCTGATGCTAATAACAAGGTGTCTTCAGTCCTGCTGGCCATAAGG
AAGGCTCTTGAGGAACAACTACCGGAAAGTCCTTCAAGGGAGCTCTGCATTTTGACCACT
CTAGCTCGTAGTGTTCCCCCAGCTATCGAAGAAGCTTTGGAGAGAATAAAAGTTATCCGT
GAAATGGAGTTATTGGGTTCTAATGACCCGAGGAGAATGTCTTACCCTTCTGCTGAAGAA
GCTCTGAAGCATCTCTTGTGGTTATCAGATTCTGAGGCTGTTTATGAAGCTGCTTTAGGC
CTTTATGATTTAAACCTTGCAGCCATTGTGGCATTGAACTCCCAACGAGACCCAAAAGAA
TTTCTTCCTTTTCTTCAAGAATTGGAACGTATGCCAGCTCTCTTGATGCGCTATAACATC
GACCTTAGGTTGCACAGGTTTGAGAATGCTCTCAAACACATTGTCTCGGCTGGTGATGTC
TACTATGCAGATTGTATGAATCTCATGAAGAAAAATCCTCAACTTTATCCGCTGGGACTT
CAGCTCATTACTGATCCTACCAAGAGGGGGCAAATCCTTGAGGCTTGGGGAGATCATCTC
AGTGATGAAAAATGCTTTGAGGATGCTGCTACAACTTATTTGTGTTGTTCTAGTTTGGAA
AAAGCTTTGAAGGCATATCGTGCTTGGGGTAATTGGAGCGGGGTGCTGACAGTTGCTGGC
CTCCTTAAGATGGGAAAAGATGAGATAAATCGACTGGCTCATGAGCTTTGTGAAGAACTC
CAAGCCCTTGGTAAACCAGGGGAAGCTGCCAAAATTGCTCTAGAGTATTCTGGAGATGTT
AAAAACGGGGTGAGTTTATTAATTAGTGCGAGGGACTGGGAAGAGGCTTTGAGGGTTGCT
TTTATGCACAGAAGCGAGGATTTAATCTCAGAAGTGAAGAATGCTTCTTTGGAATGTGCA
AGCAGTCTCATTGGTGAATATAAGGAAGGCTTGGAGAAAGTAGGGAAGTACTTGGCTCGC
TACTTAGCTGTTCGACAAAGGAGATTACTGCTTGCAGCAAAGCTCCAGGCAGAGGAACGG
TCAATAAGTGATCTTGATGATGATACTGCTTCAGAAGCTAGCAGTACATTCAGTGGAATG
AGTGTCTACACCACAGGGACAAGGAAGGGCTCTGCTGCTTCAACCAGCTCAACTGTTTCT
AGCAAGCCAAGAGACACAAGGCGTCAGAGAAAGAGAGGAAAAATCCGTCCTGGCAGCCCT
GGTGAGGAGATGGCTCTGGTAGAGCATTTAAAGGGCATGTCCCTAACTGCTGGATCAAAG
CGTGAGCTTAAATCTTTGTTGGTATCCCTTGTGATGCTTTGCAAAGAAGAAACTGCACGG
AAACTGCAACGTGCAGGAGAGAACTTTCAGTTGTCTCATATGGCAGCAGTCAAACTAGCT
GAAGATACAGTGTCTACTGATAGCATAAATGAGCATGCACATACTTTGGAGCACTACATA
CTGAAAGTAAGAGGAGAACTGCAAAATTCAGAGGCTTTTTCTTGGCGGTCCAAAGTATTC
CCTTCC
>THHD-g6119
ATGAAAATCCGTACACTGAAGCTCCGTGAAGCCCACAAGGGCAGCAGCAGCAACCACCCT
TCCTTCTGTTCAATCCTGTGGGACCTACAAGCCCACCACCTGGTCACGGCCTCCTCCTCT
GACCCCACAATCTCCATCCACGACCCTCTTCTTCCGTCAAATTCCCCCAACGTCCTCCGC
CACCACCGCGACGGCGTTACCGCCTTGGCCATTAGCCCCAACTCCACTTGCCTCGCCTCT
GGATCCATCGATCACTCCGTCAAGCTCTACAAGTTTCCAGGTGGAGAGTTTCAGACTAAT
ATCACCAGGTTCACGCTGCCAATTCGTGTCCTTGCGTTTAATAAATCGGGGAGCTTGTTG
GCAGCTGCTGGTGATGATGAGGGTATTAAACTTATTAATACGATTGATGGTTCAATCGCG
AGGGTTCTCAAAGGCCATAAAGGACCTGTCACTGGCTTAGATTTTGACCCTAATAGCGAA
TACCTAGCTTCAATGGATTCCATTGGGACTGTTGTGTTTTGGGAACTCCAATCCGGAAAA
ATATTACATAACCTGAAAGGCATAGCTCCGGACACTGGTTCAGACCTCTCCGTCATGAAT
GTGCTTAGTTGGAGTCCTGATGGGGAAACCTTAGCTGTCCCGGGTTTGAGAAATGATGTG
GTGATGTATGATAGAGACACAGCTGAAAAGATGTTTTCATTGAGAGGTGATCATGTGCAA
CCTATATGTTTCTTGTCCTGGTCACCTAATGGAAAATACATGGCTACTTCTGGTTTCGAT
AGGCAGGTTCTGATCTGGGATGTTGATCGGAAGCAGGATATTGACAGGCAGAAATTTGAT
GATAGAATATGTTGTATGGCTTGGAAACCAATTGGGAATGCATTGGCTGTTATTGATGTC
ATGGGAAAGTATGGTATGTGGGAATCGGTTGTTCCTTCATCAATGAAATCTCCTACAGAA
GGTATTCCAAGTTCACAAAAGAACAGTAATGGGCTCCTTCTATTTGATGAGGAGGAGGAA
GAGCTTAGTGCAGCTGGTAGTTTAAGTGATCTTGGTGAAGATAGCCTTGGTGAATCTGAA
CCTCCCAGCAGAAAGAGATTACGGGAACAGTCTATAGATGATGAAGATCTGGACAACGAG
GACAACAATGAGTTCAGCTTGCTTCCAAAGATTGAATCCCGAAAGAAAGCAAATCATGCT
CACAAGGAAAACTTTGGTAAGGGAAATAATGAACTAAGAAGCATGATGAAATCTGCCAGG
CCAAAAGTGCAGGAGGCTTTTCAGCCAGGTGCTACACCTGTGCAGCCTGGAAAGAGGCGT
TTCTTGTGCTACAATATGCTAGGAAGTATAACCACAATTGAACATGATGGATATTCCCAT
ATAGAGATAGATTTTCATGACACTAGCCGAGGTCCACGAGTTCCATCAATGACAGATCAT
TTTGGTTTCACAATGGCTTCACTAAATGAGAATGGAAGTGTTTTTGCAAATCCTTGCAAG
GGTGAGAAGAACATGAGTACACTCATGTATCGCCCATTCAGCAGCTGGGCAAATAACCCT
GAGTGGTCTATGCGATTTGAGGGAGAAGAAGTGAAGGTTGTGGCGTTAGGTACTGCTTGG
GTGGCTGCAATTACAAGTCTTAATTTTCTTCGCATCTTCACTGAGGGTGGTCTGCAGAGA
CATGTTCTTTCCCTTGATGGACCAGTGGTGACTGCATCAGGCTTCAAAGATGAACTTGCG
GTTGTAACTTGTGTTTCTGATTGTCTTACTTCGGATGGGCAGATGCTAGAGTTCAGAGTC
TTTAACATATCTAATGGGAATCAATCCTTCCGAGGTCGTCTACCTCTAACTCCTGGTTCA
CATTTAACATGGTTTGGTTTTGGTGAAGTAGGTCAATTAAGTTCTTATGATTCTAAGGGC
ATGTTGAGGGTTTTCACAAGCCAATATGGTGGCAGTTGGCTCCCACTCTTCAGTGCTAGT
AAAGAGAAGAAGTCAGATGAAAACTATTGGGTGGTTGGGTTGAATGCAAGCAAGTTGTTT
TGTATTGTTTGTAAAACTCCTGACTTATTTCCACAGGTGATGCCCAAACCAGTTCTCACT
CTGCTAAATTTCTCATTTCCTCTTGCTTCATCTGATCTGGGAGCAGAAGCCCTTGAAAAT
GAGTTTATACTGAACAACATGCATCTTTCA
>PEZP-g4890
ATGCCAGAAGATATCGTTTACCAGCACCCTTTGTTTGGGGGCAAAATATCAAGCACGTTC
CCCAACAGGTTCCAGGATGTCAGCAATATTCGAGATGTCCCTGATCATCAGGAGGTGTTT
GCGGACCCAAGCCGTGATGAAAGCTTGATCTTTGAGCTTTTAGAGTTTAAGCCTGATGTT
GCTGATAATGGAAGCGCTGCATGGTTTCTTCAAGACCTTGCTAGGGAGCAGGATGCGGAA
GGAAGTGTGGTTATCGAGCAGTCAGGAGTCCTTGAAGCACCTGGTTTGGCATACAATAAT
ACACCTGCTGTTGTAACAACTGCAGTAGGCCAAATGGCAATTTCTAAGGGACGGCAAGGA
AGGGAAGCACAAAATATTGTGAAAGTTTATTTGGCAAATTTGCGTCTTAAAGGAGTTGAT
ACTGATGTACTGGTCACTGCATATGAGCCCATTGTTATA
>PEZP-g5430
AAGATGAAGGGAGTGTTATGGTTTGTAGTGGTATCAGTGGTGGTTGCAGCATGGATGCCT
CTCTCACACTGCTCCAAGAAGCCGGTGGGAATCGCTAGAAAGGAGGATATTCCATACATC
AAGTGCCAAGTGTGTGAGAAGCTCGCTAAGCATTTGTATCAGCAAGTTCAGAACAAGCAA
GCCGAGATCGCTCCCAAAAAGATCTCGGAGTACCAGATCATTGAGATAGCAGAGAATGTT
TGTAATCTGAAAAAGGTTGAAGCGGATTGGATATTGCGCATAGACATTGTCGAAAAAGGA
GATAGACTGGAGCTGGAGGAACATGAGTCTGAAGGACAATGCAATTCTGAATGCAAGACA
ATTGAGCGAGCCTGTCAGGAGGTTATAGGATATTCTGATACAGATGTTGCTGAATATTTA
TATAAATCCAAGCTTGATGTTGATTCATTGCTCAATGATCTCTGCAAAGACCTTACTAAA
GCATGCAGTACTAAGCCACCCCCTGTCCCTAAG
>PEZP-g5843
ATGGCCAGTGATAACGTAAACCGGGTCGGGTTGGTGATACCCAGCACCGACTCCATTCGG
GTTTTCCTCGCCGGAGCCTCCAACGACGCTAGTCTCTCCCACGAACTCCGACAAACATCC
TCCGATCTTCTCCTCCAATCCGAGATACCCTACGCGCCACTTCGTGCTGTCTGGACTGCC
TCTGATCCATCCTCCAGACCCGAATTGACCCGTCTCTTCTCGGGTACCCGCTTCGTCTTC
TCCAGCCCTAAACCCAGAGAGAAGAGTGAAGAATTGAAGGCAAGGCTGAAAAAGTTGGAA
GATGTGGCAGAGAGGAAAGCGTATCAGGAGCTTGTAAAGGATATTGCACCGCAGAAGGAT
GTTCAGGAACCATTCTCTTCTTACAAGGATCAATTAGGATTTGGTTTGCATGTTTTGGTT
ACCATGTTTACTGGCTATCTTCTCGGATATGCAGCATTTAGAGCCTTGTTTAATCACAGT
CCTGCTATGAATGCTGCTGGAGGAATTCTTGGGTTGGTGGGTGCCATGCTTGTTGAGACT
TTCCTTTTCATTATTAGAAGTTCCAATGCAGATGTCAACAGATCACCGTTTTCCACATCC
AGTCTCAAGAAAAACCAG
>PEZP-g5464
AATGACATGGAGTTTGATATGATTGGTATCGATCCAGCAATTGCCAATGCTTTTCGAAGA
ATCCTTATAGCAGAGGTTCCAACAATGGCCATTGAAAGAGTATATATTGCAAACAATACA
TCAATTGTACAAGATGAAGTTCTTTCCCATAGATTGGGCCTCATTCCAATCAGTGCTGAT
CCCAGGCTATTTGAATATCCAGACAATGCTGGAGATGACAAGAATGAAAAGAACACTATC
GTCTTCAAACTACATGTTCGTTGTGAAAAGGGTCAGCCTCGCATTACCGTGAAATCAGAT
GAACTAAAGTGGTTACCTAATGGGAGCGAGCTTATCGCTGAAGATGCCAAACCAAATGCA
GGCTCAAAGCCAAAAACTTTTACATCTTTTAGCTGCAGCCAAGACTCACTTCCTGAATTT
TCCAGCAATCCACTTGGTCCTAAAGAGTTGAAAATTATATTAGCTAAACTTGGACCTGGT
CAGGAAATTGAACTTGAAGCTCATGCTGTTAAAGGCATTGGTAAGATACATGCAAAATGG
TCCCCGGTTGCCACTGCTTGGTATCGAATGCTTCCCGAGGTTGTACTCTTGGAA
>PEZP-g6563
CCGAGGGAGAGAACTTCTGTGGTTACCATACTTAGGAATCCAGTTGACCGTGTCTTTAGT
ACTTATGAATTTTCAATTGAGGTTGCGGCTAGGTTTTTGGTGCATCCAAACTTGACATCT
GCAACACAGATGGCTTCACGCTTGCGCTCTAAGACTAAAGGTGTAAGCACCCTGGATATC
TGGCCATGGAAGTATCTGGTTCCATGGATGAGGGAAGACCTATTTGCTAGGAGAGATGCT
AGGTATAGCAGGGGACTGAATGTCGTTGAGAGCAATGATCCTTATGACATGGAAGATTTT
GCAATGCCGTTACAAGAATACATCAATCATCCTGTGGCTTGGGATATTGTACATAATGGA
GCCACATTTCAGGTTGCAGGTTTGACGAACAATTCTCATATAGCAGAAGCACATGAAGTG
CGCCATTGTGTACAGAAGCATAAGGTTCTTGGTAAATATGTGCTACAAGTTGCAAAGAAG
AGACTGGATGATATGTTATATGTTGGTCTTACTGAGGAGCACAGAGAATCTGCGACAATG
TTTGGAAATGTGGTTGGTGCTCAGGTGATATCACAGCTTAATGCACCAAACACCAGCTTG
GAAATTAATGATAACACAGAACAGAGTTCATTTTCAGATTCTGATCCTGATAGCAGTGAA
CATCAGAATATCACCTCGGACAGGGGAGCAAGTGAGGTTACTTCAAGTAAAAGCGGAGAA
GCAGCAGAATCAACTATGACTGTTGGAAAGCTCATGGATGCTTATGAAGTCTGTATTTCT
AATTTACGGAAGGCCCAGTCACGCCGACGCATCTCATCTTTGAAGAGGATTCCAGTGAAT
TTTACAAAGGAGGCACGACTTCAGGTTCCTGAAGAGGTTCTGCAGGAGCTACGGTCTCTT
AATGAGCTTGACCTGGAGCTCTATGAATATGCAAGAGCCATATTCTATAAGCAACATAAA
ACCTCATTGCGGATTACTGAGGAGAGATGGGATAACATATCAAGCAGTGCATATGGCTTC
ATCCTCGCAATTACCTTTGTCTTCATCCTTTTCTTATTCTTACTAATTCTAAATGTGAGA
AGAAGAACGTTGAAGGTTAAGAAG
>PEZP-g5716
ACTAGTTTTGAATTTGAAGATGCTTATGTTCAAGAGGTTGAGGAACCTTCAAAGTTGACC
TTGGAAAATCAGAAAAAGAAAGATCAGAAGGACCAGGGTAATCTGCCTGGTTTTAGAGTT
GCATCCGATTCTGACTATAAAATGGAAAGATTTGAGGCTCCTCTCATTCCTAAGGATTTT
GTGCCCCGCCATGCATTTTCTGGACCTCTCGAGATTAACCGCCAGAACTATGAGGCCCCT
CCATCGGATGTTCCTCCTCCTGAGGATAGCAACCTAAAACTATTAATTGAGGGGGTTGCA
AATCTGGTAGCTAAATGTGGTAAATTATACGAGGATCTATCTAGAGAAAAAAACCAGTCA
AATCCTTTGTTTACCTTTCTTTTTGGAGGAACTGGCCACGATTATTATGCAAGGAAGCTG
TGGGAGGCACAACAGAAATGCAATGATCAAACTAGACTGCAGTTGGGTGGGAAAATGCCT
CCTGGTGTGCAGAGGCTGACATCTGAGACCCGCGGTCAGATCTTAGGGGAAAAACCTCTA
GAAAGAAGCTCTGAAGATCCATCCCCATCTGTTGCTTCTACAGATATTCAACTCCAATTT
AATCTTACAGATACATTTACCAAGTCTGTATCATTTAACGAGTTATCAGCTGTTGAAAAG
CCTTTCAAAGATGATCCTGCAAAGCAAGAAAGATTTGAGCTGTTTCTCAAGGAGAAGTAT
AAAGGGGGATTACGCACTGCAAGTTCAAGTTTAGCTGGTAATATGTCAGAAGCTGCCCGT
GCTCAAGAGAGACTTTCTTTTGAGGCTGCAGCTGAGGCAATAGAAAAGGCCAAACAGGGC
AGGGGAAGCAAGCTTTCAGTTCCATCTTCCATGGATTTCATCACGGGTGGTGTTATGCAG
TTTACTTCTGGTGCAGTAGAGCCAAAGAAAGACCAGCAAACTGAAGATTTCATGGGGAAG
AAAATGTACCCAAAGAGGGAAGAGTTTCAATGGCGTCCTTCTCCTCTTCTCTGCAAACGC
TTTGATCTCGTTGATCCTTATATGGGGAAGCCCGCACCTCCTCCAAGGATTAGGAGTAAG
ATGGACACGTTGATTTTTACATCAGATTCAGTCAAAGGTGCCAAAGTGGACGAGCCTGTA
ACTGCAAAGAAAGACATATCACCCTTGCAACAATCTGCTAATAAAGATATAAACAAAAGT
ATTGCTGAAAATGAAACACAAGAGGTTGTGGAAGTTGAAAATATTGAAAGGCCAGTTGAC
CTATACAAGGCTATTTTCTCTGATGATTCAGATGATGAAGGGGAAGACTCTAATATCAAA
AGAGTGGAGAATCAAGAAAAGAAAGCCGAAGTAGCTAATACAGCATTGAGCCGTTTGATT
GCTGGTGACTTTCTGGAATCTCTGGGCAAGGAACTAGGACTTGAGGTTCCTCCTGATACG
CCTAACCCTATGCAAAAATTGAGGACAGCTGCTCCTCAGAAAGAAAATGTTAATGAATAT
GCAAAAACTGACATTTTGAAGGGTGAAAATAATACTCTGATGTCATCGAATCATGATTTG
CCACATGATCAGAACATTGCTCATGAGGGTGGACCCTCAAAAGATGACACCATTTATGGA
AATATGCCCGAAAGTAGTAGTATTAAAACCAAGGGAACTAGTATGTCTGACAGTAAATCA
AGCAAGTTTAATGGGGAGAAGTGTGAAGAAGAGTACAGGAAAATTAAAACACCGCACACA
CACCGCCGAGATTATAGAAGCAGTTCTTCATCAGAAGAGGAAAGGAGCAGAAAACGCTCC
AGGCATCATCGACATAGGAGGCGTGATGAAAGAGATGGACACAGTTCAAGGTCAAAAGGG
AGAAGAAGGGGGTCTTCTCGAGAAAAAAGCAGTGGAAGTAAGAAACACTCAAAACATCAC
AAGCACAGAAAGCACAAATCTCCAAGTAGATCCTCTTATCCTAGCATGGAGAAGGACGAT
GCACATTCCAGAAAAGAAAAAAGGCGGAGGGAA
>PEZP-g6679
ATGGAAGCGGGAACTGCGCTCATTCCCATTCTCCTTCCGAATCGCACTACAAAATCAAAA
ACCTTCCAATTCCAACCGCGCTTCACTCGTTCATCTCCTTCTTCTGTTTACAGTTACAGA
GGGCCCAAGCCCAAACGCGACTTCCTCGCTGATTGGGTGTCGCAAAACGACGACGCCGTT
CGCACCCTCCCAATCTATGTAGGCTCCGCCTCCCTCTTCGCCGTCCTCTTCAATCGCGCC
ATTTCCGGCATCGCCCCCGTCGCCGACGCCGGCAGTTCACAATCCAGAGCTGACCTCTTG
ACTTTAGGATTGGCCGTCACCAATATTTTGACTGGCCTCGTCTGGCTTTCCATAAGACCC
AAATCTATATCTGTGGTAAATCCTCAAGGAGTTGAATGCAAGAGGTTGTGCACTGTTCTC
CCTGATGTTGCACTTACTGAGCTTCTCTGGGTGTGGGAATCTCTATCAGATGTCACCTGC
TGCCGGTCACTTGTTATTGTTTATGAGGGCAGTTGTGTACTTCAAATTGGTTTTGCTGCA
GAATCTTCTCCTGGGGATGGTGAGGCTGTAAGTGTGGACACCAATAAATTGATGCAAGGA
TCAGTCTATCAGGGTGTTATGAAATCTGGAGCTCAGAGTTACTTGGCTAATCTATCTCTT
TATCCTGGGAAATCTGAGCTGCCATTTCTTCCTTCAAATACTCAGGCAGTAATTTTACAA
CCACTTGGAGATAAAGGAATTGCAATTATTGGTGGTGACACAATACGAGGTTTCACTACT
TCTGATCAGGCATGGATTTCATTTATCGGAGAGAAGCTGGATTCTACCCTTGAAAAATAT
GTGAAACATCTCCCTCTTACT
>PEZP-g6526
GAATTTTCTGGACAAGAATCTGGATTTGAGGCTTTGAAACTTGATCAGGAGCCTGCTGCA
TTGCCTAAGGAGAAAAAAGGTCGTGGTTCTCCACCAATGTGGTATGTTACTGGAAGTGAA
CTAGATTCCTTGTCATCATATATGAGAGGGAGGCTTACTCTAGAGAAGGTGAACGCAGCA
ATCAGTGATATGGCCTGTTATGCTGAAGCAAATGCTCAACTTATCGCAGCCCCCAAAAAG
AAGTTGGCAGAAAATCTCTGGGAAAAAGCCCTGGAAATAAGAGATATTGCAGCCATGGAA
GGGATTAAGGGAAAACACTTCTTTCTTGAAGCTGACATAAAAGGACCAGCACTTAAACTT
GACAACACTGGAAAAGCAATATTGACAGTTCTTCGTCACCTTGGCCGAATCACTGAGACT
CGTGTTGGACATCATCGTTTTATCATTCTACAAAAGCCGCAC
>PEZP-g5981
AAGAAGAGAAAAAGATCCCCAAAACTGCCGCCACCGCAACCGCAACCTCCCTCAACGCCA
CCAACGCCACAAACCCAAACCCGCCACGTCACCAACGTCACAAAATCCAGGTTATGGGTC
CCACTAAACCTAACCCGTGAAGAGCTCTATTTGCCCCTCACCTTCCCCACAGGCCAAACC
TTCCGCTGGAAAAACACCGCTCCACTTCAATACACAGGCGTCGTTGGGTCCCACCTCGTA
TCCCTCAAACACCTCCAAAACGGCGACGTTTCCTACTGCCTCCACAACCACTCCTCCAAT
CATGCTGCCGAAACGGCGTTGCTCGATTTCCTTAACGCCGACGTATCCCTCGCCGACACG
TGGAAGGCTTTCTCGGCTTCCGATGAGAGGTTTGCTGAGCTGGCACGCCACTTGTGCGGT
GCTAGGGTTCTTAGGCAAGACCCTTTTGAGTGCTTGGTTCAGTTTCTTTGCTCTTCTAAT
AACAACATTGGGAGGATTACCAAGATGGTGGATTATGTTTCCTCTCTAGGGACCCACTTG
GGTCATGTTGGAGGGTTTGACTTCCACGCTTTCCCCACCCTGAACCAGCTCTCCTCCGTC
TCCGAGCAACAGCTTAGAAACGCTGGTTTTGGTTACAGGGCTAAATATATAATTGGCACG
GTGAATGCTTTGCAATCAAAACCTGGAGGAGGGGAAGTATGGCTTCGCTCTCTTCGCAAG
TTGGATCTTGAAGATGTTGTAGCTGCCCTTTGTACGTTACCTGGAGTGGGTCCTAAGGTG
GCTGCTTGCATAGCTCTCTTCTCACTCGATCAACACCATGCCATTCCTGTTGACACTCAT
GTGTGGCGGATTGCCAAAAAGTATCTCTTACCCGAGCTTGCAGGTTCCCAGTTGACACCG
AAGCTCTGCAATCGTGTTGCAGAGGCTTTTGTAACAAAATATGGTAAATATGCTGGCTGG
GCTCAAACTCTTCTGTTCATTGCTGAATTACCTTCACAAAAGGCCCTCCTGCCTTCACAT
TCGTGGACTAACAAACAGAACAATCCTGTAAAGATAGAAAACAGTGAAGAAAGTGAGATC
>PEZP-g7135
ATGTCTCTCAACTGCCGGTGTTGCTGGAGTACCGTGGACTATGCCCACACCAGAGGCGCT
ACCTTCACGAGTCTCGCTCACAGGAGTAGATATAGCACATGTTCTTTTGCAAAGAAGTCG
TTGAAGAAATCCAAGAGAGAAGGACCAGAGGCATTTGGAGATTTATCAGACGACAAATTT
GTTCAAAACGATAAGTTGGACACTTCTCTTAATCCAGCTGCCCAGAATGCTAACCCTATA
CCTTCCAGGAGTGCTGTGCTTCAGGCTTGCGTAATAACTTCTAGTCTGATAGCTGCTTTG
GGGATAGTGATTCGGCAGGTGTCTCATGTTGCGTCAATGGAAGGATTGCCAGTCTTGGAC
TTGTCTACAGATGTATCATTTGGTTTTGAAATGTGGCATCTTGAGTTGATTACAGGACTT
GTAGTATTAATATCATCATGCCGCTATTTGCTATTGAATACTTGGACAGATTTTGCCGAG
TCCAGTGAAGCAGCCAATAAGCAGGTCCTTAGCTCACTCCAGCCTTTGGATTATATTGTC
GTTGCATTTTTGCCTGGAATTAGTGAGGAAATACTTTTCCGTGGTGCAATTCTGCCACTT
TTTGGAATGAACTGGAAGAGTATTGGGGTAGCTGCCATGATCTTTGGTGTTTTGCACCTA
GGCAATGGTCGAAAGTATTCCTTTGCCATCTGGGCAACCTTTGTTGGTCTCGCTTATGGA
TATGCTACAATTTTATCATCTAGCCTCGCGGTTCCCATGGCTTCTCATGCAGTGAACAAC
CTGATAGGAGGGCTTCTATGGCGGTACACATCA
>JTQQ-g6685
AAGGATGAAAATCTTCCTCTTATTGTAGCTATTGATTTGCAGCCAATGGCTCCAATTGAA
GGTGTTATCCAGGTGCAGGGTGACATAACTAATGCTCGGACTGCTGAAGTGGTCATTGGA
CATTTTGATGGTTGCAAGGCTGACCTGGTTGTGTGTGATGGTGCTCCTGATGTTACCGGG
CTTCATGACATGGATGAATTTGTTCAATCCCAACTCATACTTGCAGGCCTAACAATTGTT
ACTCATGTACTTAAGGAAGGAGGGAAATTTATTGCAAAGATATTTAGAGGAAAGGACACC
AGCCTTCTATACTGTCAGCTAAAATTATTTTTCCCTGTAGTGACTTTTGCGAAACCAAAA
AGCAGCCGTAATTCCAGCATAGAGGCATTTGCAGTATGTGAAAACTATTCCCCTCCTGAA
GGATTCAATCCAAAAGATCTTCATCGGCTTCTTGAGAAGGTTGGAAGTCCATCAGGGGTA
GATGATACAGATTGTGTTAGTGGGTGGTTGGAAGGCCCTAATAAGGTGTATATCCCATTT
CTAGCATGCGGGGACCTCACTGGGTATGACTCAGATCGCTCATATCCACTACCTAAAGTT
GATGGGGGAACATATCAGAGCTTGGATCCAGTACAGCCCCCTATTGCTCCCCCTTACAAG
AGAGCTTTGGAGTTAAAAAAAGCCTCGAGTCAAGGATTACGAGAACTTGAAAACCTCTCC
TTGGATTCC
>JTQQ-g5562
ATGGGTGGCAAATGTCCGCACAGACACGTGAAGAAAAGAAGATATTCTCACAAGACTGCT
CGCCGCACCAAATTCCTCTACAAAGGCGATGACATGGTTTATGATCAGCTGAACAAGCTT
GAGGAAGAGAATAAACCTTTACCTGTAGATGAAGATTTGCCTGGAATGGGCCAGTACTAT
TGCCTTCACTGCGATCGATACTTTTCCAATGTAGCTGTGAGGGATGAGCATTTTAAGACA
AAACGACACAGGAAGCGTGTGAAACAAATGATGGGTCCTGCACCACACACTCAACTTGAT
GCCGATTTAGCTGCAGGGATGGGAATGCCAGATAATGGACCAAAGCTAATGTCTATG
>JTQQ-g5664
TTGGCATCACTCTGTCTTAACTCATTACCACTCCCACCACCTTCTCATCCTCCCAAGCTC
ACTCTTTCTTCTTCTCCTTCTTTGGTTGTTGATAGTAACAGCAATAATCATAGCAAAGCT
GGTGCCTTGAAACCTATTGTTGTCAGAGGAGACCCCCCAACTTTTGTTTCTGCTCCTGGT
CGCAGAATTCTTGCTGTTGGAGATCTACATGGAGATCTTAAGCAAGCTAGATCTGCACTT
GAAATGGCTGGTGTGTTGAGCTCCGATGGTCGAGACTTATGGACTGGTGGAGAAACTGTG
TTGATTCAACTTGGAGATATATTAGATCGAGGTGAAGATGAAATTGCTATCTTGTCCTTG
CTTCGATCATTGGAGAAACAGGCAAAAGCAAAAGGTGGAGCTGTGTTTCAGGTAAATGGA
AACCATGAGACCATGAACGTGGAGGGGGATTTCAGATATGTTGATTCTGGGGGATTTGAT
GAGTGTAGTGATTTCTTGGAATATATCAACGATTCTGAAGATGACTGGGAAGAAAAATTT
ACTGGTTGGCTTGATGTTTCTGAAAGGTGGAAAGAAGATCGAACAATGTCAAGAAGTCAT
TGGGGACCTTGGAATTTAGTGAAGAGGCAAAAGGGAGTCATTGCCAGATCAATCCTCTTT
AGGCCTGGTGGGCCAGTGGCATGTGAGCTTGCAAGGCATGCTGTTGTGCTTAAGGTGAAT
GACTGGGTCTTCTGTCATGGTGGCCTTCTTCCTCACCATGTTGCATATGGCATAGAACAG
ATGAATAAAGAAGTGTCCGAGTGGATGAGAGATCCGAGTAAGAATGACGATACTCCCAAA
ATCCCTTTCATTGCCACTAGGGGTTATGACAGTGTTGTTTGGAATCGGTTATACTCGAGA
GACTCGCCAGATTTGGTGGATTATCAGGATAAACAGGTATGTTCCATTCTTGAGGAAACA
CTGCAAGCAGTTGGTGCTAAGGCAATGGTGGTTGGGCATACTCCTCAAACTATAGGTGTA
AACTGTAAATACAATTGTAGCATATGGCGCATAGATGTTGGAATGTCGAGTGGAGTCCTT
AATTCAAGACCAGAGGTTTTAGAAATCATAGACGATAAAGCAAGAGTTATAAGGAGCAGA
AGGGACAGATACAGTGAACTTCAGGCTGCTGCATATACT
>JTQQ-g6447
TTTAGGGTTAGAGCTGTTAGAGAGAAAACAGAGGAAATCAAAAGCCCGTCACAGTCATCT
TCAGCTGAGGAAGTTACAAAGAAGTATGGCCTTGAAGCTGGTCTGTGGAAGATTTTCAGC
TCAAAGGAGGAAGATAATGGTAATTCTGAACAACAGAAATCGAAGGGTGATCAAGCCAAG
GAGTTGCTGGCAAAATATGGAGGAGCATACCTGGCTACCTCCATCACTCTGTCATTGATC
TCTTTCACTCTTTGTTATGTACTAATCAATGCTGGAATTGATGTTCAAGCTTTGCTGCAG
AAGGTGGGAATCTCAGCTGATGCGACCGGGGAAAAAGTTGGTACCTTTGCTTTGGCATAT
GCTGCGCATAAAGCTGCATCTCCAATTAGGTTTCCTCCCACAGTAGCTCTTACCCCAATT
GTGGCTGGTTGGATTGGAAAGAAAGTTGATAAAGAAAAG
>JTQQ-g6498
GCAGCCTCAGCCTCATCCATGATATCAATATCCCCCACCATCCAAAACCACCAAACTCAT
CATCTGAAGCCATCCAACTTGTGCTTCCAGGGTCTCAGACCCCTCACAACAAGGTCCACA
AAAGTGACCACCTTTAACAAAAGGGCTCCTAGGAGTGGTGTTGTTGTGAGAGCAGAACTC
AACCCTTCTGTGGTGATAAGCCTAAGCACTGGCCTCTCCTTGTTCTTGGGAAGGTTTGTG
TTCTTCAACTTCCAGAGGGAGAATGTGGCCAAACAAGGCCTACCTGAGCAGAATGGCCTC
ACACACTTTGAGGCTGGTGACACACGTGCCAAGGAATATGTGAGCCTCCTCAAATCCAAT
GACCCTGTTGGCTTCAACATTGTTGATGTCTTGGCTTGGGGATCCATTGGTCACATTGTT
GCTTACTATATCTTGGCCACTTCAAGCAATGGTTATGACCCTAAATTCTTTGGT
>JTQQ-g6000
GAAAAATATCAGCAATATAGCAGATCCATCATCCAGTCATGGATTTTGCAAGGCAAAGTA
TATGTGAATGGGAAGGTGATAAATAAAGCTGGTACCCCTGTATCTGAAAAATCTGTTGTG
GAGATAATTGCTGAAGTTCCCAAATATGTATGTAGAGCTGGACATAAGTTGGAAGGTGCC
ATTGAACAGCTCGGTGTTGATGTTGCTGGTAAAGTGGCTCTTGATTGTGGGCTGTCAACT
GGAGGATTTACTGACTGCTTACTTCAGTATGGTGCATCACATGTTTATGGAATTGATGTA
GGTTATGGACAGGTAGCGGACAAAATTCGAAGAGATGAACGTGTAACTGTTATAGAGCGG
ACAAATTTAAGATATCTCACAGGACTCCCACAAAATGTTGATTTGGTGACTCTAGACCTC
TCGTTCATCTCTATTCTTCTGGTCATGCCTGCTGTGGTCAATGTCATGAAGGAAGATGCT
GCATTAGTGACCTTGGTTAAACCACAATTTGAAGCTCATAGATCTCAAGTAGGAAAAGGG
GGGATAGTGAAAGATCCAATTGTCCATCAAGAGGTTCTTGAGAAGATTACAAAGGGAGTG
GAGAATTTTGGTTTCTGCAGTAAAGGTTGGATTGAGTCTCCTCTCAAAGGTGCGGAGGGT
AATACAGAATTCCTTGTTCACTTCAGCAGAACCCATAAT
>JTQQ-g6713
GTGCTTTGGTTTTACCCATTATATGTGTTTAGCATAGTTCTAAGCACCATCTGGTACAAT
GACATTGCCAAGTATGGGTATGCTGCGATGGGAAGATCTAAGCTTACAGTAGAGAAAGGC
TCTAGCCAAAACAACTCACCAGCTCAAAATGCTTATCATGTAAAAAGACTATCTGGCCTG
GGAAGGGTCATGATTGGCATAGGAGAGCAGGTGTACTCGATACTCCTTTTGAGCGTTTTC
TTTCTTGAGGTTTATGCAACTGGTTTCATACCATACATAGGGAAGGTGCTCAATTTTTTA
CTCCTTTCCTGGATGTATGCATATTACTGCTTCGAGTATAAATGGAATTTCAATGAAGTG
GCTCTTGACAAAAGGTTGGACTACTTTGAATCTTACTGGCCATTTTTTGCTGGTTTTGGA
AGCCCGTGCGTTTTGGCTATATTCTTTTTCTCTCCTCTTGTGAGTTATGGTATTATGGCT
ATACTCTATCCACTGTTTGTTCTAACTGCAACTGGGTCAGAGGCTGAACAAGAAATATCC
TTTGAAAAATACAAATGGAGAGCTGCAGGAGTGGAAAGGCTTCCAATATTTTATGTTGCA
GATAATGTGTCGATGTGGATGTTATCTCTTTTACCCATGGGGAAACGGGACCAGACTCAA
GACAGAAAAGCGCAA
>JTQQ-g6318
GCGGTACCTTCCGGCTCCGTGAAGAGCACGTTTTATGCTCTGGCGGAGATGATTGAGAAT
TTGGATTCGTATAACGACAATTCGAGAGCGGGTTTCGGGAACACGGGGATGGCTTTGGAG
GATCATGAAATTCGGGAGCTGAACAAGTTGTTAGAGACGTTGGCACAGATTGAGCGCTTC
TATGACTGCATTGGAGGAATTATTGGATATCAGATAACGGTACTGGAACTTCTTGTTCAA
CAACTGGCTGAGCGGCAGAAAATAAACTGGTCTCAGCACATGCATGAAGTGAAAGAGTGC
CAAATTTTGGGAATCGATGCGCCTAACGGGCTTGACCTTTCTGAGAATACAGAGTATGCA
TCTCAAGCAGCTCTATGGGGTATAGAGGGTTTGCCAGACCTAGGTGAAATTTATCCTTTG
GGAGGCTCTGCAGACAGACTTGGTTTAGTTGATCCTGACACTGGTGAATGCCTGCCTGCT
GCAATGCTGCCATATTGTGGAAGGACTTTGTTGGAAGGTCTTATAAGGGATCTTCAGGCT
AGAGAATTCTTGTACTTCAAGTTATATGGCAAACAATGTATCACTCCTGTTGCAATAATG
ACGAGTTCTGCAAAGAACAACCATGAACACGTCACTTCTCTATGTGAAAGACTTTCATGG
TTTGGAAGAGGCCGATCAACTTTCCAATTTTTTGAGCAGCCTCTTGTTCCAGTTATTGGA
GCAGAAGATGGGCAGTGGTTGGTCACCAAACCATTCAGCCCCTTGAGCAAGCCTGGTGGT
CATGGTGTCATATGGAAACTTGCTCATGACAAAGGCATCTTCAAATGGTTTTATTGTCAT
GGACGAAAAGGTGCAACCGTGCGCCAAGTCAGTAATGTTGTGGCAGCTACAGATCTAACC
CTGCTGGCCTTAGCGGGGATTGGTTTGCGTCAAGGAAAGAAACTGGGGTTCGCATCCTGT
AAGCGTATCGCTGGTGCCACAGAAGGAATTAATGTGCTGATGGAGAAGAAAAGTCTTGAT
GGCAACTGGGAATATGGTGTGTCTTGCATTGAATACACTGAGTTTGACAAGTTTGGGATT
ACTGACAGACCTGTTGCTCCCAAAAGTTTGCAGGCAGAGTTTCCAGCCAATACAAACATT
TTATATGTTGATTTACCATCTGCGGAGCTAGTTGGATCAAGCAAGAATGAAAATAGTTTA
CCAGGAATGGTGTTAAATACAAGAAAGCCAATAGTTTATGTAGATAAGTTTGACAGACAC
TGTAGCATCTCTGGTGGCAGACTAGAGTGCACAATGCAAAATATAGCAGACAATTATTTC
AATTCATATTCATCTAGATGTTATAATGATGTGGAAGATAAGCTAGATACATTTATTGTA
TATAATGAACGGCGAAGGGTTACCTCATCTGCTAAGAAAAAAAGAAGACATGGAGACAAG
TCTTTACACCAGACACCCGAGGGCTCTCTACTGGATATATTACGAAATGCTCATGATCTT
CTTTCACAATGTGAGATAAGACTTCCCAAGATTGAAGCTAATGAGAACTACATTGATTCA
GGACCACCATTTCTCATCCTTCTTCATCCTGCTCTTGGTCCTCTTTGGGAAGCCACCAGA
CAAAAATTTTATGGTGGTTCCATATCAGAGGGCTCTGAGTTACAAATAGAGGTTGCAGAG
TTCTTGTGGAGGAATGTTCAGCTCAATGGAAGCCTGATCATAAAAGCTGAAAATGTTATG
GGCTCAATGAAGATTGATGAGAATGGTGAATCCGTACTACATTATGGGCAAAGGTGTGGA
AGATGTAAATTGCAGAATGTCAAGGTGTTGAACAATGGAATTGATTGGAGTTATAGTGGA
AACGTGTACTGGAAACATGATGTGCAGCGGTCTGAGGTGTTGCAGATCATACTGCATGGA
AATGCTGAATTTGAGGCTACTGATGTTGTCTTAAAGGGAAATCATGTATTTGAAGTTCCA
GATGGCCACAAACTGAAGATCATGCCTGGAAGCTCAGGTTTAGCAATCCAGTTGGATCCG
ATTGAACAGGGTATGATGGACAGTGGAAGCTGGCACTGGCATTACAAGATAGAAGGTTCT
CACATTCAACTAGAATTAATAGAATCA
>JTQQ-g6448
AACGGCGATTTCGGGTTCGGTAGCGATCGGAGGTTCGCGTTTTCGCGCCAAGCTTCGTTC
AACCACCACCAACAACCTCGCTCGCCGATTCCCACCGATTCGGGTAATAGGCCCTTCCTC
TCCCGAACCGATTCCAGCATAGACATCCCCTCTTCAGGGTATTGGTCCTGGCACGACGAT
AAACCTTCTGGGTCTCCCCAAATATCGTCCTTTTCCTCCTTTGTTTTCTCCCTTTTCCGA
AACATTAGGTCTGGCCATAGGTATATGAAGAGATTGCTTTTGATGATCTCCCTCAACGTT
GCCTACTCCACTATTGAGTTGCTCATTGGCCTCTTCACTGGCCGTGTTGGTTTGGTGTCT
GATGCAGTTCACTTGACTTTTGGATGTGGTCTTCTCACGTTTTCCTTATTTGTTATGGGT
GCCTCTAGGAAGAAAGCTGATCGAGAGTATACTTATGGGTATAAAAGACTAGAAGTCTTG
TCTGCATTTACAAATGCCCTGTTTCTTTTGTTTATGTCATTCTCCCTAGCAGTTGAGGCT
CTTCATGCATTTATACAAGATGAATCAGAGCACAAGCATTACTTGATTGTTTCTGCAGTG
ACCAATTTATTTGTGAATCTCATTGGGGTGTGGTTCTTCAGGAACTATGCTCGGATAAAT
CTTGCTTACAGAAATGCAGAAGATATGAATTGCCACTCTGTTTTCCTGCATGTTCTTGCA
GATTCCATTCGCAGTGCAGGTCTTGTATTGGCATCCTGGTTATTGTCCATTGGGGTTGAG
AATGCAGAAGTCTTGTGTTTGGGACTTGTTTCTGTTGCAGTTTTTATGCTTGTTTTGCCC
CTCTTTAGGGCAACTGGTGGTATTTTGCTCCAAATGGCACCTCCCAGCATCCCAACTACT
GCTTTGAACAAATGCTTGAGACAGATTTCTGCTCGGGAAGATGTAGTGGAAGTCTCCCAG
GCTCGTTTTTGGGAATTGGTGCCGGGTCATGTGGTTGGTTCACTCTCAATACTGGTAAAG
AAAGCGGTGGATGATCGCCCAATACTTGAATTTGTGCATGGTCTATACCATGATTTGGGC
GTGCAAGACCTCACAGTGCAGACTGATGACGCA
>JTQQ-g6540
ATGAACAAACTCTCTCCCAAACTCAAACCCACTGTTTCCTTCACCTCTTCCAACATCAGG
GCCTTCTGTGCTGCTTCTCCTACCACCCAAACCGAGAATCCGAACCAAACCAAAATCATT
GTTCCCGACAGAAGGCGCAGGGTTGAGGCTTCCAATGCTCAACTCAAGGAGAATTGGTTG
GCTTCACTCTCTTACCCTTTCCCAGGAAACACTCATCTTTTGAATGAAGATGAAGAGGAG
CAGGAAAATGAGGGCTCCAAATGGATCCTTGGAATCGACCCTGATGTCTCTGGTGCTGTG
GCGCTGTTGAAATTCCATGATTCTGTTTGCTCAGCTCAGGTATTTGATTCTCCTCATGTG
CAAATACTTGTTGGCAAAAGGACACGGAAACGTTTAAATGCCAGCTCTGTTGTTCAGTTG
GTTCGAAGTTTTGATGCTCCAGCTGGAACCACCGCATATATAGAGCAGTCAATCCCTTTT
CCACAAGACGGGAAGCAGGGATGGTGGAGTGGAGGATTTGGGTATGGGCTGTGGATTGGG
ATCTTAGTTGCCTCAGGCTTTTCTGTTGTTCCAGTGCCATCTTTTACGTGGAAAGCAAAA
TTTGAACTCTCTGGAAGCAGGACTGCAAAGGATGATAGTAGGAGAATTGCATCCACATTA
TTTCCATCACTGAGTTCCATGTTAAGCAGGAAAAAAGATCACGGAAGGGCAGAGGCTTTA
CTAATTGCTGCATATGGCAAAGATAAAATTAATAGCTATGAACCTTGTGACACCGACAAA
TTGGAA
>UTQR-g5857
CGCATCTCCGCCTCAATGGAGGCTGGAATTGGCGTCATGGGCACCAAACTTGGTATGATG
TCATACTTCGATTCCACCGGCACAGTAATTCCGGTCACCGTTGTTGGCTTCCGCGAGGGC
AACATTGTCACTCAGGTGAAGACTGAGTCCACTGACGGGTACAGTGCGGTTCAAGTGGGG
TACCGCAGGGTGCGTGACCGGAAATTGACGAAACCGGAGCTAGGGCATTTGGAGAAGTCC
GCAATTATTCCACTGCGTCACTTGCAGGAGTTTAGGCTGCAATCGGTTGAAGGTTTTGAA
TCTAATCAGCGACTGGTGGTGGAGGAGCTGTTTAAGGAAGGTGATTTGGTTGATGTTTCT
GGGACTACCATCGGAAAAGGATTTCAAGGTGGAATAAAGAGACATAACTTCAAGAGAGGT
CTCATGACTCATGGGTCCAAGAGCCATAGACAGCTTGGATCCATTGGTGCCGGGACTACT
CCTGGACGTGTGTACAAGGGCAAGAAAATGCCCGGGAGAATGGGAGGCACCAAGACAAAG
ATACGAAAGCTGAAGATTGTCAAGATTGACGATGATCTCAATGTTTTGATGATTAAAGGG
GCTGTTCCTGGTAAGCCAGGAAATCTTCTTCGCATTACTCCTGCAAAGATTGTGGGGAAA
AACATACCGAAGAAT
>UTQR-g6407
CTGCTGAGCTTGGCGGAAGTTGAGAAAATATTAAAGGATGTTGGAGCCGATGACGTGCAA
GTTATTGCAGCTCCCAAGCGATGTGAATTCACCGATTACATGGTCATAGCCACCGGCCGG
TCTCCATGGCACGTGCGCAACATCTCTCAAGCACTAATTTACAAGGTTAAGCAAAAGCAG
AAAGGAGCAAAGAGGATGCTGCTGCCTACTGTGGTAGGGCAAGAGGGAGGGAAGTGGATT
GTCATTGACTCTGGTCCGCTGATTGTTCATGCTGTTGATGAGAAGGCAAGAGCTTATTAC
AACTTTGAGGGGCTATGGACCACAGAGACATCAAACACAGAATATTCTCAGGATTTGGAG
AAGGCATTTGTCAAAGTTCGCCGGAAGAATAACTCCAAGAAACCTTCACAAGCCCATGCA
>UTQR-g5910
ACCACCATCGCCGTTATAGGAGGTGGGTCTGTGGCGGCACTTGCAGCCGTGCTCTCCCTC
GCCGACCCAGAGAAGCGGCGGCAAATGCAGGCGGAGGAGGTGGGTGGAGGGGACAAGGAG
GTGGTCCGGGAATACTTCAACAATGATGGGTTTCAGCGGTGGCGGAGAATTTATGGAGAT
ACTGATGATGTTAATAAAGTGCAGAAGGACATCAGGTTTGGGCACTCAAAAACTGTGGAG
AATGTGATGAAGATGTTCTCGGATGAGGGGCCCTTAAGTGGAGTTACGGTTTGTGATGCT
GGATGTGGGACGGGATGCTTGTCAATTCCGTTGGCGAAGGAAGGGGCCATTGTGACGGCT
AGCGATATCTCGGCTGCCATGGTTGCTGAGGCTGAGAAACAGGCACGTGAAGAACTCCTT
AAAGGCAAGGATGAGCTCTCCCCAGGACTCGTATTGCCGAAATTTGAAGTGAAGGATTTG
GAGAGCTTGGATGGGAAGTATGACACAGTTGTCTGCCTAGATGTTTTGATACACTACCCA
CAAAGCAAGGCAGATGCAATGATTGCTCACCTCGCTTCCTTGGCCGAGAATCGCCTGATT
TTGAGCTTTGCCCCAAAGACATTTTACTATGATCTACTGAAGAGGGTTGGGGAATTGTTC
CCCGGACCTTCAAAGGCTACAAGGGCATATCTTCATGCTGAGGCTGATGTAGAGAGAGCT
TTGCAAAAAGTCGGGTGGAGAATAAGGAAGAGAGGCTTAATCACCACACAGTTCTACTTT
TCTCGAATTGTCGAGGCCATTCCTGCG
>UTQR-g5921
ACGTCCCGAGCTCCTAGGTTATTTATTAAGGAGATGGTGATGAGGAACTTCAAGTCCTAT
GCGGGCGAACAGCGCGTTGGCCCTTTTCACAAGAATTTCTCGGCGGTGGTCGGTCCTAAT
GGAAGTGGTAAGAGCAACGTCATAGATGCGATGCTTTTTGTGTTTGGAAAGCGAGCCAAG
CAGATGCGGCTAAATAAAGTGTCGGAGCTTATTCACAACTCCACCAATCATCAGAATTTG
GACAGTGCTGGTGTATCAGTTCACTTTCAGGAGATTATTGATTTGGATGACGAAGCTTAT
GAAGTTGTCCCTGGAAGTGATTTTGTCATTACCCGCATTGCATTTCGGGATAACTCCTCT
AAGTATTATATCAATGACAGAGCAAGTAATTTTACGGAGGTTACAAAGTTGTTGAGAGGG
AAAGGTGTTGACTTGGATAACAACCGGTTTTTGATTCTTCAGGGTGAAGTGGAGCAAATA
TCACTGATGAGGCCAAAGGCACAGGGGCCCCATGATGAAGGCTTTCTTGAGTATCTTGAG
GATATAATTGGAACTAACAAATATGTGGAGAAGATTGATGAATCATTTAAACAGCTGGAA
GAACTTAATGAGAAGAGATCTGGTGTGGTTCAAATGGTCAAGTTAGCTGAGAAAGATAGA
GAGAGCCTGGAGAGTGTGAAGAATGAAGCAGAAGAGTATATGCTTAAAGAATTGGCCCTT
TTAAAATGGCAAGAGAAAGCTACGAAGCTAGCTTCTGAAAATAATGTTACTGAAATAGCA
GAACTGCAGGAAACTGTTTCCAGCCTGGAAGCAAATGTAAAGATTGAAAGGGAGAAAATT
CAAGAAAATACCAAGACATTGAAAGAACTTGAAGCTTTGCACACGAAGTATATGAAGAGA
CAAGAGGAACTAGACAGTGACCTCAGACGCTGCAAGGACGAGTTTAAGGAATTTGAAAGG
CAGGACTTGAAACATCGGGAAGATTTTAAGCATTTGAAGCAAAAGATCAAAAAGCTTGAT
GATAAACTTGAAAAGGATTCGACTAAAATTGCTGATCTCACCAAAGAGTGCGAGGACTCT
ACGATTATTATTCCTCAGCTTGAAGAAGAGATCCCCAAACTACAGAAACTTTTAGTGGAC
GAGGAGAAAATCGTTGAAGAAATTAAGGAAAATTCTAAAGCTGAAACAGAAGAATTTCGT
AGTGAGCTTGCTGATGTTCGTGCTGAACTCGAACCATGGGAAAAGCAATTGATTGAACAT
AGAGGAAAGCTTGAAGTTGCTACAGCTGAAAGAAAACTTTTGGTTGAAAAGCATGAAGCT
GGTCGTGCTGCTTATGATGATGCACAGAAGCAGATTAATGAAACCCATAGAAGAATTGAG
ATGAAGACTTCAAGTGGAAAGGATATTCAAAATAATCTAGAAAAGCTCAAACTTGAAGCA
TCTGAAGCTCGTAAAATGGAACAAAAATGCCTCGAAGAACAAGGTAGGCTGATTCCTCTA
GAACAGGCGGCAAGGCAAAAGGTTGTAGAGCTTTTATCTACAATGGAATCTGAAAAGAAT
CAGGGATCTGTCTTGAAAGCAATTCTGCAAGCTAAGGAAGCAAATGCTATACCTGGAATT
TATGGCCGAATGGGAGACCTAGGAGCTATTGATGCGAAATATGATATTGCAATATCAACT
GCATGTCCTGGACTAGATTATATTGTTGTGGAAACAACTGCTGCAGCACAAGCATGTGTG
GAGTTACTTCGTAGCCAAAACCTTGGTGTTGCTACTTTCATGATACTGGAGAAACAAGCC
AATCATGCACAAAGATTAAAGGAGAAAATACTTACACCAGAAGGTGTTCCCCGCCTATTT
GATTTGATCAAAGTTCAGGATGAGAGGATGAAACTTGCTTTCTATGCAGCACTAGGGAAC
ACTATCGTAGCGAATGATATTGATCAGGCTACTCGCATAGCTTATGGTGGAAAGAAGGAA
TTCTGGCGTGTTGTGACACTTGATGGTGCTCTTTTTGAAAAATCTGGTACAATGACTGGT
GGGGGCAATAGGCCACGTGGAGGTAAAATGGGGACGTCTATTCGTGCTGCCAGTGTCTCT
GGAGAAGCTGTGGCAAATGCTGAAAAGGAGCTGTCTGATTTGGTTGAGAGACTAAGTGTG
GTACGGAACAGATTAACTGATGCAGTGAAGCACTACCGGGAGACAGAAAAAGCTATTTCG
TCCCTGGAGATGGAGTTAGCAAAAAGCCAAAAGGAGGTAGACAGTCTAAAGTTGCTAACA
GGAGATCTAGAAAGACAACTACTTACACTCAAGGCAGCATCAGAGCCAATGAAGGATGAG
GTTGATAGATTAAAGGAACTGGAAAAGATCATTTCTGCTGAAGAGAGAGAAATCAACAGG
CTAATGCAAGGTTCAAAGCAGCTAAAGGAGAAGGCTTCGGAACTTCAGAATAAAATAGAA
AATGCAGGAGGAGAAAGACTGAAAAACCAGAAGTCTAGAGTGAGCAAAGTTCAATCTGAT
ATTGATAAAAACAGCACTGAGATCAACCGCCGCAAAGTTCAAATAGAAACCGGTCAGAAA
ACGATTAAGAAACTAACCAAGGGAATTGAAGAGTCCAGAAACGAGAAAGAACGGCTTGTG
CAAGAAAAAGAGAAGTTACATTCCACCTTCAAAGAAATTGAACAGAAAGCTTTTACCGTT
CAGGAGAATTATAAGAAAACACAGGAGTTGATTGATCAACACAAAGAAGTCTTGGATCAA
GCGAAATCTGACTATGAAAAACTGAAGACTATTGTGGATGAGTTGAGGACATCTGAGGTA
GATGCTGAGTACAAGTTACAAGACAAGAAGAAAGCCTGTAAGGAGTTCGAAATAAAGGGG
AAAGGTTACAAGAAAAAGCTTGACGATCTACAAGTTGCTCTCTCAAAGCACATGGAGCAG
ATTCAGAAGGATTTGGTGGATCCAGAGAAGCTTCAAGCAATACTGACAGATGTAACCCTT
GGTGAAGCATGTGACCTTAAGAGGGCTCTTGAAATGGTGACACTTCTTGAAGCTCAACTG
AAAGACATGAACCCAAATCTTGACTCAATATCAGAGTACCGGAAAAAAGTGTGCTTGTAC
AACGAGCGAGTTGCGGATCTTAACCTAGTTACTCAACAGCGTGATGATATAAAGAGACAA
TATGATGAATGGAGGAAGAGGAGGCTAGATGAATTCATGGCTGGTTTTAACACAATATCG
TTGAAATTGAAGGAAATGTATCAGATGATTACACTGGGAGGTGATGCTGAACTCGAGTTA
GTAGACTCCTTGGATCCCTTTTCTGAAGGTGTTGTCTTCAGTGTCCGACCGCCCAAAAAG
AGCTGGAAGAATATTTCTAACTTGTCAGGTGGTGAAAAGACACTCAGTTCACTAGCCCTG
GTTTTTGCCCTCCATCATTACAAACCAACTCCACTTTATGTGATGGATGAGATTGATGCT
GCTTTAGATTTTAAGAATGTTTCGATCGTGGGGCATTACGTTAAAGACCGTACTAAGGAT
GCGCAATTCATAATTATAAGCCTTCGGAATAACATGTTCGAGTTGGCGGATCGACTGGTT
GGTATCTATAAAACTGATAATTGCACCAAGAGTATTACAATCAACCCGGGAAGTTTTGTA
ATCTGTGAG
>UTQR-g6119
ATGAAGATCCGTACAATGAAGCTCCGAGAAGCTCACAAGAGCGGCGACGATGGCGAAAGC
TCCTCGTGCTCCATTTTGTGGGCTGCCAATGGCGAACACATTGTTACGGCCTCGTCTGCC
GACAATTCTATATGCATTCACGACGTTGTTTCGCCGTCCAATGCGCCTAAGGTTCTTCGC
AATCACCGTGAGGGTGTTACTGCTTTGGCTCTTAGTCCTAATTCCACCTGCCTCGCTTCT
GGGTCCCTTGACCATTCTGTCAAGCTCTATAAATTCCCGGGTGGAGATTTCGAGACTAAT
ATAACTAGATTTACATTGCCAATTCGTGCTGTTGCTTTCAATAAATCTGGAACAATTTTG
GCTGCTGCTGGTGATGATGAGGGCATCAAACTTGTCAATACAATTGATGGAACCATTGCT
AGAGTTCTTAAAGGGCACAAAGGATCTGTCACTAGCTTAGCTTTTGACCCTAAAAGCGAA
TACTTAGCCTCACTTGACTCACTTGGGACTGTCATTTACTGGGAACTCCAGAGTGGAAGC
ACGCTTCACGTCCTGAAAGCTATAGCTCCTAACAATGGTTCTGATTTTTCAGTGATGAAC
ATACTTGCATGGAGTCCAGATGGAGAAATGTTAGCAGTACCAGGTCTGAAAAATGATGTG
GTAATGTATGACAGAGACACTGCAGAAAAGCTATTATCTCTTAGAGGGGATCATTCACAA
CCTATTTGCTTCTTGTCTTGGTCGCCTAATGGGAAATATATGGCTACTTCTGGTTTAGAC
AGACAGATTCTTATTTGGGATGTTGGTAAGAAGCAGGACATTGAAAGGCAGAAATTTAGT
GAATGCATATCTTGTATGGTGTGGAAGCCTCAAGGAAATGCACTGGCAGTTATTGATGTT
ACGGGGAAGTATGGCGTGTGGGAAACAGCTGTACCATCAACAATGAAATCTCCAACTGAA
GATATCCCTTGCTTATATTCAAAGAACAGCAATGGCTTCCTCTTGTTTGATGAGGAAGAT
GAACCTAGTGCATCTGGCAACTTGAGTGATCTTAATGAAGACAACCCTGATGAATTTGAG
CCACCTAGCAAAAAAAGATTACGTAAGCACTCTATTTATGATGATGACTTGGAAGATCTT
AATGATGAGCTTGAATCTATTCCCAGAGTTGAATCTCGTAAGAAGGCTTCTTATGGTCAC
AAAGATAACCTTAACGTGAAGAGTGGATCCCGAAATGTGGTGGCATCTGGAGGCCCAAAA
ATGCAAGAAGCCTTTCAGCCTGGAGCGACTCCTGCACAGCCTGGAAAGAGGCACTTTCTG
TGCTACAATATGCTCGGAAGTATAACGACAATGGAACATGATGGATATTCACATATAGAG
ATAGATTTCCATGATACCAGCATGGGTCCACGTGTTCCTGCAATGACTGATTATTTTGGT
TTCACTATGGCTTCGCTAAATGAGAATGGGTGTGCATTTGCCAATCCATGCAAGGGTGAG
AAGAATATGAGCACACTCATGTATCGTCCCTTCAGTAGCTGGGCAAATAACAGTGAGTGG
TCTATGCGATTTGAAGGCGAAGAAGTTAGAGCAATAGCACTTGGAAGTGCTTGGGTTGCA
GCTGTTACCAGCCTTAATTTTCTTCGTATATTCACAGAGGGTGGTTTGCAGAGGCACATT
CTTTCTCTTGATGGGCCAGTGGTTACTGCAGCTGGCCACAAGGATGAACTAGCAGTTGTC
ACCCATATTTCCCCTGCTCTGCCCACAGATGAGCAGATGCTTGAATTTAGAGTCTTCAAC
ATAGCTCATGGAACACAACCTCTTAGAGGACGACTCCCACTGACTCCTGGGTCATGTTTA
ACATGGTTGGGTTTCAGCGAGGAAGGCCATCTAAGTTCTTTTGATTCTAAGGGTGTCTTG
AGGGTCTTTACAAGGCAATATGGGGATGGTTGGTTCCCACTTTTCAGCGCCAGCAAACTA
AAGAAGCCTGAGGAAAATTATTGGGTTGCTGGATTAAATGCAAGCAAGTTATTTTGCATT
GTTTGCAAGTCTCCTGAATCCTTCCCACAGTCCACTCCCAAGCCAGTCCTCACCTTGCTG
GACCTGTCATTCCCTCTTGCTTCTTCTGACCTTGGTGCAGACAGCCTCGAAAATGAATTT
ATCATGACCAACATGCATCTATCCAGGATTCAGAGAAGCATAGAAGAAAGGGCAGCTTCT
GGTCATGATACCGCCTCACTAGATGATGAGGCTTTCAATCTTGAAACTTCACTAGATAGA
TGCATCTTGAGGCTTATTGCATCCTGCTGCAATGGTGATAAACTTGTGAGAGCCACTGAA
CTCGTAAAACTTCTTTCACTCGAAAAGTCAGTTAGAGGAGCCATAAAACTTGTAACTGCA
TTAAAGCTACCAAATTTAGCTGAGCGCTTCAATGACATACTGGAGGAAAAACTACTCAGT
GAAGCAGTGGAGAACACAGCACTTCCCGTCAGCACTTCCAATACTAACAGTTCCGTCAAG
CATGATTTTGCATCCGTTATGCCATTAGAAACGAGTAAAGCATCAAATGGTGTAGCTGCA
TCTCCAATCCACATGTTGCCATCCATAAGAAAGCGAAATGCTGAGGAGCCAGCCAAAGAC
GGAAGTGGAAAAAGTGAACAAAAACAAACTATGGCATCAGAAAAAACAAAAGACTTGAAG
ATCACGGGTAAGTTGAACGGTCTAGGAGAAAATAATAAGGTAATGAAGGTGGAACAAGTA
AATAATAGTCGCCCGTTGAACCCATTTGCAAAGTCATCAAACAAACAAGAAAGTTCCTCA
TTGTTTGATTCTCTCAAGAAGATGAAGAAGGTTGATGTCAAGGGCAAG
>KPTE-g6492
CCTGCTGAGACTGATGCAGTCGATGAGGGCACTAGTCAAGCTACGAGTTCGTCTGTGGAT
GGTGGGTTTCCTGAATTTCCCAACAAGAACAGGAATAGGCAAATAGCATTGGCTTCCACT
CTTGCAGCTTTAGGGCTTTTCTTGTCTTCCCGACTAGATTTTGGTGTTTCTTTGAAGGAC
TTATCTGCTGCTGCATTGCCTTATGAGGAGGCTCTTTCAAATGGCAAGCCCACTGTTGTA
GAGTTCTATGCAGATTGGTGTGAAGTATGTCGGGAATTGGCTCCAGATATTTACAAAGTC
GAGCAGCAATACAGGAATCGTGTGAATTTTGTTATGCTGAATGTTGACAACACAAGGTGG
GAACAAGAGCTTGATGAATTTGGTGTTGAGGGTATTCCTCACTTTGCATTCCTAGACAAA
GATGGGAATGAAGAGGGAAACATTGTAGGCAGGCTTCCAGGGCAATACTTCCTTGAGAAT
GTGGATGCCCTTGCCAGTGGAGAGGCATCCATTCCTCATGCACGTGTAGTAGGGCAGTAT
TCAAGTGCTGAATCCAGAAAAGTTCACCAAGTTGTTGATCCCCGAAGTCATGGA
>VLNB-g5257
ATGTCGAGGTCGCTGGTGCAGCCGATAGGGCAGAAGAGGCTAACGAACGTGGCGGTTGTG
CGTCTGAAGAAGCATGGCATGCGCTTCGAGATCGCCTGCTACCCTAACACCGTCCTTTCT
TGGCGTTCCGGGGCGGAGAAGGACCTCGATGAAGTGTTGCAGTCTCACACCGTTTATTCC
AATGTTTCCAAAGGGGTTCTCGCCAAGTCTAAGGAATTGATTGCAGCTTTTGGAACCGAT
GACCACTCCAAGATATGCTTAGAGATTTTGAAGAAAGGGGAGCTTCAGGTTGCTGGCAAA
GAGAGGGAGTCAATGCTATCGAATCAGTTTAGGGATATTGCTACCATTGTGATGCACAAG
ACTTACAATCCTGAGACTCATCGTCCTTACACTATCAGCATGATTGAACGCCTCATGAGG
GATACCCATTTCGCTGTTGATCCAAACAGCACCTCCAAGAAGCAGGCTCTGGAGTTGATT
CAAGAGCTTCAAAAGCACTTCCCAATGAAAAGGTGTCCGTTGAGAATAAGAGCTGCTGCT
CCTGAGGAGCAAATCCCTGCTCTTCTAGAAAAGCTGAATGAGTGGAAGGCAACCCTTATT
TCTAAAGAAGGATCTGCTGCTCAGTTATCTGTTATTTTTGAATTGGAACCTGGTCTATAT
AAGGATTGTCATGACTTTGTTAATAGCATGCATGGAAGATTTGAAGTTCTTGCACACTCT
CTTTATGTGGAGGGAGATACCCATGTGGAGCAATACAATGATTATGAGGATATGCCTGCA
CCATTGCCCAAAGAAACTCATGAATCGGTGCTTGAACTGAATGATAAACTTCAAAAGCAA
ACAATTTCATCTACGAGTAGGCCCACTGATGGACAGCAAAAGCAAAACAAGTGCAGCACA
TGTAATGTTTCTTTTGAAGACTCTAAGTTGTACAGGGAACACCACAAGAGTGAGTGGCAC
AAGCACAATATGAAGCGTAAGACTAGGCAACTCCCACCACTTACAGAGGAAGAGTGCATG
GCAGACATGGAATTGGGTGACTCGAAATCTGATTTGAAGGATTATTCATTT
>VLNB-g4691
ATGGCCAACGTTTCAATTCCACTCCCGCGAAACGGTTTGTCCATACGCAATTACTCAACG
AAACGCCCGTGTTTCACCACTCAGGCTTTAACACTCAGAATTTCTTGCTCTGAAGTAGCT
GAGTCAGGATCTGAGAATAAGGGAGGGTTACTTAGTTTCAACGGAATCAAGGGTGTGGCC
TGTGGTATTCTTGCAGCTTGCACTGTCACTTCTGCTGCATTTCCCGTTACAGCTGCTAGC
CAGAGGCTGCCCCCATTATCAACAGAGCCCAATCGCTGTGAGCGTGCATTTATTGGCAAC
ACAATTGGTCAGGCAAATGGTGTATATGACAAACCATTAGATCTCCGGTTTTGTGATTTC
ACAAATGAAAAAACCAACCTTAAGGGGAAAACCCTGTCTGCAGCCCTCATGTCAGATGCT
AAGTTTGATGGTGCTGACATGTCAGAAGTTGTAATGTCAAAGGCTTATGCTGTTGGTGCC
AGCTTTAAAGGTGTGGACTTCTCAAATGCAGTCTTGGACCGTGTTAACTTTGGGAAAGCT
GATCTTCAAGGAGCTGTATTTAAGAACACAGTATTGTCGGGCTCCACCTTTGATAATGCT
AAGCTGGAAGATGCAGTTTTCGAGGACGCTATCATTGGTTACGTTGATCTCCAGAAGCTA
TGCATAAATAAGACCATCGCTGATGAATGGAGAGCTGAACTAGGATGTCGA
>VLNB-g6977
ATGCAAGCTCCTTCTGCTTCCTTCACCGCCTCCAACTTGTTCACCGCTCCATGGTCCACC
ATTCAATACCGGGGAATCAAAGTCTCTGGTTCTGATGTTAGAGTCGGAAATATCATTGAA
AAACTAGGTCGCATTTACGAGGTTCTTAAAGTAGATCACTCTCATGAAGGAAGAGGAAAA
GCCACAATCAAGGTGGAACTTCGTGACATTGGGCAGGGAAACAAGGTAACACAACGAATG
GGTACTGATGAGGATATTGAAAGGGTCTATGTTTGGGAAAAGACTTTAATGTATATGTGC
ATGGATCATGATGGAACTGTAGTATTAATGGACCCTGATACATTGGATCAAATGGAGGTT
TCCAGAGACTTGTTCGGCAAGAATTGTTTATATCTACAAGATGAAATGAAAGTTAAGGTA
CAATTTTATGATGATAAACCTTTATCTGCATCTGTTCCAAAACGCGTAACATGTACAGTC
AAGGAAGGGATTGCAGCCACTCCGAGGAATAAAAAGGTAGTACTGGACAATGGCCTTACA
GTTGAAGTTCCGCCTCACATTGTAGCTGGTGATGCCATAGTTGTTAATACAGAAGATGAC
TCTTACATCGAAAGGGCCAAGGCA
>VLNB-g7021
CGCTGTTTGTTTTGGTTTCAAATAAATTGCTCGGATTCAAAGCCAAGGCGTGGTTTTGGA
GAAAACAGGATTAAGACCAACAAAGCTGACAAGGATTCGGTGTCGCAGCAAAGGGGATCA
GCAACTCAACAGTCTCACCCTGTGTCCACTCAGGCACCCCGTTTAAGTTCTCGAGTTGAC
GGGAAATATAGGAACAATTCATTGGATGTTGACTTTGAGGAACGGCTAAAAGCTGTTAGA
AGGTCAGCACTTCAGCAAAAGAAGGCAGAGGAAGAAAAAGAATTTGGAGCAATTGACTAT
GATGCACCAGTTTCTTCAGACAAGACAATTGGCTTTGGTACCAAGATTGGAGTAGGTGTA
GCTGTTGTGGTCTTCGGTCTGGTTTTTACTCTCGGAGACTTTCTTCCATCAGGAAGTGTT
AGTCCCAACGAAGACAATGCTGTGGTCAATAGTAAGTTGTCAGAGGAGGACAAAGCTACT
CTTCAGAGTAGGCTTAAGGATTTTGAAGCGACATTAAGTAACTCCCCAAGAGATCCAACT
GCTCTTGAAGGAGCTGCAGTAACTTTGGCAGAACTAGGGGAATATGCAAGAGCTGCTTCT
CTGCTTGATGATTTGACAAAGGAAAAACCAGATGATGATGATGTTTTTCGTTTGCTTGGA
GAAGTTAAGTATGAACTCAAAGATTATGAAGGGAGCGTTGCTGCATATAAAAGTTCAGCA
AAGGTGTCTGAAGATATCAAATTTGAAGTTCTGCGTGGCCTTACCAATTCATTACTTGCT
GCCAAAAAGCCAGATGAGGCTGTTCAATTACTTTTGGCCTGTCGTCAGCGTCTGAGTTCA
GAAAACTTCAACAAAAAATCTGATAGCAGCCCAGCAGACTCACAGAAGATGGATCCAGTC
CAAGTTGAATTACTTCTAGGGAAAGCCTACTCAGATTGGGGCCATGTCGGTGATGCTGTA
GCAGTTTACGATCTGCTCATATCTACTCACCCTGATGATTTCCGTGGATACTTAGCTAAG
GGAATCATCCTAAAAGAAAACAAAAACATTGGAGATGCAGAGAGGATGTTCGTACAAGCT
AGGTTTTTTGCACCAGATAAAGCTAAAGCACTTGTGGACCGTTATTCAAGA
>VLNB-g6733
ATGGCCATCGATACCATCGACGCTCTGTCTCCGCCGTTTCAGACCGGACAATCCGGTCAC
TCGCGCCATTTCTATCTCGCAGTAGACCGGCTTCAGTTCAAAATGCAAACGGTGGTGGAT
CTACTGGGTTTGGTGGGTCGACGTGCATGCTTGCCCATTGTGATGTGTTGTAGCAGCCGC
GACGACCTTGATTCTCTCTGCTCCTCTCTTTCTACCCTCCCTTTCATTTCCTCTTCTGCT
TTGTACAGTGACCTTGCTGAAGGAGAACGTGCTTCTATTTTGGAGAAATTTCGGCAAGTG
ACAATAAGGTGGAACCAGACTAATCATGCTGGAGCAGGAAATGAGGATGAGGTAGGGAAA
GATGACAGATCTCATATGATAATTGTAACAGACGCTTGCCTTCCTCTCATTGGTTCTGGG
GAGCCTCCCATGAATGGTCATCTTCTGATTAACTATGAGTTACCAGCAAAGAAGGAAACA
TATGGGAGGCGCACGGCAACTTGTTTAACAGCTGATGGAATAGTCATCAATATGGTTGTT
GGTGGGGAAGTGGTGAATCTAAAAAGTATAGAAGAAAGCAGCGGTATTGTCATGCAAGAG
ATGCCAATGCAAATTCTTGACATGTTA
>VLNB-g6557
TGGATTGGTTTGCAAAATGCACCTGAGGGATCTTTAAAAAATAAGGTTCATGGGTTGGGG
TTGTGGCTTTTGTCACGGGTTAAGCCGTCAGAGATATTTTTGAAATCTATATCAAAGGAT
GTCACTAGTGTTGAAGTCATTTACCCATCAAGTTTGAATGCTCAACTTGTTCGTCGAAGA
CTAAGACATATTGCTATGAGGGGAACCATTATCCACCGGAAATACTTCTACGGTTCTGTT
TCATTGATTCCATTGACCTCTGCACTTAGCGTTTTACCTTTGCCTAATGTCCCATTCTTC
TGGATATTATTCCGCACTTATTCTCATTGGAGAGCCCTTCAGGGAAGTGAGAAGCTGTTT
AAACTAGTCTCAGATAGCTGCAAAACTTCAAACCCTTGCACTGATAAGAAGGAAACTGAG
CATAAGGACTCTAAAAACGAAAGCCATAGTTCACATGAACCACATTGGGTATTGCGACCA
TCCAAAGAACTTGAGAATCTTGTTCGTCAAGAAGATGGGCATGACGGCCTTAGTCAACAA
GCCATCGTAAAAATTTGCAAGATCTATGATTTGAACACCACAGATGTTAGAAAATACGAA
AAGTCTATT
>VLNB-g7174
GAACATTCTCTACATACTGTGTCTGATCAAGAAGTGTCTTTGTCCGGGAAAGTTCTACTT
GTTCTTTGTCCCAATGTGCAACTATGTGAGCAGGTAGTTAGGATGGCTAACAGTCTCTGT
AGAGACAATGGTGAAACGATAGTTAGTGCGGCAGCCATTTGTGGCAGACAGGGATGGCCA
ACTCGGGAACCTGATATCATTGTGACCACACCTGCTGCTCTTCTGAATTATGTTGACCCT
GATAGAACCCGCCGCATGGAATTTATGCGTGGTGTTAAATATGTGGTGTTTGATGAAGCT
GATATGCTTCTCTGTGGGAGCTTCCAGAATAAAGTAATCCGCCTGATAAACTTACTCCGG
TTTGATGAAAAACTCTTGTCTCGATCAAAAGAATCTGTAGCAGAGTTGCCAATGAAACCT
GATTCTTCCTTGTCATCACACAATGCTTTGGAAGGTGAAGAGGAACTTCCAACTGAAGCA
ACCTCAGAAGAGGACGATGATAATGAGGATATTGTTGATATTAATAACGAAGATGAATCT
GTTAAACGAAGAGACTGGAGGAGAGTGAGGAAGTATTATGAACGTAGTAAACAGTATATT
TTTGTTGCAGCTACACTTCCAGTAAATGGAAAGAAAACAGCTGGAGCAATATTGAAGCAT
ATGTTTCCTGCTGCTAAGTGGGTTAGTGGAAACTATCTTCATTGTCACAATCCAAGATTG
GAGCAAAGATGGATAGAAGTTACGGCTGATAACCAGGTGGATGAACTCATAAAGGCTGTG
AATCATGATTTTAGATCTGAAGATTTGGATAATGCTGGTGGCATTCGCAGAATAATAGTG
TTTGCCAACACTGTTGAGGCTGTTGAAGCTGTGGCCAAAATATTGCTCCGATCTCGGATT
GAATGTTTACGTTATCATAAGAATTGTACATTGGAGGAGCGAGCACAGACCTTAGTTGAA
TTCCACGAGAAAGGTGGTGTTCTTGTATGTACTGATGCAGCTGCTCGTGGTGTTGATATT
CCAAATGTCTTACATGTTATTCAGGCAGATTTTGCTACTTCTGCTGTAGACTTTTTGCAT
AGGGTTGGTCGTACAGCTAGAGCTGGTCAATTCGGACTTGTTACTAGCATGTACACTGAA
TCCAACAGGGAGCTTGTTGATGCAGTTCGTCACGCAGGGGAGCTTGGTCAACCTGTGGAG
ACGGCATTTAGCAGGAAAAGAAGCTTCCGTAATAAGCTCAAAAAGAGGGGTGCTAACAAA
GTCCGAGATTCA
>VLNB-g6056
GAAGAAAAGCAGGGGAGGTTGAGGGGAGCGGAGAGGTCAGCTTACTTCGCACGGAGAGAG
GCAGCTAAGGTGTTGAGAATGGTTCTTGAAGGAGACGCTAAGCGCCGTGCTCTTGCCTCC
ATCAAATCCCTCATCTACCAGCCTTCTATCAGAAACAAGAAGGCCACTTTTGCTCTCATT
TGCCAAACCCTCAAACATCTTCCCATTATCAAGGATGTCTTGGAAGCTGCTTCTATTCTC
AACACCAAGTGGAAGAGACAACAAGAATTGATTTACATCATTGTCTATGATATCCTTTTT
GGCCAGGCAGTTTCACTAGTTGGTGATGCAGAGAAGTACCTCATGCGCCGCAAAGATGCC
CTAGGCTCAACTTTGAAACAGCTTTTGTTGCAGAGAAATGTGAAGACTGTTAAACAGTTG
ATTGCTCTGCATGAAGTTCCTGATGTTTCTGTCCCTCGTTATGTTCGTGTGAATACACTT
AAACTGGATGTTGATTCTGCCTTACTTGAACTTCAGAAAAAATACTCGGTTCAAAAGGAT
GATTTACTGCCTGACTTGCTGATACTCCCACCAGGCACTGATTTACATGATCATCCTCTT
GTAAAGAATGGAAGTATCTTTATGCAAGGTAAGGCAAGTTCCATGGTGGCACCAGCCCTT
AGCCCAGAACCAGGATGGGAGGTTCTTGATGCATGTGCAGCACCAGGAAACAAAACTGTC
CACCTTGCTGCCCTTATGAAGAGAAAGGGTAGAATTATAGCATGTGAGCTGCAAAAAGAA
AGGATCAAGCGTTTGAAAGACACTATTAAGCTTTCTGGTGCTTCTAACATACAA
>VLNB-g5104
ATGTCTGCAACTGCAACTGTTATATGCTCTTCAACAACACCTGCTTTGACCCCCAGAACT
ACATTTGCCGCCTATCTTCCACTGTCTTCCAATCACTTCTTCTTCAGGCTCAATCACAAC
TCTTCTAAGCGAAACCCGACCTTCAATGGCTTCAAGCGCTATTCCCCCGTCATGGAGTGG
CAGGATTGCACGGTTAAGATGGAGATTGATGTGCCGGTCTCTGTCGCCTATACCTGTTAT
TCTGATCGCGAGGCCATCTCAAATTGGATGCCCTTTATTTCCTCTGTTAAGATATTGCCA
GACAAACCTGACCTGTCACGATGGTCCTTGAAGTATAAGGCATTTGGTCGTGATATTGAA
TTCTCTTGGCTTGCTCGTAATATGCAGCCCATTCCAAATCAGAAAATCCACTGGCGATCC
CTGGAATCATGTGTCGTAGAATTGACAGTCTCATATGAGGTTCCTCAACTTTTAGCTCCA
GTGGCATCGGCACTGCAACCTTTTCTTGAAAGTTTACTTCAACGTGGTTTGGAAAGATTT
GCTAGGTTCGCAAAAAGCTAC
>BFJL-g5018
CCTGATTTTCCCATTCTTCACCAGGAGGTAAATGGCTCGAAACTTGTCTACTTGGACAAT
GCGGCAACCTCTCAGAAACCCAATGTTGTTTTGAAGGCTTTACAAAACTATTATGAAGCA
TACAATTCAAATGTGCACCGGGGGATCCATTTCTTGAGTGCAAAGGCAACAGATGAATAT
GAATTAGCAAGAAAAAAGGTGGCAACTTTTATCAATGCATCTGACTCTAGCGAGATTGTT
TTTACAAGAAATGCTACTGAAGCTATCAACTTAGTTGCTTACTCTTGGGGCCTTTCAAAT
TTAAAATCAGGAGATGAGATTGTGCTGACAGTTGCTGAACATCACAGTGCTATTGTTCCT
TGGCAACTTGTAGCTCAAAAGACTGGTGCTGTTTTACGGTTTGTGAGCTTAACTGGAGAT
GAAGTTCCAGATACTGAGAAGTTGAGAGAGATGCTCTCAAGGAAGACAAAACTTGTGGTT
GTTCATCACATCTCAAATGTGCTTGCTTCTGTTCTTCCAATTCATGAAATTGTGCTTTGG
GCACATGATGTTGGGGCAAAAGTGGTAGTAGATGCTTGCCAAAGTGTTCCACACATGGTG
GTTGATGTCCAGAACCTTGATGCTGATTTTCTTGTTGCTTCTTCTCATAAGATGTGTGGG
CCTACAGGCATTGGATTCTTATATGGTAAGAGCGAGCTCTTGTCTGCCATGCCTCCCTTC
TTAGGTGGTGGTGAAATGATCTCTGATGTATTCTTAGATCATTCAACTTATGCTGAACCT
CCATCCAGATTTGAAGCTGGGACACCTGCCATTGGAGAAGCAATTGGGTTAGGAGCAGCA
ATTGATTATCTCTCCGGAATTGGCATGCAAAACATTCATGATTATGAGGTAGAACTGTCT
AATTATCTATATGAAAACCTACGATCAGTCCCCAACGTACAAATATATGGCCCAGTACCT
TCCCAAACTGTCCAGCGAGCTGCGCTTTGTTCTTTCAACGTTAAAGACATTCATCCTACA
GATATTGCAACTTTTCTTGATCAACAGCATGGAGTAGCTATTAGATCTGGTCACCACTGT
GCACAGCCCCTCCATCGATTTTTAGGAATCAATGCAAGTGCACGGGCAAGCCTTCACTTT
TACAACACAAAAGAGGACGTTGATGACTTCATTCATGCTCTTAATGACACAGTCGGCTTC
TTCACATCTTTCAAG
>VUSY-g6946
ATGGCGTCGGTGTTGAAGAACGCGTTGAGGACGATCAGGGAGAAAGGCATCGGAAACTTC
ATAAGGGAGCTCAAAGAAGAAGGATACACGAAGTGCATCTTTGATGGAAACCTTTTGCAA
ACCAAGATTCACAACATAGGTGCAAGGCTTGTGGGTGTTGATAAATTTGGTAATAAATAT
TATGAGAAACTTGAAGACACTCAATATGGAAGACACAGGTGGGTGGAATATGCAGCAAAA
GGTCGCTACAATGCTTCTCAGGTACCACCGGAATGGCATGGTTGGCTCCACTTCATAACT
GATCACACAGGAGATGAGCTTCTGATGCTGAAACCAAAGAGGTATGGGGTCGAACACAAA
GAGAACTTTTCTGGAGAGGGTGATGAGTATATCTATCATTCTAAGGGACACACCCTCAAC
CCTGGGCAGAGAAACTGGACCAGGTACCAACCCTGGCAGCCCAGCAAGCCC
>VUSY-g6550
ATGGAAGATTTTGAGACGAAGGTGGTAATATCGGATTCTATGGAAGTCGAAAATGACTGC
GAGTCCTCCAAAATCGTCTGTTTGCTTCGCAGGTTTCTCGGAGTTCAGCAGCGTAGAGCC
GAAGCTTACGCAAAGCTTAAAAGGGGGTTTGCAGACTATATGGTCTCAGGAGGGGAATCA
GCTTACCAACAACTTTGCAGTGAGATCACAGTAGAATTCAATGATTGCTCAAAACAAGTC
CTTGAAATGGAATCTCTATTTCTGAGCCCTGATTTCTGCCGAGATGATCTAACTCGCCTG
CTCAGAGCTGTTCAAGTACAGGAAAAGCAGAAATTGCATCTGACAGCCACAATTCAGGTG
TTGAAGAAGGCAGGTCGTCCCTCGGAACGTCTGGTGAGCCATGAGAACTGCAGATTTAAG
AAGCCAATGGAGCATGAATGCGTGCATGTTCACGAAATAACTGAAGCTGCTGGGACTGAA
GAGGCAGAGGCAGATGCAGAGTATGATAATGCTCTCAAGGAAGCCATTAGAGGCCTGCAG
GATGCAGTGACTGCCATAAATGAACATTTGGAAGAAGTCAGGTATGAGATTGCAGCTGTT
GAAGCTGAG
>VUSY-g5430
ATAGTTGTGTTAATGTTATCATTAATGTTTGTATCGTCATGGGTACCAATCTCTCACTGC
TCCAAGAAACCAGTTGGGGTTGCTAGAAAAGAAGACATACCGTATATTAAATGCCAGGTC
TGTGAGAAGCTCGCACAACAGTTATACGACCAAGTCCAGTATAAGCAAGCTGAGATCTCT
CCCAAAAGGATCTCAGAGTATCAAATCATTGAAATATCGGAGAATGTCTGTAATTTGAAG
AAGCAGGAGGCGGATTGGATTCTAAAAATTGATATTGTAGAACAAGGGGATAAATTGGAG
CTTGTTGAACAAGACTCTGAGGGACAATGCAATTCAGAATGCAAAACAATTGAGAGGGCT
TGTCAGGAGGTCATGGGTTATTCTGATACTGATGTTGCAGAATATTTATATAAAAACAAA
CCTCAGATTGATTCATTGGTGAATTTCCTTTGTAATGACCTAACTAAAGCATGCAGTACC
AAGCCACCACCAGTTCCTAAGGATAGGACTCCAGGAGAACCTTTTGTCCCAAAGTCATCA
AAAGAGGCTGAAATGGAAAAGATAATGAAATCCATGGAGGGTATGCCAGGAGCACCCGGC
ATGAAAATGTACTCGAGGGAAGATTTGATGAACATGCAGAATTTTGGTAATGAAGATGCA
GATGAAGATGATGAGGAGGAGGAGGCACACTTTCCCTCAAAACTGGGAAAAGTTTTGAGA
GAGAAAGAGAGTAAAAAAAGTGATTGGAAACAAACAATCAAAAGAGGAATTCTAGACACG
GGGGAGGCACTGAAGAGGCATGCAAACAAAGTCTCTTACCGGATTCAAAAGTGGTGGAGA
GGAAAGAAAGCAGGTCTAAAGAAGAAAAATTCAAAGTCCAGCAAGCCAGAGCTC
>VUSY-g6791
CTCTCATCAGTGGACGTTGCCCAGTTTCATCACACCCCTTTTTACTGTGAGGAGAACGTA
TACTTTCTTTGCAAGAAACTATGTGCAAATGGAACAGCAGATGCAGAGGGATCTGATCTT
TTTGTTGTTTTCATTTCCAATGAGAAGAAGCAGGTTCCATTGTGGCATCAAAAGGCTAGC
CAGAGAGCTGATGGGGTCGTTCTCTGGGATTATCATGTCATCTGCGTTCAGAGAAAAAAA
GAAGGCAGCTCTCCTCATCTAGTGTGGGATTTGGATTCAAGTCTTCCATTTCCATCTCCT
CTGGCCTCCTACGTGTCAGAAACTATCAGGCCATCTTTTCAGCTATTTTCCGAGTTTCAG
AGGTTTTTCCGGATTGTGCATGCTCCAATATTCCTCCGTTCCTTTGCATCTGATAGAAGA
CACATGAAAGATTCTGTAGGAAACTGGATTGCTCAACCACCTGCATCTGAAGCCATAGTT
GCTGAAGATGGCACTGTGCACAACCTGAATGAGTACATTGAGATCTCTACTGCGGAT
>VUSY-g6098
AAGCTGAAGAAGGTGTTGGAGACTCGGACGGACTCTCCGGATCTGTTAGCATCGCTCAAC
ACACTCTCCACCTTCTACACTGATAACACCCCTTTCGCCCGTCGCAACCTCAGATCCACC
ATCGAGAAGCGCTCTCTCTCCATTAACCACGAGTTTCTCCTCGCCTCCGATGTCGCCCAA
CAGGCCTTGGATCGGGTGGAGGAGGAGGTTAATGCTCTGGCTGAATGCTGCGACAGGATA
GCAACAGCTTTGAACAGTTGCAATGCCACTACTGGAGATATTATCAGTACAACAGAGAGG
CTAAAACAGGAACTTGAAATTACTACTCAGAGGCAAGAGATTGCGTCATGCTTCCTTCGT
GATTATCAGCTTTCTAATGATGAGATAAATGCGCTGAGGGAAGAAGACCTGAATGAAAAT
TTTTTTAAGGCACTGTCTCATGTTCAAGAAATTCACGCCAACTGCAAAGTACTGCTCCGG
ACACATCACCAGCGTGCAGGTTTGGAGCTGATGGATATGATGGCTGTGTACCAAGAAGGA
GCCTATGAGCGTCTATGCAGGTGGGTTCAAGCAGAATGCAGGAGACTGGGTGACACTGAT
AATCCTGAAGTTAGTGAGCTTCTAAAAACAGCAGTTCGCTGCCTCAAAGAAAGGCCCGTC
CTTTTCAAGTATTGTGCAGAAGAGGTAGCAAATATGAGGCATAATGCATTATTTAGAAGG
TTTATAAGTGCTCTTACACGTGGAGGACCTGGTGGGCTACCCAGACCAATTGAAGTGCAT
GCTCATGATCCATTACGTTATGTAGGTGATATGCTAGGGTGGCTACATCAGGCCTTGGCA
TCTGAAAGAGAACTTGTCCTTGTGTTACTTGATCCAGATGCAGTGGTTGATACTGGACCA
ACTGCACGCCGATTCGCCAAAAGATCTGAGAATAATTCGGGAAAGACAGAATCTGACTTG
ACATTTGTTCTGGACAGGATATTTGAAGGAGTTTGTCGGCCATTTAAAGTGAGAGTTGAA
CAAGTTTTGCAGTCTCAACCCAGTCTTATAATTTCATACAAACTTAGTAATACCCTGGAG
TTTTACAGCTACACTATATCAGATTTGCTAGGGAGAGAGACTGCTCTTTGTAATACACTT
TGGGTACTCAAGGATGCTGCTCAGAAAACATTCTTTGAAATTCTAAAAACTCGTGGAGAG
AAGCTTTTACGATATCCTCCCCTTGTTTCTGTTGATCTTTCCCCACCATCAGCAGTGAGG
GAAGGAGTCTCTGTGTTGCTTGAAATAATTGAGACACATGACAGCATGATGGTTCCTGCA
TCAGGGAAGAACCCCGATTTTGATCCTGTGATTTCTGCTTTACTAGATCCTATTATTCAG
ATGTGCGATCAAGCAGCAGAGGCACACAAGTCCAAGGGAGCCATCCAGACATCTAGAAGA
AGTAGAATGAGTTCTGATCCAAACCAACTCAGTAAATCATCCGTTGACGCAATTTTGGCA
AGTGACAGCTCTGTCCCCTCTTCTCAGATTAGCGAAACGCCCTCCAAGATTTTCATCATC
AACTGTCTGTGTGCCATCCAACAACCACTGTTAGGACACGAGGTTGCATCTGAATATGTG
AAGAAGCTTGGAGCAATGATAGATAATCACATGCATGGTCTTGTGGAAAAAGAAGTTAAT
GCTATCCTAAGAAGATGTGGTTTGTCAAACAAGATGCGTCACTTCCATAATTCTTTGAAC
AGTGAGGAAGCCCCATTAGCGGAGATAGAGGACACATCTCCAGCCTCTGTTTCAGAGTGT
TTGAAAGCTTTCTTTGGGCTTGTTTTGGGAAGCGAAGGTTCCCTGCCAGAATTTGAGCAG
ATGCAGGTTCCGAAGCTGCGCTCTGAAGCTTGTGTCCAAGTAGCTAGATCACTGGCTGAA
GCTTATGAACTTTGTTACAAGGCAATCATGGATCCCAAGAATTGCTACCCAGATCCCAGG
TCACTGGCAAGGCATCCCCCTGATCAGATAAGGACCATTTTAGGTATT
>VUSY-g4796
TCTGCTATATCAGCTTTAAAAATTGGTGCAGATTTGTCCCATGTTTTCTGTACTAAAGAC
GCTGCTCCAGTTATAAAGAGCTACAGTCCCGAGTTAATTGTGCACCCTGTTTTAGAAGAA
TCTTACAGTGTTAGGGATGAGGATAAAAGATCCGTCTCTGCCAAGGTTCTTGCTGAAGTT
GATAAGTGGATGGAAAGATTTGATTGTCTTGTTGTTGGTCCAGGCCTTGGGAGGGACCCA
TTTCTTCTGGACTGTGTGACTCAGATCATGAAGCATGCAAGGCATTCAAATATCCCAATT
GTCATAGATGGGGATGGGCTCTTTCTTGTCACGAACTGTCTTGATCTAGTTAGTGGTTAT
CCCTTGGCAATTCTAACACCAAATGTGAATGAGTATAAGCGCCTTGTTCAGAAAGTACTG
AATTGTGAAGTAAATGATCAAGATGGTCATGAGCAATTACTATCTCTTGCCAAACGGATT
GGTGGTGTAACCATTCTACGGAAGGGAAAATCTGATCTCATCAGTGATGGTGAAACAGTC
AGGTCAGTGAGCATCTATGGTTCTCCTCGGCGCTGTGGTGGCCAGGGTGATATACTATCT
GGAAGTGTTGCAGTATTTGCATCTTGGGCGCGTCAATGTATACTTGCTGCTGATGGGAGA
TTGAGTATGAACCCTACAGTGTTGGGATGCATTGCTGGATCTGCTTTGATGAGGAAGGCA
GCATCCCTTGCATTTGAGCAAAACAGAAGGTCAACCCTCACCGGCGATATTATAGAGTGC
TTGGGAAGAAGCTTGGAGGATATTTGCCCT
>VUSY-g6893
CATCAAGCAGTAGACAGTCTGGTGAATCTGTTCACAAAGGCCAACCACGACCTCACTATG
GTCCAACACAGGCTCGAGAAAGAGTTCCAGCAAGTCTACCCTGATCATGCAAATCCAATG
AAGCTTGTGTCTCGGATAAAGAAAATGCAGGAAGAATTATCATCTTTGAAAGAGCAGTGT
CGTGAGCTACTTGCTGCCAAACAGGATTTGGTTGACAAGGCCACGATGACTCTAGTTGGG
AACAGATCATTACTGCAGCGGCTGCAAGCATCAACTGGTGTTCCTGTCACCAGTGATTGT
GATGATCCTGCATACACTAACTTCAATCAGATCATTGATGAATGGACTGTTCAAGTCAGA
TCAAGAACAGAGGATGAAAGGCAGGAGTCAGGCTCTGAGGATATCAACCAGCTACTCTTC
TCGGCAATTGTTCAAGGCAAC
>VUSY-g6457
GATGCAAAATCATATGTTATCATAAGTCAGCTACCTGCTGATGTGTATAAGAAATATATT
GAGGATGTAAATACATCCCATCTGACTGGTTTAACTTTCGTTGTTATTAGTATTGTACAT
CTTGCTGGAGGAAAAATCTCAGAAGAAAATCTTTGGCATCATTTGAGGAGGTTGGGATTG
TATGAAAGTGATGAAAGCCATCCAGTACTTGGAAACATTAAGCAGGCTTTGGAAGCCCTT
GTCCAGCAAAGATATTTGCAGAAGGACAAAATCAATGGCCCTGAAGGCAACACTTTGTTT
TATGAGCTTGCTGAGAGAGCTTTAGATGGAACAATTAGCGAGAGAATTAAAGAATACATA
TCACAGATTGTGCAGAAAGATGTTGCCCCCGTGGATGCTGAT
>VUSY-g5644
TCATATTGTATACTTGATTGCATATTTCATGAGTTGGATCAAACCTACTATGTGATTGAC
ATGGTTTGCTGGGCGGGTTATTCTCTCTATGAATGCACTGCTGAATTCAGATTTTTTTGG
TTGAACAGCAAGCTTCTTGAGACAGGGGCTTGTGCCCCTCCGTCACTTTACCATAAATAC
AGATTCAGCCTTCTTCCTGTGTACAACTGTGATGAGGCAGGGTTACATACAGCTTATACT
GAGGCAGTACCTTATGTCAAGGATGGTTTATTGTTTTATAACAAGCATGCACATTATCAA
ACAGGCAATACACCATTGGCATTAGTCTGGAAGGATGAGAATTGTAGTCAATATGTTATT
GATACGGATAGTAAAGGACAGGTTCCAAATCAGCAACAGGTAATTTTGGAGTTACAAGAT
GATGGAAAACTGACAACATCAGATGATCCTCCTGTCGTATTTGGCTGCTTAGATAAGGAT
TTCATACAAAAGTCAGGACTGCATTCTGGGTATCTTCTACGTTTTTCTGTTAGCGATGGA
GGATTGAGTTTTTTAAATGGGAAGCTTGAGAAAGCTGATTTGCATTACCTTGGCAAGGCC
AATCGTGCGCGTGCTTTTGCAGATAGTTATTCAAAGGTTCTGTTCCAGTACACAGTTCGG
CATTCTCCTCTACGAATGGAAGATCTGCTCGCATCCATTAGCTCATCAAGTAAACAGGAC
AACAGAAATTGTGATATGGAGATGGTTGGT
>VUSY-g5664
ATGGCTTTGCTGTCTCTGAATTCGTTACCTCTCCAACCTCCTTCTCAGCCTCGCAAACTT
GTGGACACCTTTTCCAGCCCAGATAACAACCTCGGCCTAAAACCCATAGTAGTGTGCGGC
AATCCTCCCACTTTCGTCTCTGCTCCTGGTCGCCGTATCGTCGCTGTTGGGGATCTGCAT
GGAGATCTTTCCCAAGCAAGATGTGCGCTTGAGATGGCTGGCGTCTTGAGTTCTGATGGT
CAAGACTCATGGACTGGTGGAGAGACGGTATTGATTCAACTTGGAGATATACTTGATCGA
GGAGAAGATGAGATAGCAATTTTATCCTTATTGAGATCATTGGATATCCAGGCAAAAGCT
AAAGGTGGAGCAGTTTTCCAGGTTAATGGAAATCACGAGACAATGAATGTAGAAGGGGAT
TTTAGATATGTTGATTCTGGGGCATTTGATGAGTGCATTGACTTCATGGAGTACTTGGAG
GACTGTAAACATAACTGGGAAGAAGCTTTTATTAGTTGGGTTGGTGTGTCTGAAAGATGG
AAAGAAGACCGGAAAATGTCACAAAATTATTGGGGTCCGTTGAATCTAGTGAAGCGGCAA
AAGGGGGTAATAGCCAGATCAATCCTTCTGAGACCAGGGGGTCCATTAGCACGTGAGTTG
GCACGACACACTGTTGCTCTTAAAGTTGATGAATGGGTTTTCTGTCATGGCGGTCTTCTT
CCTCACCATGTTGGCTATGGCATAGAGAGGATGAACAGGGAAGTATCTCATTGGATGAGA
GGTCTCAGTGAGAGTGATAGTAATCCGCAAATCCCTTTCATAGCCACCAGAGGCTATGAC
AGTGTTGTTTGGAACCGTTTATACTCGAGAGATATTTCAGATCTGGAAGACTATCAGATT
AGTCAGATCCAATCTATTCTTGAAGAGACACTGCAAGCATTAGGTGCAAAGGCAATGGTG
GTGGGGCATACTCCTCAGACTACAGGAGTGAATTGCAAATACAATTGTAGCATATGGCGC
ATTGATGTGGGGATGTCTAGTGGAGTTCTTAATTCTAGACCAGAGGTTCTAGAAATAAGA
GACAATAAAGCAAGGGTGATAAGGAGCAAAAGGGACACGTTTAAC
>VUSY-g4471
CCGACATATGTACATACCTTAAGAGATTACATAAATTGTCTCCGGGGTCCATTGGAAAGA
TTTAATGGAAACACTTGCAGAGTCCAACATAGATATTTTGGTTCAATGGCCACAGAAACT
CAGAGGAACCTCATGTTTGCGACTATAAATTCTGATGATATCAGCCATTTTAAGGAGATA
TTAGGGGAGAAAAAAGTAATTCAGGATGAAGAGAGACTGCTTACTGCAAATATGGATTGG
ATGCGGAAATACAAAGGCTCAAGTAAGCTTCTGCTCCAACCTAGGAGCACTGAGGAGGTT
TCGCAGATTCTTAAATACTGTAATTCCAGATGCCTGGCTGTTGTTCCCCAAGGGGGAAAT
ACGGGTCTTGTAGGGGGAAGTGTGCCTGTTTTTGATGAGGTTATCATCAATTTGGGATCT
ATGAATAACATCATTTCTTTTGACAAGGTCAGCGGTATACTGGTATGTGAGGCAGGATGC
ATATTGGAAAACCTGGTTTCTTTCCTTGATAATGAAGGATTTATCATGCCACTAGACTTG
GGTGCAAAAGGAAGCTGCCAAATTGGTGGAAATGTCTCAACTAATGCTGGTGGGTTGCGC
TTGGTCCGTTATGGATCACTTCATGGGAATGTACTTGGTCTTGAAGCTGTTTTAGCAAAT
GGTACCGTGCTTGACATTCTTGGAACTTTACGCAAAGACAATACTGGATATGACTTAAAG
CATTTGTTTATAGGAAGTGAAGGATCCTTGGGAATTGTGACTAAGGTCTCCATACTTACC
CCTCCGAAGCTATCATCGGTGAATCTAGCTTTTCTTGCTTGTAAAGATTATTTCAGCTGC
CAGAATCTTCTATTGGAAGCCAAGAGGAAGCTTGGGGAAATTCTATCTGCATTTGAATTT
TTGGATAGCCACTCAATGGATCTGGTTCTGAATCATCTAGAAGGTGCTCGAAATCCATTA
CCTCCCTCAATGCACAACTTTTATGTTCTGATTGAGACAACAGGGAGTGATGAATCCTAT
GACAAAGAGAAGCTTGAGGCCTTCCTACTTCATTCAATGGAAGGTGGTTTGATATCTGAT
GGTGTTCTTGCACAAGACATAAATCAAGCATCATCATTTTGGCGGATTCGTGAGGGAATA
GCAGAAGCATTAATGAAAGCAGGGGCTGTATACAAATATGATCTGTCACTTCCTGTCAAT
AAGATGTATGATCTTGTAGAGGAAATGCGAATACGTCTTGGTCCAGCAGCCAAAGTAGTG
GGATATGGTCACATTGGAGATGGCAACTTGCATCTTAATATATCAATTCCACAGTATGAT
GATGCTATTTTAGCACAAATTGAACCATTTGTATATGAATGGACATCTAAGCACCGTGGG
AGTATCAGTGCCGAGCATGGCCTAGGACTGATGAAAGCTAATAAAATTTACTACAGCAAG
TCACCTGAAACTGTGCAAGTAATGGCTTCCATCAAGAAAATGCTGGACCCAAATCGAATA
CTCAACCCGTACAAAGTTATTCCGCCTTCCCTC
>VUSY-g7128
AAGAGATGCAACTTTTCAAGTCATGCTTTGGTTGATCTTCCAGTTGGTGGGTTAGTTGAT
GTACCTTTGGCACAAACTGGTGAAGGTATTGCTGAATGTGAACTTCTCAAATGGTTTGTG
CAGGAGGGAAATCAAGTTGAGGAATTTCAACCACTTTGTGAAGTTCAGAGTGACAAAGCA
ACCATTGAAATAACAAGTCGTTACAAAGGAAAAGTTTCTCAAGTGCTCCATGTTCCTGGC
GACATTGTGAAGGTCGGAGAAACTCTTCTAAGGATGGCTGTTGAAGAATTTCCTACTTGT
GACAGTTTGGAAAACAAGTCACTAGGTTCTGAGATATGTGACTCAAGTAGTCAAAATTCA
GTGCTTAAAAAAACTAACATGGGTGGAGTTCTGTCCACGCCTGCTGTTCGGAATCTTGCA
AACCAATATGGTATAAATATTAATGATGTCCATGGAACTGGTAAGGATGGAAGGGTATTG
AAAGAAGATGTCCTCAAATATGCTGTGCACAAAGGAATTGTTGAAGAAACATCTGCCTCC
TCAAGTGCTACTTCTGTAAAACAGTTGCTGGGAGGAGAAGAGGAATACCCACATGCATCA
GCTGCAGATGGATGGCATTATGAAGATAAGACAGTTCCACTAAGGGGATTCCAGCGTACA
ATGGTTAAAACAATGACCTTGGCTGCAAAAATTCCACATTTTCATTATGTAGAAGAGATA
AATTGTGATGCGCTTGTGGAGCTTAAAGCATCTTTTCAAAATGCAAATTCTGATTCAGAT
GTGAAACACACTTTTCTTCCAATCCTAATAAAGTCACTTTCGATGGCATTGAGCAAATAT
CCATTGCTAAATAGTTGCTTCAATGAGGAGTTGCATGAGGTCACCCTTAAAGGCTCTCAC
AATATTGGAATTGCCATGGCTACTCCTTATGGTCTAGTTGTACCAAACATAAAGACGGTT
CAGTCACTTTCCATCTTGGAGATCACAAAGGAGTTGTCACGGTTACAACAATTAGCTTCT
GCTAACAAGCTTGGTCCTGAAGATATAACTGGTGGAACCATAACTTTAAGCAATATTGGA
GCTATTGGTGGAAAGTTTGGTTCCCCACTCCTCAACATCCCTGAAGTTTCTATCATTGCA
ATTGGCCGAATCCAGAAAGTTCCTCGTTTTGCAGATGATGGAAATGTGTATCCTGTCTCA
GTCATGAGTGTAAATATAGGTGCCGATCATAGAGTTTTGGATGGGGCAACTGTTGCAAGA
TTTTGCAATGAGTGGAAGCTATTTATCGAAAAACCAGAGCTCCTGATGCTGCATATGAGA
>VUSY-g5449
GTGAGAACCGCAGGCGCTATTGTCGCCGCGCTCTCCATTGCCCTAGTCTCTTACTTTTTC
TGCAGCAATCATCGATCAAAGGCTTCTTTCAGTAAGCTCCTCAAGTCCCTGAAACCAAAG
AAACCGAGAAATGGACTCATCGACGCGATTGGCAACACCCCTTTGATTAGAATCAACAGC
CTCTCTGAAGCCACTGGTTGTGAAATTCTTGGAAAAGCAGAGTTCTTGAATCCAGGAGGA
AGTGTGAAAGATAGGGTAGCTGTGAAAATTATTGAAGAGGCTTTGGAATCTGGTGAGCTA
GCTCCAGGTGGAGTAGTTACAGAGGGGAGTGCTGGAAGCACTGCTATCAGTCTTGCGACA
GTGGCTCCTGCTTATGGATGCAAATGTCATGTCGTTATCCCAGATGATGTTGCTATTGAG
AAATCTCAAATACTTGAAGCCCTTGGAGCTACTGTTGAAAGGGTTAGACCAGTGTCAATT
ACACACAAAGACCACTATGTCAATATTGCAAGAAGAAGGGCACTTGAAGCAAATGTAGCA
TCGCAGCACAGAAAGTCCAACGGAACGGATGTCAATGACGTTGAGCAAATCAATGGTTAC
ACATCTGGGGGATTGAACCAGAGTTCAATGTTCTCAAGTGAGTGCAAAGGTGGTTTCTTT
GCAGATCAGTTTGAAAACCTGGCAAACTTCCGGGCCCACTACGAGGGTACTGGGCCTGAG
ATTTGGGAACAGACTGGCGGTAATTTGCATGCATTCATTGCAGCTGCAGGCACAGGTGGC
ACTGTGGCTGGTGTTTCTCGGTTTCTCAAGGAAAAGAATCCAAGCAGCAGGTGCTTTCTG
ATTGATCCTCCCGGTTCTGGTTTGTTCAATAAGGTAACGAGGGGAGTGATGTACACGAAG
GAGGAGGCTGAAGGACGGAGGCTGAAGAACCCATTTGATACAATAACTGAAGGAATTGGA
ATAAACAGATTAACCCAGAATTTTATTATGGCAGAACTTGATGGTGCCTTCCGAGGTACA
GATATGGAGGCTGTTGAAATGTCCAGGTTTCTTTTGAAGAATGATGGGCTCTTTATTGGG
AGTTCTTCGGCCATGAACTGTGTTGGAGCCGTGAGAGTGGCACAATCAATTGGTCCGGGC
CACACAATTGTAACAATTCTTTGCGACAGCGGGATGAGGCATCTTAGTAAGTTTCACAAT
GCTCAGTATCTGTCTCAGCAGGGTTTGATACCCTCTGCATCAGGACTGGAATTTCTGGGT
CTA
>VUSY-g4757
ATGAACGGTTTCGGAAGATTAATTGGGCGAGCCCTTCTTTGTACTCGCTATACGTCTCGT
CGCCTCATTTTCGCTTCTTCAACGGCGACGTCTCACAAACTTCTCACTGATTTCGCAACA
TTAAAATCTTCATCTATCCCCCCTTTACACCGCTCCAAATGGGGCCCTTTTGGAGTGCAG
AGGAGGACCATGTTTATCCAGACACAATCCACTCCTAATCCTTTATCACTCATGTTCTAT
CCTGGGAAGTCAGTTATGGAAGTTGGGAGTGCAGACTTTCCAAATACTCGTTCAGCCATG
AATTCGCCACTAGCAAAGGCCCTCTATGGGATTGATGGAATTACTCGAGTTTTCTTTGGA
TCTGATTTTGTAACTGTGACAAAATCAGAAGATGCTTCCTGGGATTTCCTAAAGCCTGAA
ATTTTTGCTGCAATCATGGATTTCTATACTTCTGGAAAGCCACTGTTTCTGGACTCAAAT
GCTGCAGCTGCCATGGACACAGCTATTAATGAAGATGATTCAGAAACTGTTGCAATGATC
AAAGAACTGTTGGAGACTCGTATCCGACCAGCAGTGCAAGATGATGGTGGGGACATTGAG
TACCGGGGATTTGATATAGAAACTGGAATAGTCAAACTAAGAATGCAAGGAGCATGCAGT
GGCTGCCCTAGCTCATCTGTCACTTTGAAATCTGGCATTGAAAACATGCTGATGCATTAT
GTACCTGAGGTGAAAGGCGTGGAGCAGGAACTCGATGCTGAAGATGAAGATGTGACATTA
ACTGGT
>VUSY-g5716
ATGGACAGTGACGAGGAAGATTACGTGTTCTATGGTACGCCAATTGATCGAGAAGAAGAG
ATAACCAGCCGCAAGAAGAAGGCCGTTGCTGAGGCTTCTGGTCATTTGCGAACCGTTCCA
CCCTGGAAACAAGAGGTTACAGATGAAGAAGGGAGGAGAAGATTCCATGGAGCTTTCACT
GGTGGTTTCTCTGCTGGTTACTACAATACTGTTGGCTCTAAAGAAGGATGGGCCCCACAA
TCATTTACATCATCACGGAAGAGCAGAGCTGAAGTTAAACAACAAAGTATTTTTAACTTC
TTGGATGATGATGAGAAAGTGGAATTGGAAGGCCAGTCCTTGGGGACATCTATGCAGTTT
GATACATTTGGATTTACAGCTGCCGAACTTGCTCGCAAACAAGCTGAGAAGGAACAACAA
CAGAGGCCATCAGTTATTCCTGGACCTGTTCCTGATGAATTAGTTCTTCCAGCTACAGAT
TCTATTGGTGTAAAATTGTTGCTGAAGATGGGATGGCGGCATGGTCACTCAATAATGGAT
TCACGTCCGAATTCTTTGTATGATGCTCGGAGAGAAGCTAGAAAAGCATTTCTGGCGCTT
TCGTCTGATGATGCAGCAGCACAGCTTGCTGGCTCCGACCCTGTTAAGGGTGATCTTGAA
AACGTTATGGAACTACCTATTAATGATGATAATCGGTTTTCTCAAAGTACACCGGTTTAT
GTACTCAATCCAAAGCAGGACTTGCATGGTTTAGGCTATGATCCTTTCAAGCACGCTCCT
GAATTTAGGGAAAAGAAAAGATCACGCATATCCAGGAATAGGAAGCTGGGGCATGAAAAA
CCTTTCTCAATGAAAAACAATCTTTTTGCTTTCAAATCAGAAAGGATTGCTCCTGGTTTC
GGCATTGGCGCACTTGAAGAACTTGATGCTGAGGATGAGAATGTCTATAGTTCTGGTTAT
GACTTTGAAGAAACTTATGTTCAGGAAATTGAAGAGCCTTCAAAATTAAGCATTGACAAT
AAGAAAGGGTTGGGTGGCAGGGAACAAGGTGTTCTTTCTGGTTTTAAAGTTGCATCGAAT
TCTGACTACCAGTTAGAAAGATTTGACCCTCCAGTTACTCCAAAAGATTTTGTTCCCCAT
CATAAATTTCCAGCTCCTCTTGACATTGACAACAAACTTGCTGATAACCCTCCCCCAGAG
ATTCCTCCTCCAGAGGATAATAATTTGAAAATCTTGATTGAAGGAGTTGCAACTTTAGTA
GCTCGTTGCGGAAAATTATTTGAGGATCTCTCCAGAGAGAAGAACCAGTCCAATCCATTA
TTTTCTTTCCTCAGTGGGGGAAAGGGCCATGATTATTATTCAAGGAAGCTTTGGGAGGAG
CGACAGAAGTGCAATGATCAAACCAAGCAGCAATGGGATGGGAAAATGTTTCCAAGTGTG
CAAAAGATGACAGCAGAAAACCGTGGAAAAATTTTAGGAGAAAAACCTCTGGAAAGCAGC
TCTAAGGATGTTAGCTCATCTGTTAATTCTGCAGATGCTGTTCATCTCCAAATCAATCTT
TCAGATACATTCACTAAACCTGCATCATTTAGTGAACTTCAGGAAATTGCAAAGCCTTTC
CTGGATGATCCTGCAAAGCAAGAAAGATTTGAGCAGTTCCTCAAGGAGAAGTACCAAGGA
GGACTTCGTTCTAAAGATTCTGGTGGAGCGAGTAACATGTCAGAAGCTGCCCGTGCTCGT
GAGAGATTAGAGTTTGAAGCTGCAGCAGAGGCAATAGGGAAAGGAAGATGGGAAAAGGAA
AGTAAGCTTTCTAATCAGCAGTTTATGGAGATATCAGCAACTGCTGGGTTGCAGTTTACC
TCCAGCAGATTAGGGGAAGCTAAAGCCAGTCAAGCTGAAGAGTTGATAATGAAGAAAATG
TATCCGAAACGAGAAGAGTATCAGTGGCGGCCTTCACCTATTCTGTGCAAGCGCTTTGAT
ATTATGGATCCTTTTCTGGGGAAGCCACCACCAGCTCCGCGGGTGAGGAGTAAGATGGAT
TCTCTTATTTTCACGTCAGATTCTGTTAATGCTGCAAAAGTGGAAGAAACTGTTATATCA
AAATGGGATCCAATGCCTGTTCACCAACCTGGTGTTGAAGAGATAAGCAGAGAAGTAACT
GAAAGGGAAATTGAAGTTGAGGTGGAAGTTGAAAATGTTGAGAGGCCAGTTGACCTT
>VUSY-g5842
AACCGAGGCCTCTCTGCATTCTCGGGAGATCTAGAACTGAAAGAATTCATGGATTACTTG
CATAATTTGAAAAACTACGAGAAGTCCGGTGTGCCCAAAGGCGCAGGAACAGATTCTAAA
GATGGGTTCGATCTTGGAAGGATGAGACGGTTGATGGAACTACTCGGTAACCCTCAATCC
AAGTTCAAGGCTGTTCACATTGCTGGGACGAAAGGAAAAGGATCTACGGCTGCATTTCTC
TCCAACATTTTACGGGCAGAAGGATATTCTGTTGGTTGCTATACTAGCCCACATATTCAA
ACTATCAGGGAACGTATCTCATTGGGAACATTAGGTGAGCCAGTGTCAGCGAAGGCATTG
AATTGTCATTTCCAAAGGATTAAAAAGATTCTTGACCAGGCAGTGGAACTCGAAAATGGG
TGTATTAGTCATTTTGAGGTCTTCACTGCTGTAGCATTCAGCTTATTTGCTCAAGAGAAA
GTAGATATTGCAATTATTGAGGCTGGATTGGGTGGAGCACGGGATGCAACAAATATAATA
TCTAGTTCTGGGCTTGCAGCTTCAGTCATAACAACAATTGGTGAGGAACATCTGGCTGCA
CTTGGTGGTTCTTTGGAAAGCATAGCAGTGGCAAAATCGGGAATAATCAAACATGGCCGC
CCATTGGTGCTGGGTGGGCCATTCCTTCCGCACATTGAGCGCATTCTTCGTGATAAAGCA
TCATCAATGTGTTCGCCTGTAGTATCAGCATCTGATCCTGGAAACAGAAGTACAATAAAA
GCCTTTACCAAATTATATGGTAGACCTTGCCAATCTTGTGATTTAATGATTCATATTGAG
GAGGACCTTCAGTTGTTTGTTGAGTTGTTTGACGTGAAATTA
>VUSY-g5333
ATCTCACTGAGTCCTGATGGAGATCTTCTTTGTGTAATTACCGGTTTTGGCCAAATTCTG
GTAATGACTCATGATTGGGACTTGTTATATGAGACAGCACTTGAGGATCTTCCTGACAAC
GTTGACGTACGTGATCCAATATTTTCTTCTAATTATTCGTTTGAGAGTTCCCTTTCTTGG
CGAGGTGATGGGAAATACTTTGCAACACTAAGCAAGGTGCACGATTCTTTTTTGCATAAA
AAGCTAAAGGTCTGGGAACGAGATTCAGGTTCATTGCATGCTGTTTCTGAATCAAAGGTT
TTCATGGGAACAGTTTTGGAATGGATGCCCAGTGGAGCAAAAGTTGCAGCTGTTTATGAC
CGGAAGGCAGAAAAGAACTGTCCGTCAATAGTTTTCTTTGAGAGGAATGGTTTAGAAAGA
AGCTCATTTAGTGTTAACGAAGGAATTGATACAACCATAGAAATGTTAAAGTGGAATTGT
AATTCGGATCTTCTTGCAGCTGTTGTCAGATGTGAGAGTTATGATTCCATCAAGATCTGG
TTCTTCAGCAACAATCATTGGTACTTGAAACAAGAAATAAGATACTTGAGGCAGGATGGA
GTTAGATTCTTTTGGGATCCAACAAAGCCACTGCAGATGATTTGCTGGACTCTTGGTGGC
CAGATCACAATCTACAACTTTGTCTGGATTACAGCTGTCATGGAGAACTCTATAGCACTA
GTTATTGATGACTCCAAGATACTAGTAACCCCCCTTTCAGTATCCCTAATCCCCCCTCCT
ATGTATCTATCAAACTTAAAATTTCCCTGTGCTGTTCGGGATATGGCTTTCTTTTCCAAG
ATGGCTAAGAATCGTTTGGCAGTATCTTTGTCAGATGGCTCCTTGTGTGTTGTAGAGCTT
CCTGCACTTGATACTTGGGAAGATCTAGAGGGCAAAGAATTCAGTGTAGAGGCATCCTAT
TCTGAAACTACATTTGGATCCATTGTACATCTTATATGGTTGGATTCACATGTTCTTCTC
ACCATATCTCATTTTGGTTTCAGTCATAGTAGTTGCTTTCAGAAAACCTCATCCAGCAAG
GATGGGCCTCCTGGGTATTACTTGCAAGAAATTGAGCTTGTGTGTTCTGAGGATCATATC
CCAGGTTTGGTGACATGCTCAGGCTGGCATGCGAAGATTTCCAATCAAATTTCTCTTGAA
AGGCCAGTAATTGGTATTGTTCCTAACCCTGCTAAAATGTGTTCAGCATTTGTTCAGTTT
GATGGTGGAAATGTTTTTCAGTATGATTCCAAGGGAGCTCCATATCTCCAAAAACACGAC
GACATGGGATTCTCAATGTCTTGTCCTTGGATGAGTGTGGTTCCTGGTGAAGACTCTGGG
TCTTCAAAGCCTTTGCTTTTCGGGCTTGACAGCAATAGTAGACTGCATGTTAGTGGAAGG
ATATTATGCAACAACTGCAGCAGTTTCTCATTTTACTCGAATTATGCTGACCAAGTGATC
ACACATCTGATTATTTTAACTAAACAGGATTTGCTCTTCATTGTTGATATTGATGATATT
TTGCATGGACAACTAGAGGCTAAATACGAGAACTTCATGCCCATTATCAAGAAAAGAAAT
GAAGAAGAAAAAAGGAACTATATAAACGTATGGGAAAGAGGTGCCAAAATTGTAGGTGTC
CTTCATGGAGATGAAGCTGCTGTTATAATACAAACAACTCGAGGTAATCTAGAAAGCATC
TATCCGAGAAAATTAGTCTTGACCTCAATTGTTAATGCTTTGGTCCAAAGACGTTTCAAA
GATGCATTACTTATGGTGCGTCGGCATAGGATAGATTTCAACGTTCTTGTTGACTATTGT
GGTTGGCAGGCCTTCCTTCAATCAGCTACTGAGTTTGTCAAAGAGGTAAACCACCTGAGC
TACATAACTGAGTTTGTTTGTTCCATAAAGAATGAGAATATAATGGAGACATTGTACAAG
AACTATATATCCCTACCTTGCCCAAAGGAGGCTAAAGTTGCAGAAAGTGGGGATTTCAGG
GGTTCTGATGCTAATAGCAAAGTCTGTTCTGTCCTGCTGGCCATAAGGAAGGCTCTTGAG
GATCAAGTAGTGGAAAGTCCTGTGAGAGAGCTTTGCATTTTGACCACTCTAGCTCGAAGT
GATCCACCAGCTCTTGAAGAAGCTTTGGAGAGGATAAAAGTTATCCGGGAAATGGAATTA
TTAGGTTCTGATGATCCAAGGAGAATATCTTACCCTTCTGCTGAGGAAGCACTGAAGCAT
CTCCTGTGGTTATCTGATTCTGAAGCTGTCTATGAAGCTGCTTTAGGTCTTTACGATTTG
AATCTCGCAGCTATTGTTGCATTGAACTCACAGCGGGATCCAAAGGAATTTCTTCCATTT
CTCCAGGAACTGGAATGTATGCCACCTCTCTTAATGCAGTATAATATTGACATTAAACTG
CAAAGGTATGAGAGTGCACTCAAACACATTGTTTCGGCAGGAGATGCTTATCATGCAGAT
TGTATGAACCTCATGAAGAATAATCCCGAACTCTTTCTGCTGGGACTTCAATTAATCACC
GACCCTACAAAGAGGAGGCAAGTCCTTGAGGCATGGGGAGATCATCTTCATGGCATAAAA
TGCTTCGAGGAAGCTGCTACAACTTATTTGTGTTGTTCAAGTTTGGAAAAAGCTTTGAAG
GCTTATCGTGCTTGTGGGAATTGGAGCGGAGTCCTGACAGTTGCTGGTCTCATTAAACTG
GGAAAGCAGGAGATTATGCAACTGGCACAGGAGCTTTGTGAAGAACTCCAAGCCCTTGGT
AAACCAGGGGAAGCTGCCAAAATTGCCTTAGAGTACTGTGGAGATGTTGATAGTGGGGTC
AATCTATTGGTCAGAGCTAGGGATTGGGAGGAGGCTCTGAGGATTGCTTTTTTGCACAGG
AGAGATGATTTAATCTCAGAAGTGAAGAATGCATCTCTTGAATGTGCCAGCATGCTGATT
GGTGAATATGGGGAAGGGTTGGAGAAAGTAGGCAAGTACTTGGTCCGCTACTTAGCAGTT
CGACAGCGAAGATTATTACTTGCAGCAAAGCTCCAATCAGATGAGCAATCAATAAATGAA
ATTGATGATGACACAGCTTCAGAGGCTAGCAGTAGCTTCAGTGGAATGAGTGCATACACC
ACAGGGACAAGAAAGGGCTCTGCTGCTTCCATCAGCTCAAGTACCCCTAGCAAAGCAAGA
GGGATGAGACGCCAACGGAATAAAGGGAAAATCCGTGCTGGCAGTCCTGGTGAAGAGATG
GCTTTGGTAGAGCATTTGAAGGGGATGTCTCTGACTGCTGGAGCAAAGCGTGAGCTTAAA
TCTTTGTTGGTTTCCCTTGTGATGCTTGGCATGGAAGATATTGCAAGGAAGTTACAACGT
GTTGTAGAAAACTTTCAATTATCTCAAGTGGCAGCAGTAAAACTAGCTGAAGATACGATG
CCCAGTGATAGCATTGATGAGCATGCACATTCTTTGGAGCATTACATTAAGAAAGTGCGA
AAAGAGCTGCAGCATTCAGAGGCTTTCTCTTGGCAGTCTAAAGTATTGCTTTCG
>TJLC-g6572
GGAGCTACGGGTTTTATAGGCAGAAGATTGGTGCAAAGGCTGCATGCAGATAATCATTAT
GTTCGTGTGTTGACACGCTCTAGATCTAAGGCTGAGTTAATTTTTCCGGTCAAGAACTTT
CCAGGAATAGTGATTGCGGAAGAGCCAGAATGGAAAGACTGCATTCAAGGTTCAAATGGT
GTTGTTAATTTGGCCGGACTGCCCATAAGTACAAGATGGTCTTCTGAGGTCAAGAAAGAG
ATTAAGCAAAGCCGGATTAGAGTCACCTCAAAGGTTGTAGATTTAATAAATGATGCACCA
GATGCAGTTAGGCCTGCAGTTTTGGTTAGCGCGACTGCTGTTGGTTACTATGGCAGTAGT
GAGACACAAGTATTTGATGAAAATAGTCCATCAGGAAATGATTACTTGGCTGAGGTATGT
AGAGAATGGGAAGCAAAAGCCCTTGGAGTTAATAAGGATGTTAGGTTAGCACTTATTCGC
ATTGGTGTTGTTCTTGGTAAAGATGGTGGTGCTTTAGCTAAAATGGTCCCTCTCTTCATG
CTGTTTGCTGGTGGACCTTTGGGCTCTGGAAAACAATGGTTTTCCTGGATTCATTTGGAT
GACATAGTGAACCTCATATATGAAGCTCTATCCAATCCATCTTATAAAGGAGTTATCAAT
GGAACTGCACCAAACCCTGTTCGATTGGCTGAAATGTGTGAACAATTGGGAAATGTGATG
GGCCGGCCCTCATGGCTGCCTGTACCTGACATTGCCCTCAAAGCAGTCCTCGGAGAAGGT
GCTTCTGTGGTTTTGGATGGACAAAGGGTGCTACCTGCTAGAGCCAAGGAATTGGGTTTC
CCATTCAAATATCTTTACGTGAAAGATGCACTGAAAGCCATTCTTTCA
>TJLC-g5168
ATGGTGGGGCTATCTCTTGGAGAAAAGCATTTCATACAGGGTGGCATTGCTCAAGACCTT
CGTTGTGATGGTCGAAAAAGATTAACTTATCGACCTATCCATGTTGAAACAGGAGTTATT
CCCCAGGCAAATGGTTCGGCAAGAGTAAGGATGGGAGCCACAGATGTTATTGCTAGTGTG
AAGGCTGAACTTGGAAGGCCAAATTCATTGCAACCTGACAAAGGAAAGGTCGCTATATAT
GTTGATTGCAGTCCAACTGCAGCACCAATGTTTGAGGGTAGAGGGGGTGAGGAGTTGTCA
ACAGAACTCTCAGTTGCTCTTCAGCGTTGTCTCTTGGGTGGTAAAAGTGGAGCAGGGGCT
GGAATTGATCTCTCATCTCTAATAGTCGTGGAGGGAAAAATTTGCTGGGATCTTTATATT
GATGGCCTTGTTGTTAGTTCAGAC
>TJLC-g5131
CCAGTGAGGATTAGAGGGGTGACTGTTGGCAATGTCATCCGTGTTAATCCTTCCTTGAGA
AGTATTGAAGCAGTTGTCGAGGTTGAAGATGATAAAATAATCATACCTCGAAATTCACTG
GTTGAGGTGAACCAGTCAGGTCTTCTCATGGAAACTATGATTGATATTACACCTCGAGAT
CCAATCCCAACACCTTCAGTGGGGCCTCTTGACTCAGAATGTGTTAAAGAGGGTCTTATT
TTATGTGACAGGCAGAAGATAAAGGGATCTCAAGGGGTAAGCTTGGATGCATTGGTTGGG
ATATTCACCCGTCTAGGACGTGAAGTGGAGGAAATCGGTGTTGCCAATACTTATTTGTTG
GCTGAACGTGTATCGTTAGTTATTGAAGAGGCTAAGCCACTGCTTACAAAGATCAAAGCC
ATGGCTGATGATGTTCAACCTTTGCTGGCTGAGGTTCGTGATAGTGGTCTGCTAAAGGAA
GTTGAGAATCTAACCAGAAGCCTTACAGAAGCATCTGAGGATTTGAGAAGGGTGCATTCA
TCCATTATGACCCCTGAGAACACCGAGCTGATTCAAAAGTCCATCTACACCCTGATATTT
ACTTTGAAGAACATTGAGAATATAAGCTCCGATATTTTAGGATTCACGGGTGATGAGCCT
ACAAGACGGAATTTGAAAGTGCTTATCAAGTCCTTAAGCAGGCTATTG
>TJLC-g4471
GTTCCTGTTTTTGATGAAGTGATTATCAATACTGGTTTAATGAATAACATCATATCTTTT
GACAAGGTCAGTGGTGTATTGGTATGTGAAGCAGGATGCATATTGGAAAATCTGGTTTCT
TTCCTGGACAACCAAGAATTTATTATGCCACTGGACTTAGGTGCAAAAGGAAGCTGCCAG
ATCGGTGGAAATGTTTCAACTAATGCTGGTGGTTTGCGTCTTGTCCGTTATGGATCTCTT
CATGGGAGTGTACTTGGTATTGAAGCTGTTTTAGCAAATGGTGTTGTGCTTGACATGCTT
GGGACCCGTAAGGATAATACTGGGTATGACTTAAAGCATTTGTTTATAGGAAGTGAAGGA
TCCTTGGGAATTGTGACTAAGGTTTCCATTCTTACCCCTCCGAAGTTATCTTCAGTGAAT
ATAGCTTTTCTTGCATGTGAAGATTATTTGAGCTGCAAGAAACTTCTATTGGAAGCAAAG
AGGAGACTTGGAGAGATTTTGTCTGCATTTGAATTTTTGGATAACCAGTCAATGGAATTG
GTTTTGAATCATTTAGAAGGTGTTCGGAATCCATTGCCTCCATCAATACACAACTTTTAT
GTTCTGATTGAGACAACAGGCAGTGATGAATCTTATGACAAAGAAAAACTTGAAGCTTTC
CTACTTCGCTCAATGGAAGGTGGTTTGATTTCTGATGGTGTTCTTGCACAAGACATAAAC
CAAGCATCATCATTTTGGCGTATACGTGAGGGTGTACCAGAGGCACTGATGAAAGCAGGA
GCTGTTTACAAATATGATTTGTCGATACCTGTTGAAAAGATCTACGATCTTGTTGAGGAA
ATGCGAATAAGACTTGGTAATTCAGCTAAAGTAATTGCATATGGCCACCTTGGAGATGGT
AATTTGCATCTTAATATCTCAGCTCCACAGTATGATGATATGATTTTAGCACAAATTGAA
CCCTTTGTCTATGAATGGACATCTAAGCACCGTGGGAGTATAAGTGCAGAGCACGGCCTG
GGACTGATGAAAGCTAATAAGATTTTCTACAGCAAGTCACATGAAACTGTGCAACTAATG
GCTTCCATCAAGAAGTTGATGGACCCCAATGGAATACTAAACCCATATAAAGTTCTTCCA
GACTCCGTCAATTCTTACAGC
>TJLC-g7325
ATGGATTTGGAGTGCTGTGAGCTTAGTCTCTGGAAAGAGGCACTCTCTTCTTACCCATCT
CGCATTGAATCCCTCAACAAACCCAATTTAATTTCCCTTGACGACTTTTACGTTAACCAA
CTCCCTCCTCTCCTCCACCAACGAAACCCTAACCCCCACATCACCACCCCCGAGCTCTCC
AAGCTCATGCAATGGAAGCTCACCCGTGGAAAATGGAGGCCGCGTTTGTTGGATTTCGTT
TCGTCTTTGGAAGAGGACCTAGTGAAATCGGCCTCTCAAAAGGCGTTTCAATCACTTCCT
GACATCTCCAAGGCTGTTTCCGAGCTTACGGTGCTCAAAGGCGTTGGTCCGGCCACCGCT
TCTGCCGTTTTGGCGGCTTACGCGCCGGATTTGGCGCCGGTCCTGTCC
>TJLC-g5426
ATATGGGAAGTGGTGTTTCCATCTACTAATGGAGGTGACTTTAAATTGTCATGTTTGGAA
TCCCTTTTTGTTGGTTCAAAACCTATGGTAGCACTTTCATTAACAGAATTGCCTGGAAAT
ACTGGGTATATAGTTCTTGCAATGGGAGGACTGGATAACAAAATTCATCTTTACTGTGGG
GAGAGGACAGGAAAGTTTATTCATGCTTGTGACTTAAAAGGGCATACAGATTGGATCCGA
AGTCTGGACTTCTCATTGCCTATATGCACCAATGGTGAAGCAAATAGTGTTCTACTTGTT
AGTTCATCTCAGGACAAAGGCATACGCATATGGAAGATGGCTCTAAGGAGTTCTCAAGCC
AACCAGGGCGCATACAGGAAAGAAGAAATAAGCCTAGCATCTTATATTGAAGGCCCTGTG
CTTTTAGCTGGCTCATTCTCTTATCAAATATCTTTGGAATCTCTTCTAATTGGACATGAG
GATTGGGTATATTCAGTGGAGTGGCAACCCCCTTCAACTGCATCTGAAGAAGGAAGTGCT
TACTATCAACCCGAAAGCATCTTATCTGCATCTATGGACAAGACAATGATGATCTGGCAA
CCTGAAAAGACTTCTGGTATCTGGATGAATGTGGTTACTGTTGGAGAATTGAGCCATTGT
GCTTTAGGGTTTTATGGTGGCCATTGGAGCCCTAACGGAGCTTCAATTTTAGCACATGGA
TATGGTGGATCCTTCCATCTCTGGAAAAATGTTGGTGTAAACCTAGATAATTGGCAACCA
CAAAAAGTTCCCTCTGGGCACTTTGCAGCAGTGACAGATATTGCATGGGCAAGATCTGGA
GAATACATGCTGACAGTCAGCCATGACCAGACAACTCGAATATTTGCTCCATGGCAAAAC
GAAGCTTCTCTCAAAGATGGGGACTCTTGGCATGAAATTGCTCGCCCTCAAGTCCATGGT
CATGATATTAATTGCGTGACCATTGTCCAAGGAAAGGGGAACCATCGGTATGTCGGTGGA
GCTGATGAGAAAGTTGCCAGAGTATTTGAAGCTCCTTTGTCTTTTTTGAAGACATTGAAT
CATGCCAATTCACAAAATTCTAGTTTTTCTGAAGATCTCCAAGTAGATGTTCAGATTTTG
GGTGCAAATATGTCTGCTCTTGGGCTATCACAGAAACCTATTTATGCTCAGGCCACGTAT
GAGACACCAGACAGCAGTGGGAATGATGGTCTTGACACCCTTGAAACTATTCCTGATGCG
GTTCCTGCTGTGTTGACTGAACCTCCCATTGAAGATCAACTGGCATGGCATACACTTTGG
CCAGAGTCACACAAACTTTATGGTCATGGGAATGAGCTGTTTTCTTTATGCTGTGACCAC
GAGGGAAGGTTTGTCGCTTCATCATGTAAGGCCCAATCGACAATGGCAGCAGAAATATGG
TTATGGCAAGTGGGTTCATGGAAGGCAGTTGGTCGTTTGCAGTCTCACAGCTTAACTGTG
ACACATATGGAATTCTCTCATGATGACAACATGCTTTTGGCTGTCTCAAGGGATCGCCAG
TTCTCCATTTTCACAATCAAGAGAACAGGCACCGATGAAATTAGTTACGAGCTTCTAACG
AGGCAGGAGGCACACAAAAGAATCATCTGGACATGCTGTTGGAATCCACATGGTCATGAA
TTTGCTACGGGTTCAAGGGACAAGACAGTGAAGATCTGGGCTGTAGAGAAGGAGTCTTCT
GTTAAGCAGCTTATGACTTTGCCACAATTCAATAGCAGTGTCACAGCATTATCTTGGGTT
GGTTTAGATCACCAGAGAAATGACGGATTCCTAGCGGTTGGAATGGAAAGTGGACTCATT
GAACTGTGGAGTCTGTCTATCAAAAGAACTGATGATGGTAGCATTGCAGCACCAGGTGTA
GCCGCCGCTGTTGTCGTACAACTCGATCCATACATGTGCCATGTC
>TJLC-g5968
ATGGACCTCGGATTTCCCTGCAATTCGTGCACTTCCCTATACCGGAAACTTCCTTCGATA
AAAACCAACGGTTGTCACTTCAATTCCTTCACATGTCGCCGCAAAACGACGTCGGAGCTT
CAAACCCCGGTGGGAGTCACCGGTCTAGCCGGTACCAGCTATTCTCCCTCAATTCCCACC
CATAAAGTCACCGTCCACGACAGACAACGTGGAGTGATTCACGAGTTCGTCGTTCCGGAG
GATCAGTATATATTGCACACCGCTGAATCTCAGGACATATCTCTTCCATTCGCTTGCAGG
CACGGTTGTTGTACTAGCTGTGCTGTACGTGTAAAATCTGGACAAATTAGACAGCCTGAA
GCACTAGGAATATCTGCAGAGTTGAAATCAAAGGGGTATGCACTGCTTTGTGTGGGTTTC
CCATCATCTGACCTTGAGGTAGAAACACAAGACGAGGATGAGGTATATTGGCTTCAATTT
GGAAGATATTTTGCTCGAGGACCAGTTGAGAGAGATGACTATGCATTGGAGTTGGCCATG
GGTGATGAA
>TJLC-g6401
CAGGTAGTGGCGAGCCCTGCTGATCTTGTTAAGGTGAGGATGCAAGCAGATGGCCGTATG
GTGAGGCAAGGTCTCCAACCTAGATACTCGGGGCCTTTTGATGCTTTAAACAAGATTGTA
CATGCAGAAGGCGTTGGAGGACTTTGGACAGGAGTTTTCCCAAATGTCCAACGAGCATTT
TTAGTGAACATGGGAGAATTAGCCTGCTATGATCATGCAAAACGTTTTGTCATCCAAAAT
CAGATAGCTGCTGATAATATCCATGCCCACACTTTAGCCTCTATTATGTCAGGCCTTTCG
GCAACTGCTTTGAGTTGTCCAGCCGATGTAATAAAGACAAGAATGATGAATCAGGCAGCA
AGCAAGGATGGGAAGATTATGTATAATAATTCTTTTGATTGTCTGGTTAAAGCTGTTAGA
ATTGAAGGATTAAGAGCACTGTGGAAGGGGTTCTTTCCAACATGGGCAAGGCTTGGTCCA
TGGCAATTTGTGTTCTGGGTTTCTTATGAGAAGTTTCGACAAATTGCAGGGCTCTCTTCC
TTC
>TJLC-g5596
ATGGGCAACAAGATCGCGCGCACAACCCAGGCCTCGGCCTCCGAGTACTACCTCCACGAC
CTGCCGTCGTCCTACAATCTGGTCCTGAAGGAGGTCCTCGGCCGTGGCCGCTTCTTCAAG
TCGATTCAGTGCAAGCACGACGAGGGCTTGGTCCTCGTCAAGGTCTATTTCAAGCGCGGT
GACTCCATCGATCTCAGAGAGTACGAGCGCCGTCTCTTCCAGATCAAAGATATTTTCCGT
GCTCTTGACCACCCTCACGTTTGGCCCTTCCAGTTTTGGCAAGAAACAGATAAAGCTGCT
TATCTATTAAGGCAATATTTCTTCAATAATCTGCACGATCGATTAAGCACACGGCCTTTC
CTTAGTCTTGTTGAGAAGAAATGGTTGGCTTTTCAGCTACTTCTCGCTGTGAAACAGAGC
CACGAGAAAGGAATTTGTCATGGTGATATTAAGTGTGAAAATGTGCTGGTTACTTCCTGG
AATTGGCTTTACCTTGCCGACTTTGCGTCCTTTAAACCCACTTACATTCCCTATGATGAC
CCTTCGGATTTCTCCTTTTTCTTCGACACTGGAGGAAGAAGACTCTGTTATCTTGCACCC
GAGAGATTTTATGAACATGGAGGTGAGATGCAGGTTGCACATGATGCACCTTTAAGGCCA
TCTATGGATATCTTTGCTGTAGGGTGTGTAATTGCAGAGCTTTTCCTTGAGGGTCAGCCG
CTATTTGAACTCTCCCAGCTTCTTGCTTATCGCAGAGGGCAATATGATCCTAGCCAACAT
CTTGAGAAGATCCCAGATCCTGGAATCCGCAAGATGATACAACATATGATTCAGTTGGAA
CCTGAGTCACGACTTTCTGCTGAAAGCTACCTGCAGGAATATGCAGTTGTTGTGTTTCCA
AGCTACTTCTCACCATTTCTACATAATTTATACTGCTGCTGGAATCCTCTTCATCCTGAT
ATGAGGGTTGCATTGTGCCAGAGTGTTTTCCATGAGATACTTAAGCAAATGATGAACAAT
AGGTCATCCGAGGAGACAGGTACTGGACTGGGTACACCTTCAAGCACCATTAGTGGTAAA
CTGTCACAAGAGATGGTCACAAAACAAAATGTCAGTTTGACGAAAGACTCGTTGAAAAAG
GGAGAGGAGACAGAGAAAGGCTTAATTCGTAATCAGTATGAACTTCTTGGTGATCTCAAT
ACCCTGCTCAGGGATGTTAAACAAAATAATCAATATCCTGGTGCCAAGCTGATTCTCGAG
GAGGATGCACCCAATTCTGCATTTTCCCCAAATCTCAAAAGCTGCGGGATGCAATCTCCT
GGTGAGCTACTTCAAAGTATCTCCAATGCATTTAGGAGAAACGATCATCCCTTTTTGAAA
AAGATTACAATGAACGATTTGAATACATTGATGTCCGAGTATGACAGCCAATCAGATACC
TTTGGTATGCCTTTCTTACCATTACCCGAAGATAGTATGAGATGTGAAGGTATGGTTCTG
ATTGCCTCTTTGCTTTGTTCCTGCATTCGAAATGTCAAGTTGCCTCATCTGAGGAGGGCG
GCTATACTTTTACTTAAATCTTCTGCACTATATATTGATGACGAAGATCGGCTGCAGCGT
GTGCTTCCATATGTTATTGCAATGCTTTCAGATCCAGCAGCAATTGTGCGTTGTGCTGCC
TTGGAGACTTTGTGCGATATTCTGCCATTAGTTCGAGATTTTCCTCCCAGTGATGCAAAA
ATTTTTCCAGAGTATATCCTTCCAATGCTTTCCATGCTTCCTGATGATCCAGAGGAAAGT
GTGAGGATATGTTATGCCAGCATCTCTAAGCTGGCACTAACCGCTTACGGATTTTTGATT
CACTTGATAAGCATGAGTGAGGCTGGGGTTCTTGATGAATTGACTTCAACACAGAAGCCA
TTGGCATTGTCTAATGAGACATCTGGACGACTGCAGAGGATAAATGGTGATGCACAGCTA
GCACAGCTGAGAAAGTCCATTGCTGAGGTTGTTCAAGAACTTGTTATGGGTCCAAAGCAG
ACTCCAAATATCAGGAGAGCGCTTCTTCGGGATGTTGGTAATCTCTGCTGCTTCTTTGGC
CAGAGACAGAGTAATGACTTTCTGTTACCCATACTCCCTGCTTTTCTAAATGATCGAGAT
GAGCAACTAAGGGCAGTATTCTATGGGCAAATTGTGTACGTCTGCTTCTTTGTGGGCCAA
AGAAGTGTGGAGGAATATCTTTTACCTTACATTGAGCAGGCTTTAAGTGATGCAACAGAG
CCTGTCATTGTCAATGTTTTGGATTGCTTGGCCATTCTGTGTAAAAGTGGTTTCTTGAGG
AAGAGGATACTGCTTGAGATGATAGAGCGGGCGTTTCCGTTGTTATGTTATCCTAGTCAA
TGGGTACGAAGGTCAGCTGTCACTTTCATTGCTGCTAGCAGTGATAGCTTAGGTGCAGTA
GATTCCTATGTCTTCCTTGCCCCAGTAATACGGCCATTACTCCGTAGGCAACCA
>TJLC-g6366
CTTCGGTACAACAAGCTTGGTTCTTTGCTTGCATCTGGAAGCAAGGATAATGATGTGATC
TTATGGGATGTGGTTGGTGAGACTGGCCTATTTCGCCTTCGTGGACATCGTGATCAGGTC
ACTGACCTTGTTTTCTTGGATTCTGGTAAAAGACTTGTTAGTTCATCTAAAGACAAGTTC
TTGAGGGTGTGGGATCTTGAAACCCAGCACTGTATGCAAATAATTAGTGGCCATCATAGT
GAAATATGGTCCATAGACATTGACCCAGAGGAAAGATTTCTGGTCAGCGGGTCTGCAGAC
GTGGAACTTCGATTTTACAAAATTAAGTATGACTTGGTAGATGGACAACCAGTATCTACT
ATAAAGGGAAGCGAAATTGTGAAAAATGGAGATTCATCCACTCAAAATAAATGGGAGGTT
TTGAAGCAGTTTGGTGAAATTCAGAGACAAAGCAAGGATAGAGTCTCAACTGTGAGATTC
AACAAGTCAGGGAATTTGCTTGCTTGCCAAGTGGCAGGAAAGACAGTAGAGATATTCCAT
GTATTGGATGAAGCTAAAGCAAAACGTAAAGCAAAACGTAGGCTTAATCGAAAGAAAGAC
AAGGAATCTGCAAAAGAGGCTACTGAGGTTGTGGAGAATGGAGACAGAAATCATAGCACT
GGAGAGGAAGGAAATGTCCCCGTGGTATCAGCCCCTGATGTTTTTAAGCTTCTTCATACT
GTTCGAGCGAGCAAAAAGATATGTTCCATTTCTTTCTGTCCAATTACTCCAAAGAATTCA
CTGGCTACTTTAGCATTGTCTTTGAACAACAATCTTTTGGAATTTTATTCTATTGAAAGC
AGTGGCACCACAAAGACACTTGCTATTGAGCTCCAGGGACACCGTTCTGATGTCAGAAGT
GTAACACTTAGTTCAGACAATAGTCTTTTGATGTCAACTAGTCACAATGCAGTAAAGATT
TGGAATCCAAGCACTGGTTCTTGCCTTCGAACTATTGATTCGGGGTATGGACTGTGTGGT
TTAATTATTCCGCATAACAAGTATGCACTTGTTGGAACTAAAGATGGAACTATAGAAATT
ATTGACATCGGAAGTGGCACTTGCCTTGAAGTAGTGGAAGCTCATGGTGGTTCAGTTCGT
TCAATTGCAGCCATTCCAACTGAAAATGGGTTTATCACAGGAAGTGCAGATCATGATGTT
AAATTCTGGGAGTACCAAATTAAACAAAACTCTGGTCAAGATACTAAGCGCCTAATGGTT
TCTAATGTAAGGACTATGAAAATGAATGATGATGTTCTTGTGGTTGCTGTAAGCCCTGAT
GCTAAATATATTGCTGTCGCACTGTTGGATTGTACAGTGAAGGTTTTATTTATGGATTCA
CTCAAATTTTTTATTTCCTTATATGGTCACAAGCTGCCTGTGCTATGCATGGATATTTCA
TCTGATGGAGATCTGATTGTGACTGGCTCTGCGGACAAAAATTTGAAGATTTGGGGTTTG
GATTTTGGTGACTGCCATAAGTCAATTTTTGCTCATGCTGATAGTGTTATGGCAGTACAA
TTTGTGCCCAATACCCATTACATGTTTAGTGTTGGGAAAGATCGCCTGGTAAAATTCTGG
GATGCTGATAAATTTGAGTTGCTTTTAACTCTTGAGGGACACCATGCAGATGTTTGGTGT
CTAGCAATCAGCAACCGTGGTGATTTCCTTGTAACAGGATCTCATGACCGATCAATACGT
CGTTGGGATCGTACAGAGGAACCATTTTTCATTGAGGAAGAGAAGGAAAAAAGGTTGGAG
GAGATGTTCGAGTCCGACCTTGACAATGCATTTGAAAACAGGTATGTAGCCAAGGAAGAA
GTCCCAGAGGAAGGAGCTGTGGCCTTAGCAGGGAAGAAAACTCAAGAAACCCTTACGGCA
AGTGATTTAATTATTGATGCACTAGATGTAGCAGAGATGGAACTGAAGCGTATTGCTGAG
CATGAGGAGGAGAAAACCAGGGGAAAAGTTGCTGAATTCCAACCAACTATTATTATGCTT
GGGCTCTCACCATCTGATTATGTTCTTCGCTCACTTTCTACTGTTCGTACCAATGATCTG
GAGCAGACACTACTGGCTCTACCATTCTCCGATGCTTTGAAGCTTATGTCTTACTTGAAG
GATTGGACTTCTAATCCTGATAAGGTTGAGCTCATTTGCAGGGTTGCTACAGTGCTATTA
CAGACCCATCATAATCAGTTGGTTACTACCCCATCTGCCAGACCTGTCTTGACAGTTCTA
AAAGACATTCTTTATGCAAGAATCAAGGAATGCAAAGATACACTTGGTTTCAACCTTGCA
GCTATGGATCATCTCAAGCAACTGATGGCTTCGAGTTCCGATGCACTCTTTCGAGATGCA
AAATCCAAGTTACTAGAAATACGTTCACAACATTCAAAACGTTTAGATGCAAGGTTAGAG
ACAAAAGAAGAAAAAAGGAAAAGGAAGAAACAAAAGAAA
>TJLC-g6717
TTCTCTCCCTGCGCTCTCGCTCGCCCGAACAGTCGTAATCCTCCTCGAAACCCTAAGTTC
AAGTCCCAATCCAGTAAGTACAAGTCCCCGCCAGAGACTATATTTCTCTCCGGTGGCGAA
GCCACCACCTACACTCGCTTACCTCCCAGAGAAGACTTCTTAGCCCCCTCATTGAATCCC
TGGTCGGAAGTCAAGCTTTCGGATTCGGCCGCACCAAAATTTGAGAATGAGATTCAAGAC
TTGGATACAGAAGAAGAAGAAGAAGAAAATTTGGGGCTTACTTATGGGAAGTTTGAAATT
TTTGAGAGGGATTCGGACGACGAAGACGACGATGTTGAAGAAGAGGAAGAGGAAGAAATG
GGGTTTAACGATGGCAAATTCGTGAACTTTCCGGATAACGAGGGTGATTCTGACGGAGAA
GATGCGAAGGAGAAGGGAGTACCGGCAGTAATGCGGTGTTTCGACCGTGCAAAAATATAC
GTTAAGGCCGGGGATGGAGGGAACGGCGTAGTGGCGTTTCGGCGTGAGAAGTTTGTGCCG
TTTGGGGGGCCGTCAGGCGGGGACGGAGGGCGAGGTGGGAATGTGTATGTGGAAGTTGAC
GGGGCAATGAATTCGCTGTTGCCGTTTCGGAACAGCGTGCATTTCCGGGCAGGGAGGGGG
AGCCACGGGCAGGGGAAGGCCCAGCATGGGGCAAAAGGAGAGGATGTAGTGGTTAAGGTG
GCACCTGGGACGATGATTAGGGATTCGGGTTCGGGGAAATTGCTGTTGGAGTTGTTGTAT
CCGGGGCAGCGGGCGTTGTTGTTGCCCGGTGGGAGAGGCGGGAGAGGGAATGCTTCGTTT
AAGTCAGGGACGAATAAGGTGCCGAGGATTGCTGAGAATGGTGAAGAGGGTCCGGAAATG
TGGTTGGAGTTGGAGCTGAAGCTGGTTGCAGATGTTGGAATAGTGGGTGCTCCAAATGCA
GGAAAAAGCACACTTTTGAGCGTGATAAGTGCTGCGCGGCCAACAATAGCAAATTACCCC
TTTACAACTTTACTTCCAAACCTGGGTGTAGTTTCATTTGACTACAATGCTACAATGGTT
GTAGCAGATCTTCCAGGTTTACTTGAAGGAGCACACCGGGGTTTTGGTTTAGGTCATGAG
TTTCTACGGCATTCTGAAAGGTGTTCTGCCCTGGTACATATTGTTGATGGCTCAGGGCCA
CAACCAGAGCTTGAGTTTGATGCAGTTCGTCTAGAGTTGGAACTCTTTAGTCCTGAACTT
GCTGAAAAACCTTACTTGGTTGCCTTTAACAAAATGGACCTTCCAGAAGCATATGACAAG
TGGTCATCCTTCAAGGAAACGCTACAAGCTCGTGGAATTGAACCTTTTTGCATGAGTGCA
GTGAAAAGAGAGGGCACTCATGAATTGATCTGCGCTGCTTATGAGCTTTTACAGAAAAAT
AAAGGAGAAAAAGAGGAATTTGAAGGATGGAAAGATATGGTAAATTTGAACCATGTAGCT
GATATGGTACAAAAGCAGCGAAGTGCCTCCATTAATGAGTTTGAGATCTCTCATGACAGC
AGTTCCAATACTTGGCATGTAGTTGGATCTGGGTTGCAACGTTTTGTACAGATGACAAAC
TGGCGGTATGTGGACTCTGAGAGAAGGTTCCAAAATGTCCTTGACGCTTGTGGTGTGAAT
AAGTCTCTCATGAAACTTGGCATCAAGGAAGGTGACACTGTGGTTGTTGGAGAGATGGAG
ATGGTGTGGCACAATTCCACAAGCAGTTCTGGACTATCAAATGTGAAGGAATCTGCAGAC
TCAGTCAAATGGCCTCAGTGGAAG
>TJLC-g6947
TTTATCAAGAGCTTGGGTAGTGCCAGAAAAGCACACCCATTTGGGTTCATTCAAAGCAGA
GGCAAATCAGACTCCAAAATTTTCGGCGGTGATGATACTGTGCTCCCGCTGATCGTTGGT
GCTGGACCCGTCGGTCTTATTCTCTCTATACTTCTCACCAAATTGGGTGTCAAATGTGCG
GTTATGGAGAAAGCCAATACATTTTCTAAACATCCACAGGCACACTTCATCAACAATCGG
TCTATGGAGGTTTTTCGCAATATAGATGGCCTGGCTGAGGAGATTCAGAGGTCTCAACCT
CCGGTAGATCTATGGAGAAAATTCATATATTGTACTTCACTTTCTGGTCCTATTCTTGGT
TCAGTGGACCATATGCAACCTCAAGATTTTGAGCAAGCTGTGAGCCCAGTTTCTGTTGCA
CACTTCTCGCAGTATAAACTAACTACTTTACTACTTAAGCATTTGGATGATCTCAGCTTC
CATGTTTGTGGATCAGAAACCTTGGGAGGCCCTAATCATGGGCTCCTTAAAGGAAGGGAA
ATTTTAATGGGGCATGAGTGTGTGTCCATTGATGCCACTGGTCAATGTGTTACTGTGACT
ACTTCATTTCTCAAGGAAGGGAAGTATATGGAGAAGAATATTCAGTGTAATATCCTTGTT
GGTGCGGATGGTGCGGGAAGTACTATACGGAAGCTTGTAGGAATAGATCTGAGAGGTGAA
AAAGACTTGCAAAAACTTGTCAGTGTTCATTTTTTGAGTAGAGACCTTGGACAGTACTTG
CTCAATGAGAGACCTGGTATGCTATTTTTTATCTTCAATACTGAAGCTATCGGGGTCCTA
GTTGCTCATGATCTCAAGCAAGGGGAATTTGTATTGCAGATACCATTCTATCCGCCTCAG
CAAAACCTTGAAGATTTCATCCCTGACATAGATGTGGTCGATATAAAGCCCTGGGTTATG
CATGCTGAAGTTGCTGAGAAGTTTGTATGCAATGACAATCGAATTATACTTGCTGGTGAT
GCCGCTCATCGATTCCCTCCAGCTGGTGGTTTTGGAATGAATACTGGCATTCAGGATGCT
CATAATCTCGCCTGGAAAATAGCTTCTCTTGTAAAGGGTATCGCACCATCTTCACTACTT
GACACCTATGAAACAGAGCGTAGGCCGATTGCCATTTTCAATACAGCACTTAGTGTTCAA
AACTTCAGAGCAGCCATGGCAGTTCCTACTGCACTTGGTCTTGATCCAACTGTTGCAAAC
TCAGTACATCAAGTCATTAATAGTGGGGTTGGTTCTATTTTACCTTCTGGACTACAGAAG
GCAATTCTGGATGGAATGTTTACAATAGGTCGTGCTCAAGTCTCTGAATCTCTTCTGAAT
GAGAACAATCCACTTGGATCT
>LQJY-g6979
ATGGCATTGGTTGTTATCTGTGGTCAACCATGTAGCGGGAAATCAACAGCTGCAGCTTGT
TTAGCTGAAGCGCTTGGACAAACGGAACCAGAACCATCAGTTAGAACTATCGATGAAACT
TCGTTTCATCTTAGTCGCAACCAAAGCTATGCGAACATGACCGAGGAAAAGAATCTAAGA
GGCATATTGAGGTCTGAAGTTGACAGGTCTTTGTCAAAGGACAGTATAGTTATAGTGGAT
TCTCTTAATAGCATCAAGGGCTATAGATATGAGTTATGGTGTTTGGCTAGAGCAGCAGGG
ATTAGATATTGTGTTGTCCATTGTGACGTTGACGAGCAATCTTGTAGAACATGGAACGTC
GAACGTCGTGAGAGAGGAGAACCGTCTTATGATGATAATATATTTGAAGATCTTGTAAGA
AGGTTTGAAAGACCAGATAGCAAAAATAGATGGGATTCTCCGTTGTTCGAGTTATGGCCA
GCTAAAGAAGGAATTGATAAATCTTCTACAGCTATGGTTGATGCTGTTACTTATCTTACC
AAAAAAGTAGACTCGAAAACAAGGGATGTTAAGATTCTTCAGCCGACCATCGCGACACAA
ACTGCACGTGGTTCTGAGGCAAATTCTTTATATGAGATGGACAGGGCGACCCAAGAAATT
ACAAGTGCTATTGTGGAAGCTCAGTCCCGCGCTCTTGGGGGTCCTCTCAATGGTGTATCT
CTTGGTCCAGGAATACCAACTATCGATATTTCGAGATCTGTCAGCCTGCCAGAACTGCGT
AGGCTACGACGAACATTCATCAAGCTTGCTGGACAGACAAGCTTGAGCGGGCCACCCCCT
CCTTCAGATGCTGACAGTGCAAAAAGGATGTTTGTTGATTACTTGAACAGAGAACTAGGA
AGT
>LQJY-g6791
CTGCAAGTTCCAACCTTTCATCATACCCCTTATTATTGCGAGGAAAACATCTACCTGCTA
TGCAAAAAGCTATGTGATGATGGGCTGGCAAATCCTGATGGTTCTGATCTGTTTGTTATT
TTCATTTCCAATGAGAAGAAGCAGATTCCTCTGTGGCATCAGAAGGCTAGCCAGCGAGCG
GAGGGAGTTATTCTGTGGGACTATCATGTCATCTGTGTACAGAAAAAGAGAAATGAGAAC
TCTTCGTCACTAGTGTGGGATTTAGATTCAAGCCTTCCATTTCCATCTCCTCTTGACTCC
TATGTCACTGATAGCATTCGTCCATCAATTCAGATATTTTCAGAATTCAAAAGGTTCTTT
CGAGTTGTGCATGCCCCTATATTTCTCCGACACTTTGCATCAGATAGAAGACATATGAAG
GATGCTGCTGGAAACTGGATTGCTGACCCGCCATCACATGAAGCTATTGTTGCTGAAGAT
GGAGCCGTACACAACCTGAACGAGTACATTACAGTCTCTCCTGACGATGTAGTGAAGAAT
ATGGAAACTGATGCTGTCAATGTTGTTTTCTCCGAGAAACTTGGCGTCGTAGTTGGTGAA
GATGATTTGTTGGGATTTTTCTCTTTGATTTCC
>LQJY-g6258
AGGAACTACAGGCATAGTTCCATCCTGGCATGCTCTCAAGTTGGTACTGCTGGATCTGAT
CCAGTGTTGGATAAATTTTCACAATTTAAGGATGCCTTTTGGAGATTTTTGAGGCCCCAC
ACTATACGTGGAACTGCGCTAGGATCCATCTCTTTGGTTACACGAGCGTTAATTGAGAAT
CCGAATCTAATCAGGTGGTCATTAGTATTGAAGGCCTTTTCTGGTCTTATTGCCCTAATA
TGCGGGAATGGTTATATAGTGGGCGTCAATCAAATATATGACATTGGCATTGACAAGGTA
AACAAGCCGTACTTACCCATAGCTGCCGGAGATCTTTCAGTTCAGTCTGCATGGTTCTTG
GTGTTATTGTTCGCTGTGGCTGGCCTCCTTATTGTTGGAATGAATTTTGGCCCCTTCATT
ACTTCCCTTTACTGTCTAGGTCTCTTTCTAGGTACCATCTATTCAGTCCCACCATTTCGA
CTGAAGAGATTTGCTGTCATAGCGTTCCTAGTAATTGCCACGGTACGCGGTTTTCTTCTT
AATTATGGTGTGTATTATGCCACAAGGGCTGCTCTGGGCCTAAGCTTTGAGTGGAGCTCA
CCTGTTGCATTTATTACTACTTTTGTGACTTTGTTTGCACTAGTCATTGCCATCACCAAG
GATCTACCAGATGTGGAGGGTGACCGCAAGTTTCAGATATCTACCTTGGCAACAAAGCTT
GGTGTGAGAAACATAGCATTCCTCGGCTCTGGTCTATTATTAACAAATTACATTGGTGCC
ATAGTTGCGGCAATATACATGCCCCAAGCATTCAGGAGTAGCTTGATGATACCTGTACAT
GTCATCTTAGCATTGTGTTTAGTTTTCCAGGCATGGTTGTTGGAAAGAGCAAATTACACT
AAGGAAGCAATCTCAGCATACTATAGATTTATATGGAATCTTTTCTATGCGGAGTACATC
ATCTTTCCTTTCATC
>EILE-g6376
ATGAAGGGACTGTTGAGGTCCTTCACTAGACTTGGAGGCATCAGGAGATATGACGGGAGA
GCTAAGGAGCTTGGGATTGCTGGGATTAAGCATGCTATAGCTGTTGCTTCTGCTAAAGGT
GGTGTCGGCAAGTCCACCACCGCAGTTAATTTGGCTGCTACACTTGCTAACAAGTGTCAA
CTGAAGGTTGGCTTGCTTGATGCTGATGTCTACGGACCCAATGTTCCTATCATGATGAAG
CTCAATGGAAAACCAGAAGTGACTGAAGATAAGAAGATGATTCCAATTGAGAAATATGGA
GTTAAGTGTATGTCAATAGGACTTCTTGTGGATAAGGATGCACCACTTGTCTGGAGAGGT
CCTATGGTGTCGAGTGCGCTTGAGAAAATGACGAGGGGAGTTGAATGGGGAACTCTTGAT
ATCCTTGTGGTGGATATGCCCCCTGGCACTGGTGATACTCAGATAACTATTTCGCAAAGG
CTGCAATTATCAGGTGCATTGATTGTTTCGACACCTCAAGATGTTGCTTTGATGGATGCT
CGTAGAGGA
>EILE-g6954
ATGGGGTTTTGTGTGTTGGGTTCTCTGGGTTCTCATGTATTAGTCATAAATTCTTGTGAA
AGGTCCGTCAAGTTTCAATATTTTCCTGCAATGGAAAGACATAACAGTAGTTTCAAGCTT
CCAAAGTTCAGGTGTCACTCAGGAAGACTTGTTACAAGCAAGCTCGAGTCTACTGAATTT
CAAGAAAGAACAAGCCCGAAGGAGGTCAGAAAAGAAATAGAACGATGCTATGAACTCATA
CACAGACTTGGGAGAGGAGCCCTTTATTTGGGTTCGGCAAGGATGACACCAACTCATTCA
CATTACTTGCAAGCACTTGAGTTAGGCAAAGAGATTGCAAATCTTTTGGATTGTACTTCA
TGGTCAGGGGCTGGTCCTGGACTAATGGATGCTGCAACTAAAGGTGCTTTAGAAGCAGGA
AAACCAGTTGGTGGGTTTAAGATTGGTAGAGAAGCTGGAGAATGGACATCATCAAAGTTT
CATCCATACCTACCTTCAGAAGTATATTTTACATGCAGGTTTTTCTCTGCTAGGAAGCAT
GGATTGGTGGATGCTGTGGTAAGGAACAGTAGTTCTGATAGAACTGCAGTTGTTGCACTT
CCTGGTGGAATTGGGACTCTTGATGAGATGTTCGAGATATTAGCATTGATTCAGCTGGAG
AGAATTGGATCAGATCTTCAGGTTCCATTCTTGTTAATGAACTACGATTCATTCTATTCG
AAGCTGCTGGACTTTCTTGATGATTGTGAGAACTGGGGAACACTCTCCAAGGGAGAAGTT
GCATCACTATGGAAGGTTTGTGATACTAACTCAGAAGCTTTAGCTTATTTGGCAGAATTT
TACGGTCTGCCTCTTAGTGAAAAAAGCGGACATGAAACTAAGTTGCCAAGCGTGCAT
>EILE-g7331
TTTTGCTCAAGTCGAACTGATGCAGGAGTTCACGCCTTGTCAAATGTCTGTCATGTAGAT
GTAGAGCGCATAAGCAAAAGGAAGCCTGGTGAAGTGTTACCACCTCATGAACCTTCTGTG
GTCCGAAGAGCTGTGAACCATTTCTTACAGAAGAATGAAGGAGATGTTACGGTAATTGAT
GTTCGAAGTGTTCAGCCTGATTTTCATGCTAGATATAAAGCTCAAGAGCGCACGTACTTT
TATCGATTGATGTCTGGGCCAGAGCCACTGTCAACATTTGAGAAAGACCGTGCATGGCAT
GTACCCGAGGAGCTAGATCTTCTTGCTATGCAGGAAGCTTGTAAAGTTCTTGTTGGACAT
CATGATTTTAGCTCCTTTAGGGCATCTGGTTGTCAGGCAAAATCACCAATTAGAACATTA
GATGAACTTAATGTTACAGAGGTAGTTCCAACACCTTATTTTCCTTCAATAATGGAGAGG
AGACAAATGAATGTATCCAAGGAAGATGCTCATACCAGCTTGAACATGTCTGAAACAGAG
ATGTCTAATAGTTGTGTTTCCAGTGATGACAAGGAATTTGGCATGAGAAGAAGACATCGA
TGCGTTGTGGTAACAGCACGTTCACGATCGTTTCTTTACCACCAGGTTAGATTGCTGGTC
GGCGTACTCAAGTCCGTAGGCACTGGAGATTTAACAACATGCGATGTTGAAAGGATCCTG
GAAGCAAAGACCGTAACTGCTGCCAGTCCAATGGCACCTGCATGTGGACTATATCTTGGA
CACGTTAAATACGATCTGCCA
>AAXJ-g5427
ATGGATAATTCGGCTGCAAACCAGCTTCCGGAAGTGGATTCCTTGCCTGATGGTTTTGTT
GAGAGTTCTCCAGAGTCCATAGCTCCCGTGACACCATTGAATGAAAAGGAGAAATCATTA
TGTGACTACAAAGAGAATAATTCAGCGGAGCAAGATAGCTCAAGTGATTTTAGCTATGAT
GCATCTCTAAATGGGTTTGTTTCAGTTGAAGGAAAAGGGGATAAGGTGACCAAAGTTCGC
ACATTTCCAGTTCCATTGTCTGATAAGGATGGTTATGAAGCTTCTGGAGAATCTGCCAAT
GTTTCTGATGATGGCTGCTTGGAGCAGAGAGAAGATACTTTGGTAAAACCTGAATCATCT
ACCTCTGCTTCAGGAGGATCTGATTTAAGAACTAGCGGTACTAATGAGAAAAATAAAGTT
CAATCGGGAGTCAGCTCTGATAAATCATATCTAGGGGGATCAGATGTACCAAATAATAAT
TCAAAAGAAGCACAATCATCTGAGAATTTGAAAAATCGAAAGGAAGCACCTGAAGGAAAG
CGTAAAAGCTCAAAGCATACCTTCAAAACTGAGCAGGAATTTCTGGAGTTTACTTTAAAG
TATAAACAAGTTCTTACAGAGAGAGATGCAGCTATTGCTGTTCGAGACAAGCTTGAGTCA
TTGTGTAGGGAGTTACAGCGTCAAAATAAGATGTTAATGGATGAATTTAAAAGAGTTTCA
GAGGAAGGCCAGAATTTGAGATCAGACTTATCTACCAAGTTCGAGGATGCTATAAAGGAT
GTGAGCGTCAGGCTAGAAGAGCAGAAAGGAGAATGCATTTCTCAGCTAAAGGAGAATGAA
ATGCTGAGAGATAAATTGAAGCAGCTTGCTGATCATTACACTCAGTGTCAACAACAATAT
GCCCAGGAGCTGAAGCAGAAATCACTTGAGCTTAAGATTGCTGAATTGAAAGTTGAGCAA
AATGAAGAAAAAGTGGCACAGGAACAGGCTCAAATAAAGGTATATGCAGAGAAAATATCA
CAGCTTTTGGAAACTGAAAAAAGTCTACGTCAACAATTAACAGCCGATGGGGAAAAATTT
CAACAGTTTCAAGATGCACTGTTGAAAAGCAATGAGGTTTTTGAAACATTTAAGCAAGAG
ATTGAAAAGATGTCCAAATTGACAAAAGACCTGAAAAAGGAAAATACTTTCTTGAAGAGC
AAATGTGAGAAATCAGATTTTACTCTTATAGAACTCGTCGAAGAGCGGGAACGTATGAAG
AAACAATTGGAAAAGACAAAGAACCAAAAGGAAAAGCTTGAATCTTTATGTCGCTCACTA
CAAGCAGAAAGAAAA
>AAXJ-g5660
GCCGCTATCTCCTCCGCCGTTGATCGCCTCCAAATTAAGCTTGTCAAGAAATTAACCCCA
AATTCCACAAACCCAATGCCATTTCTCACCTTCGAGACTAAAGGGTATGCCTCTGCTGTG
ATTCAGGACATTCCGATATCGAAACCCCTTTCAAGGACTCAAGTTTTGGAGCTCCAAACC
GCTCTCGATGATGCCCAAGACCTCCCAAGAACCCTAGTTGGGGTCAGTGAATTGGATAGT
CTGCTGAATTTTGTCGAGAGGATGAAACAATTGGGTGATGTGATGGGTGTTGAGATTGGT
AAAAATGGGGAATTGGGGTTGAAGGTTTCAAGCAGTTTGGTGAATTTAGGGGCAGAATTC
AAGAGGCTGATGATTATAGGAGAGGATAGTGAGGAGATTAATGGTGAAGGTGGGATGAAT
GTGTTGGTGAGTATGAAGCATTTTGTTAAGTGTTTGCAGTGTCATTTGGCTAAACCTGAT
TGTGCTTTCTATGGAGTTGGGTCTCAGGGTGGTTCTTTGACTGTTGTTTATCAGTTCTTC
GTTCCGGGTTCGAGGCAGACTGATAAATCTATCAGCTTCCATTGC
>AAXJ-g6947
ATTCAGAAAAGAGGATTTTCACCAGCCAGTAAATTCAAAGAGGATGATACCATTTTGCCG
GTTTTGATCGTGGGTGCTGGTCCTGTTGGATTATCTCTATCGATACTTCTCACTAAATTA
GGTGTTAGATGTGCAGTCATAGAGAAGAACACAGCTTTTTCTAGACATCCTCAAGCTCAT
TTCATCAACAACAGGTCCATGGAGGTCTTTCGCAAACTGGATTGTCTAGCTGAGGAGATC
CAGCAATTTCAACCTCCTGTAGATTTGTGGAGAAAATTCATTTACTGTACATCACTATCT
GGTTCTGTCCTTGGCTCAGTTGATCATATGCAACCTCAAGATTTTGAGCGAGTTGTTAGC
CCAGTTACCGTTGCTCATTTTTCTCAATACAAGCTAATCAAGTTACTTCTGAAGAAACTA
GAAAGGCTTGACTTCAAAATTCACGAAGGTGATAGAGCTGTTAAAGAGAAGGAGATTTTG
ATGGGCCATGAGTGCTTGTCCTTTTCTGTGACTGATAATTGTATTAATGTTACTTCTTCT
TTTCACAAGGATGGACAGACATTAAAGAGAGATATCCAGTGTGGTTTTCTTGTTGGCACA
GATGGTGCGGGAAGTACAGTAAGGAAGCTTGCTGGAATAGAGATGGAAGGTGAAAGAGAC
TTGCAAAAGTTGGTGAGTGTGCATTTTACAAGCCAAGCCCTGGGAAGATATCTTCTCAAG
GAAAGACCAGGCATGCTTTTCTTTATATTTAACACCGAAGAAATTGGAGTTCTTGTTGCT
CATGATCTTCAGCAAGGGGAATTTGTTTTGCAGGTACCATATTATCCTCCACAGCAAAAT
CTTGAAGATTTCAGTCCCAAGATGTGCCAGGATTTAATTTTTAAATTAGTTGGTCATGAG
CTTGAAGATGTAGCTGTAATCGATATTAAGCCTTGGGTTATGCATGCTGAAGTTGCTGAG
AAGTTTTACTTTAATAATCAAGTCTTTCTAGCCGGTGATGCTGCTCATCGTTTTCCTCCC
GCCGGTGGTTTTGGCATGAATACTGGGATTCAGGATGCCCAAAATCTTGCTTGGAAGCTG
GCTGCAGTTGTCAACGGTATTGCTCCAACCACACTTCTCAGCACATATGAAACAGAACGG
AGGCCGATTGCAAAATTCAATACTGCACTTAGTGTTCAGAACTTTAGAGCAGCCATGGAA
GTCCCTGCTGCCCTTGGACTTGACCCTACCGTTGCAAATTCAGTTCATCGTGTAATTAAT
GATGGTCTTGGCTCAATTCTACCTTCCAGAGTCCAAAGAGTGATTTTGGATGGAATATTC
AGTATAGGCAGAGCACAGCTGTCACAAACCATTTTGAATGATAAAAACCCAGTTGGCATG
TCAAGGCTTGCCAGATTGAAGCGTATATTTGAAGAAGGAAAGAGTCTTCAACTCCAGTTC
CCTGCCGAGGATCTTGGTTACAGATACAAGGAGGGAGCTCTTGTATTAGACAGTAATGTC
ATACATGATGCAGATAGTGCTCCCACTGGTCGTCGGAGGGATTATATTCCGTCATCAGAG
CCAGGCTCACGGCTGCCCCATATGGAAATGAGATCATTATCAAGTGTCTCTAATGAGGAT
ACCTTTTCTACACTGGATCTTGTATCGGGAGATAAAGTCGAATTTGTTCTCATAATAGCA
CCAGTGGAATCTTCCTACAATCTTGCTCATGCAACACTGAAGGTGGCCGAGAAACTCAAA
GTTCTTGTCAAGGTATGCGTGATATGGCCATACAACCGTGCCAATGACGCTGCACCATGC
TCAGTGGGCAATTACATAAACATTGTAGAGGTGAAAAAGTCCCAAAACTTGCCATCCTGG
TGGGATTTGTGTGGGATGAATGATAGAGGAGCTATTCTTGTCAGGCCAGATGAGCATATT
GCTTGGCGTGCAATGTCAGAGATTCGATACCCTAGTTATGAAATGGATAAGGTTTTTTCT
GTTGTTTTG
>AAXJ-g6119
ATGAAGGTAAAACCTCTTAAGCTTAGAGAATCCCACAAAGCCAACAACAATGGCAAACCT
TCATTTTGCTCAGTTTTGTGGGACTTGTATTCTACCCACATTGTTACTTCTTCTTCTTCA
GATTCTTCCATTTCTATCTATGAATCTCTCCTCCTTTCGAATCCGATGAAGAATCTCCGC
CACCATCGAGACGGCGTCACCGCTTTAGCTCTTAGCCCTAACTCCACCTGCCTTGCCTCT
GGATCTATCGATCGCACCGTCAAATTATACAAATTCCCAAGTGGGGAGTTTCAGAACAAT
ATTACCAGATTCACGTTGCCTATTCGCACTCTTGCTTTTAACAAATCAGGGAGCTTGTTG
GCAGCTGCTGGTGACGATGAGGGTATCAAACTCATTAACACAGTTGATGCAACAATTGCC
AGAGTTCTTAAAGGGCATAAAGGACCTGTCATTAGCTTGGCTTTTGATCCTAATAATGAA
TACCTTGCTTCTCTTGATACAAAGGGGACGGTAATATTTTGGGAACTTCTATCAGGAAAT
ATGTTACATACACTGAAAGGAGTGGCTCCTGATACGGGTTCAGACATGTCCATTACGAAT
GGACTTAGCTGGAGTCCTGATGGTGAATTGTTAGCTGTTCCAGGGCTGAAAAATGATGTG
GTAATGTTTGATAGAGATACAGCTGAAAAAGTATCTTCATTGAGGGGTGATCATGTGAAG
CCTATTTGTTTCTTGTCTTGGTCACCTAATGGAAAATATCTGGCTACATCTGGTTTAGAC
AACCAAGTGCTGATATGGGATTTTGCAAAGAAACAAGACATTGACCGACAAAAGTTTGAT
GAGAGGATTTGCCATATGGCATGGAAACCAACTGGCAATTCATTAGCTGTTATTGATGTC
ATGGGAAAATATGGTGTTTGGGACTCCATAATTCCTTCATCAATGAAGTCTCCAACAGAA
GATGTTCCCAACTTACAGTCGAAGAACAATAATGGAATTCTCTTTTTTGACGAGGAGCAA
GAGCTAAGTACATCTGCTAGTCTAAGTGATTTGGGTGAAGACAACTTTGAGGAATCAGTG
CCTCAGACCAAGAAAAGATTGCGAAAATCCTCTATGTTGGAAGAAAATTTAGAAGAAGAG
ATTGATGAGGAATTAAATACATCTCCAAGATTTGAATCAAATAAAAGGCCTGCTAAGGCT
CGCCAGGAACGGTTGGATGGTGGTGAGAGGAAGCCAAGATCCATGATTGCTCAAAATGGT
TTAAAAATACAAGAGCCATTTCAGCCTGGTGCAACTCCTGTGCAACCAGGAACCAAATGC
TTTCTCTGCTACAACATGCTTGGAAGCATAACCACTATGCAACATGATGGATACTCACAT
ATAGAGATCGATTTTCATGACACAAGTCAAGGTCCAAGAGTTCCAGCAATGACTGATTAT
TTTGGATTTACCATGGCTTCTCTAAATGAGAATGGAAGTGTACTTGCAAATCCAAGGAAG
GGCGATAAGAATATGAGCACTCTCATGTATCGTCCCTTTAGCAGCTGGGCAAATAATAGT
GAGTGGTCTATGCGGTTTGAAGATGAAGAAGTAAAAGCTGTGGCACTTGGTACTGGCTGG
GTGGCTGCTGCAACTAGTGCTAATTTTCTTCGCATCTTCACTGAGGGTGGCTTACAGAGA
CACATTATCTCCCTTGATGGACCAGTCTTGACTGCAGCAGGCTTTAAGGATAAACTTGCT
GTTGTCACTCATTCCTCTCAACCTCTTCCTTCAAATGATCAGATGTTAGAGTTCAGAGTA
TTTAACATTAGCAGTGGAACCCAATCCCTCAATGGACGCCTGCCATTGTCACCTGGTTCA
AGCTTAACATGGTTTGGATTCAGTGAGGAAGGCCATCTAGCTTCTTATGATTCGAAGGGC
ATGCTGAGAGTTTATTCAGATCAATTTGGTGGGAGCTGGCTTCCTCTCTTCAGTGCAAGC
AAAGTTAAGAAGCCTGATGAAAACTACTGGATGGTTGGTTTAAGTGCTGAGAAGTTGTTT
TGCATTATATGCAAGTCTCCTGAATTATATCCTAAGGTATCATCCAAACCAGTTCTATCG
CTTCTTGATCTTTCATATCCTCTTGCATCTTCTGACCTCGGAGCAGAGGCTCTTGAAAAG
GAATTCATCTTCAGGAACACACGACTTTTACAGATTCAAAAATCAATTGATGAAACAGAA
GCTGCTGGTATGGATTGCTCGATACTTGATGATGAAGCTTTTGATATGGAAGCAGCACTT
GATAGGTGCATTTTGAGGCTAATTGCATCTTGCTGCAATGGTGATAAGCTAGTACGCGCT
ACTGAACTTGTGAAGCTCCTGACAATGGAAAAATCAGTTAGGGGAGCCATAAAGCTGGTC
ACCACTTTAAAGCTTCCGAGTTTAGCAGAAAGGTTTAACAGCATCCTGGAGGATCGGTTG
ATGAATGATGCAACCAAGAACGTGGCACCGTCTCATCCTAACTCGCATGCTGATACATCT
ACTAGAACAGATACCATTGATAAAAGTAGCTTGCATTCAAGCTTACTAAACGAGCCGTCC
GAGCCTATCACTCCCTCCCCCACACCTAAATTTGCAGCTACAGTATTCCCTAAGAAAGTA
AAGATCCAGGAAGGAAGCAGTTTCTTAATGGAACAGAAGAAGTCAGGCAGTCTGACTAAT
GTACAGAAAGCTACAAACATCACAAAAGCTGTTGATAGTTTAGGCGCAGAGGGAATAAAG
AAAGTAAAATTTTCTGGTGCCTCCAATGGAATTTCAGATGTACGCCCGAAAAACCCATTT
GCAAAGTCATCCAGCATTCAAGAGAAATCCTCACTGCTTGATTCGATTAAGAAGCTGAAG
ACAGTC
>EJCM-g5477
GAGAAGATCGTAGCCGCCGTTCTGTTCGAGAGGCTTCCCGTAGTCATTCCGAAAATCGAT
CCTGTCGTCTATGCGTTTCAAGAGTTCTCGTTCCGATGGAGACAACAATATCGGCGGGAA
TACCCCGAAGCTTTCTTGAAAAAAGCCGATGCTAGGGGAAAAGGAGATTATCAGATCGAT
TATACACCAGCTCCACGGATCACTGAAGCAGATAAGAGTAATGATAAAAGGTCGTTGCAG
AGAGCTCTTGATCGGAGACTTTATCTTCTCATTTATGGTGATGCATATGGTTTTGATGGG
AAACCTGTCTGGCACTTTCCTGAGAAGGTTTACGAGTCTGAACAAACATTGCGCAAGTGT
GCAGAGTCTGCTTTAAAATCAGTGATTGGAGATCTTACCCATACTTATTTTGTCGGAAAT
GCTCCGATGGGCCATATGATTATACAGCCTTCGGAAAATGACTCATCTCTTAAGCGATTC
TTCTTTAAATCTCAAGTCATTGCCACCAACAAGTTTGATATCGGAAAGTGTGAAGATTAT
GTTTGGGTGACAAAGGATGAACTGTTGGAGTATTTTCCGGAGCAAGCTCAATACCTAAAC
AAGATGATCATCAGC
>KVFU-g5772
TCTCGGAGGAGTTACAGCTCTTCTTCGGCTCCTCGTGCCGGTTGGTTCCCGGGTTTGGGA
GAGAAGAAGCAGGTTTTGCCGGAGATTGTTAAAGCGGGCGACCCGGTTCTTCACGAACCG
GCCCGGGAGGTCCCACCCGAAGATATCGGATCGGATAGAATCCAGAAGATCATAGACGAT
ATGGTGCAGGTCATGAGGAATGCTCCTGGCGTTGGCCTTGCTGCTCCTCAGATTGGTATC
CCCTTGAAGATTATTGTTCTGGAAGACACAAAAAAATATATTAGTTATGCACCAAAGGAA
GAGACGAAAGCACAAGATCGGCGTCCCTTTGATCTTCTGGTCATAGTGAATCCAATGATT
AAAAAGAAGAGCAACAAAACTGCACTATTTTTTGAAGGTTGCCTAAGTGTTGATGGATTT
AGAGCAGTGGTGGAACGATACCTAGAAGTTGAAGTAACAGGTGTGGATCGCGAGGGCCAG
CCGATCAAGGTTGATGCCTCAGGCTGGCAGGCTCGCATTTTACAGCACGAGTGTGACCAT
CTAGATGGAACTCTCTACGTCGACAAGATGGTACCAAGAACATTTAGAACTGTAGAGAAC
TTGGACTTGCCACTTGCAGTCGGGTGCCCGAAGCTGGGTGTTCGC
>CBJR-g6979
ATGGCTTTGGTGGTGATCTGTGGGCAACCATGCAGTGGAAAATCAACTGCTGCAACATGC
CTAGCTGAAGCTCTTAGAAGCTCGGAATCCACCCTAAATGTCAGGGTTATCGATGAAACT
TTCTTTCACTTAGATCGCAACCAAGGTTACGCCAATATGACTGCTGAGAAGAACATAAGA
GGAGTGCTGAGGTCTGAAGTTGATAGATCTGTGTCTAAAGACAATATTATAATAGTAGAC
TCCTTGAATAGCATAAAAGGCTATCGATATGAGTTATGGTGTTTGGCACGTGCAGCAGGA
GTTAGATATTGTGTATTATACTCTGATGTGGAAGAAACTGATTGTCGAAAATGGAATGAA
GATCGCAAAGAAAAAGGTGAAGCAGCATATAATGAGAATGTCTTTGAAGATCTAGTGAGA
AGGTTTGAGAAACCAGAAAGTAAAAATAGATGGGATTCACCTTTGTTCGAGCTGCAGCCC
TCCAAAGATAAGATAGACAAATCATCACCTGCTATTGTGGATGCAGTCTCATACTTGACA
AAAAAGATAGACTCAAAAACAAGGGATGTCAAAGTTTTGCAGCCGACAATTGCTACACAA
AGCGGACGAACTTCAGAGGCGAATTCCCTATATGAGATGGACCGGGCAACACTAGAGATA
ATGAATGCCATCGTAGCAGCTCAATCCCAGGCACTTGGAGGACCCCTTAATGGAATTACC
CTTGGCCAGGGATTACCAACCATCAACATTCAAAGTGTAGTAGGATTACCTGAATTACGT
AGACTTCGTAGAACTTTCATAAAATTGACAGGGCAGACTAGCTTAAGTGGTCGCCCCCCT
CCTGCTGATGCAGAAAGTGCAAAGAGGATGTTTGTTGACTATTTAAACCGTGAACTGGGA
ACC
>CBJR-g6459
GTTTATGGTCATTGTAGTAGAAGAAGAAGTATTTTTGCTTGCTCTGCTTCAAATAAACCC
TCAACTTCTTCAGATGAAATCAGTTCTACAGCCAAGATAAGGAGTGAAGTCCTTACCCCT
TTCCGCTCTGTTCGCATGTTCTTTTACCTTGCTTTCATGGCAAGTGGTGGCTTGGGTACT
TTAATAGCTATAACCCAGCTGATTGGTGCTCTAGCAAATCCATTCAGGGCAGATGAAGTC
CCTGAAATTGTCAAGGGTCTGGGCATAGATGTGGCAGCGGTTTCTATCTTTGCCTTTCTA
TATAGTAGAGAGAACAAGGCAAAAAATGCACAAATAGCTAGGCTTTCAAGAGAAGAGAAC
CTCTCTAATCTTAAGGTTCGTGTTGTTAATCAGAAGACGATTCCAATTAGCTCATTAAGA
GGGATTGGTCGCCTTGTTATTCTTGCTGGTCCTGGTTCCTTTATTGCTGAGTCCTATAAG
CTCAGTGAACCTTTCACTGAGAAGCTTGTGGAGCGAGGGGTGCTTGTGGTTCCATTTGCA
ACTGATGGAGAGATACCTACCTTTGAGTTCGATGAGAGTGAAGATATGAAGGATTTAACT
AGTAAAAGGAAGAGGCTTTGGCAGTTGCTGCCTTTTAATGTTTCTGAATGGTCCAAGTGG
ATAGATGAACAGAAGAAGCTAGCAAATGTCTCCTCTGATTCTCCAGTGTATATGTCCCTA
CGCATGGATGGTCGTGTTCGTGGAAGTGGTGTTGGTTACCCACCATGGAATGCCTTTGTA
GCACAGCTACCACCAGTAAAGGGATTGTGGTCAGGCCTCCTTGATGGCATGGACGGAAGA
GTT
>CBJR-g6565
AATGGAAATGGCGAATCTGATTCTAGGCTATCTGCTGAAGAAGTGAAGGGGGCACTAGAA
ATTATAGCTTCAACTGGAAAATTTTGGCATGAATGGGATGAGTTGAAAAGCATGCTGTTG
TTTCAGCTGAAGCAGGTTCTTGCGGAATATCCAGAAGCAAAAATTCCTGATGATCAACAA
AATTCTTCATTGGGAGAGAGTTATACACAGTTGGTGAAAAGCTTAGAAGAAGCTCTTTTC
AGCTTTCTAGATGGGCCACCATTCACATTGCAAAGACTTTGTGAGATTTTATTGAATGCA
AAGACTATCTATCCAAATTTGTCGAAATTGGCTCTGGCATTAGAAAAGAATCTGTTGGTG
ACTAGTACTCTAACGAAATCTATGGATTCATATCCTCCCTCAAATGTGCAACTAGCAGAT
GCATCAAGAGAGCAGGTTGAGAATGCCCAACCTTTGCCTCAACCTCAGCCTCCTCCACAC
TCCAATTCAGTAGAAAATGGTGGGGAACCAATGACAGGAGACAGGGATGAAGTAATGTCA
GAAGTAGATGCTGAAATGGATGATGGTATGACCATTGACATGGAAACGTTTGAAGAGATC
ATCAGTTCAACAGAGGCAAATCCTCAGCCC
>CBJR-g5339
GATGGACCCTTGTCGAAAAAAGAGCTCCGTCAAATTGCTAAGGAGAAAACTGAGGCGAGG
AAGAAGAAGAGGAAGCGTCATTTTACGCTTGAGCAAGAGCTTGCACTATTATGGGAGAAA
ATGAGGCGTCGTAATATTTCCAAAGAAGAGAGATCAAAGTTTGTATCTGAGGCATTGCAG
AAAATGAAGGGTAAAATTCCGGAAATTGCTGGCTCTCATATCTCATCGCGTGTATTACAG
ACATGTGTTAAAAATTGCTCAGATGCTGAGAGAGATGTGGTGTATGAGGAGCTGAAACCA
CATATGCTCACTCTCGCCTCAAGTACTTATGCAGTTCATCTCGTGACCAAAATGTTTGAC
AATGCTTCCAAATCTCAGCTGCCACGATTGATCTCACTACTTCATGGGCATGTTGCTTCA
CTTTTAAGACATAGTGTTGGCTCTATTGTTGTTGAGCATGCATATGAAATGGGAAATGCA
GCGCAAAAACGTGAACTCTTGATGGAATTATATTCTACCGAGCTCCAGTTGTTCAAGGAT
CTGGCAAATATTAAAGAGAATAAGATTGTTGATATAATATCGAAAATAGGCCTGAAAAAG
TTATCTGTTTTGCGGCATATGACTCTTGTAATTCAACCAATTTTGGAAAAAGGAATAGTT
GATCACTCAATCATTCATAAAGCTTTGGTTGAGTACCTCAGCATTGCTGATAAGGTCTCA
GCAGAAGACGTTATAAAACAATTGTCTGGATCTCTACTTGTTCGGATGATTCACACAAAG
GATGGTTCAAGAATAGGGATGCTCTGTGTCAAGCATAGTAGTGCCAAGGAACGAAAGAAG
CTTGTTAAGGGAATGAAGGGACACGTTGGCAAGATCGCACAAGATCAATGTGGAAGCTTG
GTGCTGGTCTCTGTTCTATCAACTGTTGATGATACAAAACTTGTTACTAAGGTTATCATT
CGGGAGCTACAACCAATCCTGAGTGAGCTTGTTTCAGATAAGAGTGGGAGGCGTCCAATT
TTGCAACTACTGCATCCAAACTGTCAACGTTATCTTAGTCTTGATGATCTAGCTTCTTTA
AATGCTTCAATTCCTTCTCTTTCCCCAAAGGCTGAAAATGAAGCAAATCACAGTGAGAAT
AAGCAAGTTGAATCTTCAGATTATGAAGAAAATAAGGTCATTTCTGCATTATCAACTGCT
AGTGACGCTGATGAAAGCATGGAACCTGAGGAAGACACCCACTTGGTTGAGGGAGGTAAA
AAGGATCCTTTTGTCAGGAGGCAGGAGTTGCTGGTGAAAAGCGGGCTTGCTGAGACTCTC
ATTGATGTCTGCATTGAAAATGCAGAGGATTTACTCAAGTCTAATTTTGGAAAAGATGTT
CTGTATGAGGTTGCTACTGGGGGTGTTGATGGAATTCTTCGTCCAACTTTAGACGAGAAA
TTGACAAGCCTATACGAGAAAATTGCAACTCTTGCAGCTCAGCCGAAGTCAGATGAATCA
GAACATCTTCTTGAGAACTTCCACTCTAGCAGAACCATTAGAAGACTTGTGTTGGACTGC
CCAACTTTTGCCTCGATTTTATGGAAAACAACACTAGAAGGGAATTCTAAGCTATGGGCT
GTCGGTCACAGTGCAAAGGTAGTTGCAGCGTTTGCCGAGTCGTCAGATACAAAGGTTCAG
AAGTTGGCAAGCAAGGAGTTGAAGCCTCTAATCGATGGCGGTGCTCTTAAAGTCCCTGAG
ACTAAACAA
>CBJR-g6363
TGTTTGTGGCAGCCTACAAGCCATGTTGTTGAATATGGTGTGGTTTTGGATCATCTTGGC
AATGTTATTGATGAGGTATTAGTTGTTCCTATGCTGGCTCCAAGATCATACACTCGTGAG
GATGTAATTGAGCTCCAGTGCCATGGTAGTGAAGTATGTCTTCGTCGTGTGCTGAGAGCT
TGTTTAGATGCAGGGGCAAGACTTGCTGAACCAGGTGAATTTACTCTTCGTGCTTTTCTA
AATGGTCGTTTGGATCTCACACAAGCAGAAAATGTGGGGAAGCTCATAACAGCAAATTCC
GTGGGAGCTGCTGATGCAGCACTAGCTGGACTCCAGGGGGGTTTCTCACAACTTGTCAAA
TCAATTCGAAAACAATGCATGGAATTACTTTGTGAAATTGAGGCGCGTCTTGATTTTGAA
GATGAAATGCCACCTTTGGACTTGTTATCAACTAAAAGTAAAATACATGCTATGGTAGAG
GATGTACAAAAGGCACTGGAAACTGCCAATTATGACAAGCTTTTACAATCAGGACTGCAG
GTTGCCATTGTAGGTCGGCCTAATGTAGGAAAGTCAAGCCTTTTGAATGCTTGGAGCAAG
AGTGAAAGAGCTATTGTCACTGAAATTGCTGGAACAACTCGGGATGTTGTTGAAGCAAGT
ATTACAGTTCGAGGAATCCCTGTTACCCTGCTTGATACTGCTGGAATTCGTGAAACTGAA
GATATCGTGGAAAAAATTGGGGTAGAGAGATCTGAAGTTGCTGCCTTGGGTGCTGATGTC
ATTATTATGACAATTAGTGCTGCTGATGGTTGGACAATGGATGATAACAGGCTTCTGAGT
AGAATACAATCTGCTAAGGATATGAGATCATTTACACCTATGATCCTTGTCATCAACAAG
ATAGATTGTCTTCCATCTGCATGTGCTGAAAGCTTCAATCCCAATGATGAACTTTTTGCT
AGGTGTATATCTACATGTGCTGTCACTGGTGAAGGATTGGAGGATCTGGAGAAGGCAGTA
TCAGAGGTTGTAGGTCTCAACAGCATTTCTGCTGGGGGGCGAAAATGGACTATAAACCAG
AGACAATGTGAGCAGTTGGTACGCACCAAGGAGGCTTTATTGAGGTTAAAAACATCAATG
GAAGAAGTACTGCCATTGGATTTCTGGACTATTGATTTGAGAGAAGCAGCATTGGCTCTA
GGCCAGATTAGTGGCGATGACATCTTTGAAGAAGTTTTATCAAGTATTTTCAGTAAGTTT
TGTATCGGTAAA
>CBJR-g5404
CGGAAGGTTTTCTATGAGTGTACAGGGGCACTTCCTATCCATGGTAATGCGCCTGCCAAG
GCAAGTTTGTACAGAGATAGATTTGATCTATTGGCACAAAAACTTGCTCGCCATCCACAC
TTTTCAAAACCTGCATTTGAAACTGAAGCATCAACTTTTGGATGCTGTGAGATAGTTCCC
ATTCAGAACCTAAATTGGCAAACAGGGAGAAGGTGGATAATGGGTGTAATATCCCAGCTG
GAAGATGGGCATTTTTATCTTGAAGATCTCACTGCCTCAGTGGAAGTTGATTTATCGAGC
GCAAAGGTTACCACTGGTTTCTTTACAGAGAATACAATAGTTGTAGCCGAAGGTGAGAAG
CTTTCTAGTGGTATATTCAAGGTCAATACATGTGGCTTCCCTCCATTAGAAAAAAGGGAA
GAGAGTCTTGCATTTACCTCAGGACTGGACTTTTTTGGTTGTGGCACTTTTACAAGTGAG
GAGACGAGAAAACTAGCGGATATGGAAAGAAAAGCAGTTAATGACATGTTTGTGGTACTT
TCTGATATATGGCTAGATGACGAAGAGACTATGGCAAAGCTGAAAGAAATTTTGGAGGGG
TATGAAGCTGTGGAGGTGGTTCCTTCTTTGTTCATATTCATGGGGAGTTTCTGCTCATCC
CCATGTAATCTATCATTTCATTCTTTTGCGTCTCTTAGATCACAGTTTGGGAAACTTGGG
AAAATGATTGCTGAATACCCTCGACTACTGGAGCTAAGTCGATTTTTGTTTATTCCTAGC
ATTGATGATGCAGGCCCCTCATCTGTTCTCCCAAGGTGTGCTCTCCCAAAATATCTAACA
GAAGAACTTCAGAAAGAAATACCAAATGCCCTTTTTATGAGCAATCCTTGCAGAATAAAG
TATTACTCTCAAGAAATTGTAATATTCCGAAGGGACCTCCTGTATAGAATGCGGCGTTCA
TGCCTAATTCCTCCATCATCTGCTGAAACCAGCGATCCTTTTGCTCATTTGGCTGCTACT
ATAGTCCACCAAAGTCACCTCTGTCCTCTTCCTTTAACAATCCAACCGATCAGCTGGAAT
CACGATCATTGTCTCAACTTGTACCCAACCCCTCATACGATTATATTAGGGGATAGAAGT
GAACAAAAGGCATTCAAGTATGGAGGAGTTACATGCTTCAATCCTGGGTCCTTCTCAAGT
GACCACACCTTTGTGGCATACCGTCCTTGTAACCATGAAGTCGAATTATCTGCTATT
>VGHH-g6405
CAACAGCAGCAACAACAACAACAACCAAAGGTAGCGGTGGAGAGATTGAACTCAGAAGTG
CAGCAACAACTAAATCTTGAATCCGTCAAAACTCGAGCAATTGGTCTATACAAAGCAATT
TCCCGCATACTCGAAGATTTCGATACATTTGCTCGCACTAATACAACTCCCAAATGGCAA
GATATTATGGGGCAATTCTCTATGGTGAATCTTGAGCTTTTCAATATTGTTGAAGATATC
AAGAAGGTTTCGAAAGCATTTGTAGTTCATCCGAAGTTTGTAAATGCAGAGAATGCTACA
ATACTACCTGTGATGTTGTCATCGAAGTTATTGCCGGAGATGGAAGCAGAAGACAACTCC
AAGAGAGAGCAGTTGTTGCTTGGGATGCAAAACCTTCCTATACATACACAAATTGAAAAG
TTAAAGGCTAGAATTGATATGATAGGAGCAGCCTGTGAAAGTGCTGAGAAAGTCATAGCT
GATACCCGCAAAGCCTATGGTTTAGGTACTCGTCAAGGACCAGCAATCATTCCTACATTA
GACAAGGTTCAAGCTGCAAAAATTCAAGAGCAGGAAAATTTACTTCGAGCTGCTGTAAAT
TCTGGTCAAGGATTACAAATACCTGTTGACCAGAGGCAACTTCCATCTTCACTTCCAAAG
CATTTGGTAGATGTGCTCACTGTTGGAGATGGTGCACAGAGTTTTGCTGATTCTTCTGGT
ATGTATCCAAAGACTACTCCACCTTTATCATCTAACAACCCTAACAGCCAGGGATCTGTA
CTGCAGGCCACGGGAGCTCAACTTATCGGGAGGTCAATTCCATCACCTTCTGGCCCTACT
GGAGCCACATCCTTTGATAATACATCCACATCGCCTCTGCCATATGCCAACTCACCTAGA
TCTGGTACCAACATAATGAACACACCGTCTCCCCAGCAACAATCCCAACAACAGCAGCAG
CAACAG
>VGHH-g5918
ATGGCGATTCTGAGCTACTTGTCTATAAACTCTGCATCAACTCCACTCTCTTCAGACTCA
ACACCCCCTCCTCTTCCAAACCCTAAACAAACACGTTTGATCCTTCCTAACAAAAAGCCT
GAGAAATGGTCGACAGGAGTTACTCCAGGTGAGTATGGAGGTCCACCCGCAACTACGAAA
CTTCGAAAGTATTGGGGTGGTGAAGAAGAAGACCCTCTTACTTCTGATGAATTCATTTGG
AACAAAGATTTCATGAGTCGAATGAAGAGATTGATTGGTGACCCTGATCCCTCTCTTCAT
TCTCCTTCTCCCAAGGAAAAGCCCTCTGGGTTTCTTAGCCTTAACCGAGCTATGAGCCTT
GATAGTGTGGATATTGATTTGAGCAAAGAGCTTACAACACCTTCTAAGCGTGTGCTAGAG
CAGCAAGTTGAAACTGCAAGGCAAGGTCTTTTGGCCAGTCAAAGCACTAAAACTGCGTCA
CCCAGATGGAAATTGGCTCCAACCCGTCGTGAGCTAGAGAAGTGGGACAGGGCTACTAAG
GCTGCAACAGGCGGCAGTGATGTCATGCTTCGTGAAACAAGGAAGCCTCGAGGGGACCCA
AAAGTATTGGCAGCTGAGGCAAGGGAACGTTATTTTAAGTTGAAGAAGAAGTTGCAAAAC
CTCACTTTGGGTATAGGTGGTATTGGTGTCATCTCAGCTTATGTTACTTATTCTCCAGAA
GTTGCAGCTAGCTTTGGTGCAGGTTTTATTGGATCTTTGGTGTACATACGCATGCTTGGG
AACAGTGTCGATTCAATGGCTGATGGAGCTAGGGGCCTTGTCAAGGGAGCAGTTTCACAA
CCAAGACTATTGGTTCCTGTGGTTCTGGTAATGATCTATAACCGATGGAATGGGATCCTT
GTGCCTCAATATGGATTCATGCACCTAGATCTCATACCGATGCTTGTGGGTTTTTTCACT
TACAAGATCGCTACTTTTACCCAAGCAATTGAGGAGGCCTTCAGTATTGTT
>VGHH-g6460
AAGGAGAAGCAAGGTTTGACAAATAATGTTGAACACCATGATGTTGCTATCGTTGGAGGA
GGCATGGTTGGCATGGCTCTTGCTTGTGCTTTGTCAAGCATGCCATTGACAAAGCAATTG
AATGTTGCTATTATTGATAGCAATCCTGCTTTAGGAAGGAGAGATGACCTCAAGAAAGAT
AACCCCCCTGATTCAAGGGTCAGTACAGTCACTCCTGCAACTATGTCCTTTTTCAAAGAT
ATTGGTGCTTGGCAATATGTTCTTCAGAATCGACATACATTTTTTGATAAGATGCAGGTT
TGGGACTACACTGGCTTAGGGTACACCAGGTACACTGCAAGAGATGTAGATAACGATATA
CTAGGGTGCGTAGTGGAGAATAAGGTTCTTCATAGCTCTCTGTTGTCATGCTTACAGAAT
GCAGATCTCCAGAAGACAATCTACCCCTGCAGGTTGACATCAATGACTTTACAGTCACAC
ACACCAACTAAAAAATTGGATTCTGCATCATTGGGGATGTCCTTGCACAGGCTTGGATGT
TTGGCGAAGTTGAATCTGAGTGATGGGAACAGCTTATATGCAAAGTTGGTGGTTGGAGCT
GATGGGGGGAAGTCACACGTTAGGGAGTTGGCAGGACTCCAAACAACTGGATGGAACTAT
TCACAGAATGCTATCATCTGTACTGTTAAACATACTGTTGAAAACCAATGCGCTTGGCAA
CGATTTCTGCCTGCTGGTCCAATTGCACTTTTACCAATAGGTGACAAGTTTAGCAATATT
GTTTGGACTATGGACCCAAAGGAGTCTGCAGACTGCAAGTCAATGAGTGAGGATGATTTT
CTGAAAGCAGTTAACCATGCCCTTGATGATGGATATGGTCCCCATCCTCAGTCAAACTCC
TTGGGTTACTATGGAGAATTTCCTTGGGAGGTGCCACCCAAAGTAGTCGAATTGGTCTCT
GAAAGGATGGTGTTTCCTCTGTCATTAATGCACGCCAATGATTATGCAGCAAACCGTGTG
GTTCTTATTGGTGATGCAGCACACACTGTTCACCCTTTGGCTGGCCAAGGCGTTAATTTG
GGTTTTGAAGATGCATTTGCTCTTTCGAAGATCATAGCTGATGGCATTGCAGTTGGTGCT
GACATTGGGGAGCTGTCCTTACTAAAAAAATTTGAAGCAGAGAGGAAGCCAGCAAATATT
ATGATGACTGCAATATTGGATGGTTTTCAGAAGGCATACTCTATAGATCTGGGCCCAGTC
AATGTTTTACGAGCAGCTGCATTCCATGCTGCACAATACATCTCTCCACTAAAAAGGAAT
ATAATTTCATATGCTACAGGTCAG
>VGHH-g5355
GAAAAAGATGATGGGTTTTATATGAGGAGGTGTGTAGAGATTGCAAAGAAAGCAATTGGG
TGCACAAGCCCCAATCCTATGGTGGGGTGTGTGATTGTGAAAGATGGAGTTGTTGTAGGT
GAAGGGTTTCATCCAAAGGCAGGGCAACCTCATGCCGAGGTTTTTGCCCTGAGGGATGCT
GGGGATTTGGCTGAAAGTGCAACTGCATATGTGAGCTTAGAGCCATGCAACCATTACGGG
AGGACTCCACCCTGTACTGAGGCATTGATTCATGCAAAAGTGAAACGGGTGGTTGTTGGT
ATGGTGGATCCAAATCCAATTGTTGCTTCCAAGGGGGTTGAAAGACTCAGGGAGTCGGGT
ATTGATGTGACAATTGGTGTGGAGGAAGAATTGTGCAAGAAGCTTAATGAGGCATACATC
CATCGAATGCTTACAGGGAAGCCATTTGTTACACTGAGATATTCATTGTCATTCAATGGA
CGACTTTCAGACCTACTTGGTGAAGGAGTCAAAGAGTTGGGTGGCTACTACTCAAAGTTG
CTACAGGAATATGATGGGATCATATATTCTAGTGCATCAATAAGTGGGAAGTCCTACTTT
CCTACTTCTCAAGAACCCCAAGCCAAACAACCACTGCAGATAATAGTAGCACAATCTCCA
AATTTTCCTATACAACTCCCTCCTCTCACCACAGAAGCAGCTTCTCAGGTGATAATCATT
GCAGACAGAAATACAGTGGTGGACCCAGAGATCACTGGACAGGGAGTCGAAATGGTGATC
TTGGATCAGTTGAATTTGAACTCAATTTTGGATTATTGCGGGCGCCGGGGATTATGCAGT
GTTTTGCTG
>VGHH-g6320
GGTAAAAAATCAGTAGTGGACTTCACCAAAGTTGATGCTGACATGCTTCCAACTGTAATT
CTTGTTGGACGCCCAAATGTCGGGAAATCAGCACTGTTTAACCGTCTTATCCGAAGAAGA
GAAGCCCTTGTGTATAACACTCCTGATGATCATGTTACTCGGGACATACGAGAAGGCATT
GCCAAACTGGGTGATTTGCGGTTTAGGGTATTGGACTCAGCTGGCTTAGAAATGGCCGCA
ACTTCAGGAAGTATTCTTGATAGAACTGCAGAAATGACTGGAAATGTATTAGCAAGGACT
CAATTTGCAATCTTCCTGATAGACGTGAGAGATGGTCTGCATCCTATGGATTTGGAGGTT
GGAAAGTGGATGCGAAAGCATGCATCTGGAATTAGTACTATCCTAGTGATGAATAAATCT
GAATCACTTCATGATCAAAGTGGTTTTCTTACTTCAGTTTCTGGAGAAGCCCATAAATTA
GGATATGGAGATCCTATTGCAATATCTGCTGAAACTGGAATGGGTATGGTTGACCTTTAT
GAAGCTCTTCGTCCTCTGCTTGAGGACTATATGCTCCATGCCATAATTGACAGATCTAGT
CAGGGCAATTGCTTTTCCGAGGCTGAGGAGTCCAAGTTACCTTTACAATTAGCTATTGTT
GGAAGGCCAAATGTTGGAAAGTCGACACTGCTAAATGCATTATTACAACAAGATCGCGTT
CTGGTTGGACCAGAAGTCGGCTTGACTAGAGACTCGGTTAGAGCTCAATTTCAATATCAA
GGGAGGACCATATATTTGGTTGACACTGCAGGTTGGTTGCAAAGAACAAAGCAGGAGAAA
GGACCTGCATCCTTGAGTGTAATGCAGTCCAGAAAAAGTCTTATGAGGGCCCATGTCATT
GCTTTGGTGCTGGATGCCGAAGAGATTGCAAAAGCCAGAAGCAGCATGAAGCATGCTGAA
GTAGTTATAGCCAGGCGTGCAGTGGAAGAAGGTCGTAGTCTGGTTGTGATTGTGAACAAG
ATGGATCTCTTAAGGGGGAAGCAAAACTCCAAGTTGTATGAGAAGGTCATCAAAGCTGTT
CCAGAAGAAATACAAACGGTTATACCTCAGGTGACAGGGATACCGGTTGTGTTTGTCTCA
GCATTAGAGGGAAGGGGAAGGACAGGGGTCATGCGTCAGGTTGTAAATGCGTATGAAAAA
TGGTGTTTAAGGTTATCAACAGCTCGTCTTAACCGTTGGCTGCGAAAGGTTATGAGCAGG
CATTCTTGGAAAGATCAAGCAGCACAGCCCAAAATCAAGTACTTCACACAAGTCAAAGCT
CGCCCTCCAACATTTGTAGCCTTTGTAAGTGGGAAGACACAACTATCAGATACAGATATA
AGGTTTTTAACCAAGTCTCTGAAGGAAGACTTTGATATGGGTGGGATTCCCATCCGGATT
ATGCAGCGTTGTATTTCAAGAAAAGAGAGTTGCGGCAGCAATAGGAGCAGCCAGTCGGCT
GCAAGGATGCCTGGGAGGATCTTTTCTGAGAAGAGAAGTATT
>VGHH-g7331
AATGAATCATCATCATCTCTCGAAAAACCCTTAAAGATCGCGAGAACAAAGGAAGATTTC
ATTGAAAAAGAAAAAGAAGAAAAAGAATCTGAGAATCACAAACTTATGAATCAAAACCCT
AGAATTCAAAGGTACTTAGTTGCAATCGAGTACATTGGTACTCGATTCTCTGGTTCACAG
AAACAACCTAATTACAGAACTGTTGTTGGTGTTCTTGAGGAAGCTTTTCATAAATTTATT
GGCCAACCTGTTTCAGTCTCTTGTTCTAGTCGAACTGATGCAGGAGTGCATGGCTTATCA
AATGTTTGTCATGTAGACTTGGAACGTATAAGCAAAAGGAGGCCTGGTGAAGTGTTACCT
GCTCATGAACCTGGGGTTGTTAGAAGGGCTGTGAATCACTTCTTACAGAAAAATGAAGGT
GATATAATGGTGATTGATGTTCGGTGTGTTCCATCTGATTTTCATGCCAGATTCAAAGCT
CGAGAGCGCATGTATTTCTATCGCTTGCTTTCTGGGCCCGAGCCTTTGTCTACGTTTGAG
AAAGATCGGGCATGGCATGTACCCGAGGAGTTGGATCTTGTAGCTATGCAGAAAGCATGC
GGAATTCTTGTTGGATGTCATGATTTTAGTTCATTCAGGGCAGCTGGTTGCCAGGCAAAC
TCACCTATCAGAACCTTAGATGAACTTAATATTTCCGAGGTAGCTTCAATTCCGTACTTC
CCTTCAAGTTTTGAGAGGGGACAATCTATTTCTTTGGAGCAAGACCCAGTCAGATGTCCC
GTTGCATCAGACACTAACCTCTCTATAAAAAGTTTGCCCAATTCTGGTTTAGTTGAAAGT
TCTGGTACTTTAGGTGGCAACTCATTTGGGCAACGGAGAAAGCATCGTTGCTTTGTGATA
ACAGCACGTGCACGCTCTTTTCTTTACCACCAGCTTGTTGGCGTTCTAAAATCAGTTGGT
ACCAGGGAAATAACAACTAGCGATGTTGAAAGGATCCTGAATGCAAAGACAGTCACTGCT
GCAAGGCCCATGGCTCCTGCCTGTGGTCTTTACCTTGGAAACGTGAAATATGAACTCCCT
>VGHH-g6540
ATGGAAACACTTCAAATCCCTCCAAAGAAATTACCTTCAAAACCCTTTCTCATGAACACA
ATCTCTGCTAACTTTAGAACAAAAATAAGCTTCAGTTCCATTAAAGTTCGAAACTTTTGT
GCTTCTTCTATTGATTTGTTGAATACCCATGAACTGATTCGTAGTGGTAGTTGTAAAAGA
AAGGTTTTGAAGGATAGTTTTAGGGTTAAAGTTAAGGTTTCTGATGCTCAACTGAAGGAA
AATTGGTTAGCTTCTCTCTCTTCTCTTCCTGAAAAGGGTGAGGAGACCACAAGTAGTGGT
GCTGGTTTGCAATGGGTAATTGGGATTGACCCTGATCTTTCTGGAGCTTTGGCTCTCTTG
AAAAGCGACGATTCGGGTTGTTCGGCTCAGGTTTTTGATACTCCTTATGTGAAAGTATTG
GTTGGTAAAAGAGTGCGAAGACGTTTAGATGCAAAGTCTATTGTTCAGCTGCTGCAGAGC
TTTGATGCTCCACATGGAACTACTGCATATGTTGAGCAATCAATCCCTTTTCCACAAGAT
GGGAAACAGGGATGGTGGAGTGGAGGTTTTGGATATGGGATGTGGATTGGGGTCTTAGTT
GCCTCTGGATTCTCTGTTGTGCCAGTTCCATCTTTACTATGGAAGAACCACTTTGAGCTA
GCTGGAAACCGCTCAAGTAAGGATGATAGCAGGAAGGCTGCAAGCACATTGTTTCCATCT
TTGAGCTCCCTATTGACAAGGAAGAAGGATCATGGACGAGCTGAAGCTCTTCTCATTGCT
GCTTACGGTAAAGGCCTCCAGATAAAGTCAGAGTTG
>EDIT-g5594
CCTAATCTCACTTCCTTCAACATCTCCTCCCCATCTTCTCTACCCCCAAAACCCTCTTCT
AGTAGCACCAAACGCCTAAACCTCTCCCCAAAGGCAACCGCAACAACCAAACAACCAGAC
TTCACAACAAGTGGTGAAAGGGTAAAACAAGTCCATAGCACAGATGAGTTTGACAATGCT
CTTCGCTCGTCGAAAGACAGGCTGGTTGTAGTAGAATATGCAGCTAGTCACAGTGAGAAC
TCGAGCAAAATCTACCCCTTCATGGTGGAGCTAAGCAGAACATGCAATGACGTTGATTTC
CTCCTTGTAATGGGAGATGAATCAGAAGCAACTAGAGAGCTTTGTAGAAGAGAAAATGTC
TCCAAAGTGCCTCATTTCTCATTCTACAAGTCAATGGAGAAAATCCATGAAGAGGAAGCT
ATAGGGCCTGATCAGCTAGCAGGGGATGTGCTATACTATGGTGATAGCCACTCAGCTGTG
GTACAACTTCACTCTGGGGACGATGTCAACCGTCTGATTTCTGATCATAATGGGGATGGC
AAGCTCATTGTTCTTGATGTTGGGCTTAAACACTGTGGGCCTTGTGTTAAGGTTTATCCT
ACAGTTGTCAAGCTCTCTAAACAGATGGAAAATGTGGTGTTTGCTAGAATGAATGGGGAT
GAGAATGAGAGTTGCATGAAGTTTTTGAAGGATAATGATGTTGTGGAAGTTCCTACTTTC
TTGTTTATTAGGGATGGTCAGATTAGTGGAAGATATGTTGGGTCTGGTAAAGGAGAGCTT
ATTGGGGAAATCCTTAGGTATCAAGGTGTTTGTGTCACA
>EDIT-g5942
TCATCTCTCTCCACCATCAAATCCGAACTCACAACCCTCCCAGTCCTCAACTTCTCCGGC
GAAATAGTCGGCGAGAAAACACTCAACATTAAAACCGCCCCACCCTCCACCGCACGTGCC
GTCGTCCACCGTGGTGTCATCACTCACCTCCAGAACCGCCGACGTGGCACCGCCTCCACC
CTCACCAGGGGCGAGGTCAGCGGAGGTGGCAAGAAGCCATACCCTCAAAAGAAGACGGGC
CGGGCCAGGCGGGGTTCCCAGAGGACCCCACTCCGCCCCGGCGGAGGGGTGATATTCGGG
CCCAAGCCCAGGGACTGGTCCATCAAGATGAACAAGAAAGAGAGGAGGCTGGCCCTGTCG
ACGGCGATTGCGAGTGCTGCCGGGAGTGGGAGCTCTATTGTCGTGGAGGAGTTTGGGGAG
GAGTTCTCCAAGCCCAAGACCAGGGAGTTCATTGAGGCCATGAAGAGGTGGGGGCTTGAC
CCCAAAGTCAAGTCTATGTTTTTTATGCTTGAAGTAGATGAGAATGTGGAGAAGTCTGGC
AGGAATATTGGGACTTTGAAGATGTTGAATCCTAGGAGCTTGAATTTGTATGATGTTTTG
GATTCTGAAAGGTTGGTTTTTACCCCTGCTGCTGTGGATTACTTGAATCAGAGGTATGGG
GTCGATTACGAAGACGAGGACGAGGATGAGGAAGAATATGACGAAGAGGAAGGTGAAGAA
>EDIT-g7577
AGGAAGTTTTTCTGTCCCATTGTTGGCTGCGGTGCTCGGTTGAATTCATTGGAGGGCTTT
GAGGATCATTATAATACACGACATTCTGCATCCTGCTCAGTGTGTTCTAGAGTATATCCT
ACAGAACGCTTGCTTAGCATACATGTATCTGAACTGCATGATTCTTTCTTTCAGGCAAAA
GTTGCGAGAGGTTTCGCCATGTATGAGTGCTTGGTGGAAACCTGTGGTTTAAAATTCAAG
AGCTACAAAGCCCGACATCAACATCTTGTGGACAAGCACAAGTTTCCAGCTTCATTCGAG
TTCTACAAGAAAGCCAATCTATCCAAGAAACAGCGACAGAAACACAGGCGTAAACATGCT
CTTCCCACGAAGGAGGAAGCCACAAATGCAATGCAGGTAGAAGATGAGACCATTGATGGC
CTTGTTTCTGCTGTCTCAAGATTAAGTACGTCCGATTCTCTGCCTTCATCCATTAGCTTT
GGTCGTCGCCACACTCGTGGCTTGACATTTGTTCCTCGCTCTGTTCAACGTGATAGAAGG
TCTGACTCCTCGTCTGCTGCAACAAAA
>EDIT-g6825
ACAATAAAGTGTATGGCAAACCCAAGAAGAGTAGCAATGGTGGCAAAACAGATAAGGAGA
GAACTGTCTGACATGTTGTTGACTGATAAAAACTTGCAGTATGCTGTCCTGCCCGAAGCT
GCCCTTGGTGCTGACCGTTATTTGTCTTCTGTTACTACTATTAGTGATGTTGAAGTCTCT
GCTGATTTGCAGGTGGTTAAAGTTTATGTTTCGATTTTTGGTGATGAAAGAGGAAGAGAA
GTAGCCCTATCCGGTCTTAAATCAAAGGCCAAATATGTGCGAGGTCAACTTGGAAGGCGC
ATGAAGTTGAGGCTAACGCCTGAAATTCGCTTTATCGAAGATGAATCTTTTGAACGAGGA
AGTAGGGTCATTGCAATTTTAGATAAGATAAAGAGTGAGAATGAGCAAAAGGATGCCAAA
ATTCAAGGAAACAAACAAGAATCATCTGATGTACCTTCTGATGATGAAGACTGGGAGGAC
GATGATCCTGATGAAGACATTATTTACGTGAGA
>EDIT-g6048
CCCTCCAAACAGAAAGTTGAATCCTCTAAACAATCTGATGCTCCTTCTTTCAAGCGTAAA
CGTGGTGTTTTCCAGAAAGATCTGCAGCACATGATGTATGGTTATGGTGACGACCCTAAT
CCACTTCCAGAGACTGTGGCACTAGTGGAGGACATCGTTGTGGAGTACGTCACTGATATG
GTGCATAAAGTTCAAGATGTGGCTTCAAAGAGGGGGAAGCTTCTAACAGAAGACTTCCTG
TTTCTAATTCGCAAGGACTTGCCTAAATTGAACCGTTGTACAGAACTACTTGCTATGAAT
GAGGAGCTCAAACAAGCTAGGAAGGCGTTTGAGGTAGACGAAGAAAAACTGGCAACAGTA
GAC
>EDIT-g6498
ACAGCCGCAGCTTCAACCAGCTTAATAGGCCTTTCATCATGCACTCCAAGTCTAGAAAAG
CAAGCCAACACCATCAAGTCATCCAATTTCCAAGGTTTGCGTGCCACTACTCGCAATTTG
AGCCTAAGTTACCGGAGCCAAAAAAGCCTTATTAGCCTTCGTCGTAGCAACATGGGGATC
AGGGCCGAGCTGAACCCCCAGCTCGTGATAAGCCTAAGTACAGGCTTATCACTATTTTTA
GGAAGGTTTGTTTTCTTCAATTTCCAAAGAGAAAATGTTGCTAAACAAGGTTTACCTGAA
CAAAATGGTATGACACACTTTGAGGCCGGTGACACTCGAGCTAAGGAGTATGTTAGCCTT
CTTAAGTCTAATGATCCTGTTGGTTTTAACATAGTTGATGTTCTTGCTTGGGGATCAATT
GGCCATATTATTGCTTACTATATCCTTGCTACCGCTAGCAATGGCTATGATCCTAAGTTC
TTT
>EDIT-g5206
CCGTCAGCTTCAACTCATCTTAAGAAAACCCCTTTTCTTGGATTTTCTCTTTCTTCATTG
TCACTAAACCCAACAACAACTTCATCTTCTTCTTCATCAGTTACCAAGCAAAGGTTTGCC
GTCAAATGTAGCCAAGACCTTGCCCTTGTCCCTCTAGAGCAACGCTGGATGTTTGATGAG
ACCAATGTCGATGGCCCTGATATTTGGAACAAGACATGGTATCCTAAAGCAGCTGACCAT
GTCAATACAGACAAACCATGGTATGTGGTTGATGCCACTGACCTCATTCTAGGGAGGTTA
GCCTCAACCATAGCCATACATATTCGTGGAAAAAATTTGGCTACTTATACTCCAAGTGTT
GACATGGGAGCATTTGTCATTGTGGTTAATGCAGAAAAGGTTGCAGTATCTGGTAAAAAG
AGATTACAAAAGCTGTACAGAAGGCATTCAGGAAGGCCAGGTGGTATGAAGGTGGAAACA
TTTGACCAGCTTCAGAAAAGAATTCCTGAAAGGATTATTGAGCATGCTGTTCGTGGCATG
CTTCCAAAAGGAAGGCTGGGTCGTTATTTGTTCAACCATCTCAAAGTGTACAAGGGACCA
AACCATCCACATGAAGCTCAGAAACCCGTTGCATTGCCAATCAGAGACAAGAGGATCCGA
AAGGAG
>EDIT-g6284
CCCATCAAAGAACTCATATGGTTCTCTTTAATCTCCACCTCCATCAAACTCCTTCTCATC
CCATCGTATCGCAGCACTGATTTTGAGGTTCATCGCAATTGGTTAGCCACAACTCATTCT
CTTCCTCTCTCTCAATGGTACTTTGACACCACAAGTCCTTGGACTCTTGATTACCCTCCT
TTCTTTGCCTACTTTGAGCTCTTTCTCTCTTACTTTGCCTCCCTTATTGACCCCACCATT
GTTAACCTCCATGAAGGCCTCAATTATAATTCAAGTTCGGTTCTTTACTTCCAAAGAATC
ACTGTCATGGTCTCTGATTTGGTCCTTCACTTGTCCATTTATCGAATTACTCGATTTATG
GACTCGACTAAGAGAAGATTGATCTGGGTTTTGGTTATTTGGTCTCCTGCATTGTTGATT
GTTGATCATATTCATTTTCAGTATAATGGGTTTTTGTTGGGTTTGTTGTTGCTATCTATT
TCTGCATTGATGGATGGGAGGGATGTGGTGGGTGGCTTCTTTTTTGCTGCGCTTTTGTGC
TTTAAGCACTTGTTTGCTGTTGCTGGGCCTGTTTATTTTGTGTATTTGTTGAGGCATTAT
TGTAGGGGAGGTCTGGTTAAGGGTTTTGGCAGGCTTTTGATGATGGGTTTGGTGGTGCTT
TCTGTTTTTGCTGCTGCTTTCGGGCCATTTGTCTATCATGATCAGATTCTTCAAGTCATC
CATCGAATGTTTCCTTTTGGCAGGGGTCTATGCCATGCATACTGGGCTCCAAACTTTTGG
GTATTCTATATTATTGTAGATAAACTCCTTGCTTTCTTTCTTAGAAGTGTGGGTTTCAAC
ATCCAAAGACCTGCAGCTTCATTCACTGGTGGGCTTGTTGGAGACTCATCACCCTTTGCT
GTCTTGCCACAGATCACCCCATTGGCAACCTTTGTAATGGTCTTACTTGCCTTGTCTCCT
TGTCTTCTCAAAGCCTGGAGGAATCCCCAACCAAAGAATGTCGCTAGATGGATTGCTTAT
GCTTACTCTTGTGGCTTTTTCTTTGGGTGGCATGTGCATGAGAAGGCATCACTCCACTTT
GTAACCCCCCTCGCAGTTGTTGCACTAGACAGCATTAGTGATGCAAAGCATTATTTCTTG
CTGTCAACAGTTTCCTGCTACTCCCTCTTCCCACTTCTTTTCGAAGCAAGAGAATACCCA
ATAAAAGTGATGCTGCTGCTTCTG
>EDIT-g6507
ATGGAGTTGGAAGTAAGATATGAAATTGATAGAACAGCAGAGTACATACATACCCGTAAA
TTTACTAGGGTTGCTCTTCAGTTCCCTGATGAGCTTCTAAAGGATTCGACAAAAGTCGTG
AGGGCGCTTCGGAATAAGCTTCAACAACTTCAAGAATGTGATGGTGCTGGTGAAAGCGAA
GGGAGGAGGAATGTTGGCTTGTATGTCATGGCCGATACAACCTATGGTAGTTGTTGCGTT
GATGAGGTTGGGGCAGCTCATATCAATGCCGAGTGTGTTATACATTATGGTCATACATGT
TTAAGCCCGACATCAAATCTTCCAGCGCTATTTGTTTTTGGAAAAGCTTCTGTACATATT
GCAGACTGTGCAGACAAGATATGCAATTTTGCCTTGAGCTGCAGCAAGCCTGTTCTGGTT
CTATTTGGACTGGAGTACGCATATGCAATGCATGATATCGAGGAAGCATTAGCTGCTGGA
GCACAAAAATTGTCCATGTCCACATCCAAATTAGATATTCGCTGTGCTGATGCTTTGTGT
TCAGCTGCGGAACCATCCAAATGGCAGATGTCATCTGATGGGCAAGTCAGAGTTGTTGAT
AACCTTAATTGCAGCGAAACTGGTGACACCAAAGTCGATACTTCATGTAGCATTGGTGGC
CTAAGTTGGAGTTTGCCAGATGGTCAGAGAATAGAGGATTACTTGCTTTTTTGGATTGGA
TCTGATGATTCAGCATTTGCAAATGTTGTGCTGACCTTTAATGGTTGCAAAATAGTGAGA
TATGATGCTATGGAGAACTGCTTAGTAACAGATGTTTCCCAAAAGACACGGATTCTTAAA
CGTAGATATTATCTGGTTGAGAAGGCAAAAGATGCTAACATTGTAGGAATCGTGGTTGGA
ACGCTTGGTGTAGCTGGCTACCTTCATATGATTCATCAGATGAAACAATTGGTTTCAAAA
GCCGGGAAGAAGGCTTACACCCTCGTCGTGGGAAGACCAAACCCAGCAAAGCTTGCCAAC
TTCCCTGAGTGCGATGTTTTTGTTTATGTTTCTTGTGCTCAAACTGCACTTTTGGATAGC
AAAGAGTTCTTAGCTCCAATTATCACTCCTTTTGAGGCCATACTTGCTTTCAGCAGGGGA
AGCCAGTGGACTGGG
>EDIT-g5716
ATGGATTCCGACGAAGAAGATTTTGTGTTCGTCGGAACACCGATAGAAAGAGAAGAAGAA
CTCACCAGTCGTAAAAAGAAAGCCCTCGCCGAATCTTCTTCTCATCTCCGAACCCTTCCT
TCTTGGAAACAAGAGGTTAGGGATGAAGAAGGAAGGAGAAGATTTCATGGAGCATTTACA
GGAGGATTTTCTGCTGGTTATTACAATACAGTGGGATCCAAGGAGGGTTGGGCTCCAAAG
ACATTCTCATCATCACGGAAGAACAGAACTGAAGTTAGACAGCAAAGTGTTTTGGACTTC
TTGGATGAAGATGAAAAAACAGAAATGGAAGGTCACCTATTGGGGACGTCATCACAGTTT
GATACCTTTGGATTTACAGCTACAGAGATTGCCCGGCAACAAGCTGAGAAAGAGCAGAAG
CACAGGCCATCAGCCATTCCTGGTCCTGTCCCTGATGAACTAGTTGTTCCTGCTGCTGAA
TCTGTTGGTGTGAAGTTGTTAACAAAAATGGGATGGCGGCATGGTCGATCTATAAAAGAC
TCACGTGCTAACTCACTTCATGAGGTTCGTAGAGAGGCTAGGAAGGCATTTTTAGCTCTT
TCTTCCAATGATAAATCAGCAAGTAGCATTGGCTCTGGGACCATGAAGGATGGCCTTGAT
GACCTTATTGAGGAGCCGGCTACTGACCATGTTGAGTTTTCCCAGTGCACACCGGTATAT
GTGCGGCAACCTAAACAAGACTTGTATGGTCTAGGGTATGATCCATACAAGCATGCTCCG
GAATTCAGGGAGATGAAAAGATCACGCTTGTTAGAGCATAGAGAGGTTGGCTTCAGAAAA
CCTTTCTTCTCAACACTAGAACCTTCCAAGTCAAGAAGGATTGCTCCTGGCTTTGGCATT
GGAGCATTGGAAGAGCTTGATGTTGAGGATGAGGATATCTATGCCTCTGGATATAACTAT
GCAGAGACATATGTTCCAGACGATGAAGAGACTTCAAGACTGCTGCTGGAGGATGCTGAA
AAGTCAAGTGGCAAAGATTTGGGTTTTGTTCCTAGATTCAAAGTTGCATCTAATTCTGAA
TATCAGTTGGAAAGATTCGATCCTCCAAACATTCCTAAGGATTTTGTTGCGCGGCACAAG
TTTCTTATGCCCCTTGATACTATTAACCTGATCAGTGTTCACTCCCCACCAGAGGTCCCA
CCTCCTGAGGATAATAATCTTAAAATCATGATTGAGGGAGTTGCAGCTTTGGTGGCTCGT
TGTGGTAAATTATTTGAGGACATCTCAAGAGAGAAGAATAAGTCAAATCCACTATTTAAT
TTTCTCAATGGTGGAATTGGTCATGACTATTATGCAAGAAAGTTGTGGGAGAAGCAACAA
AAGCGTAATGATCACATTAAATGGCGACCAGATGAAAAATTATACTCTACTGTGCAGAAA
ATGACAGCAGAGAGTCGTGGCAAAATCTTAGGGGAAAAACCTTTGGAAAGAACCTTGAAG
GATTCTAGTTCTTCCTTAGCTGCCGGAGATGTCCAACTTCAATCTAATCTTTCAGATACA
TTCACCAAACCTGAATCATTTAGGGAGCTCCTTGAAGCTGCAAAACCTTTCAAAGATGAT
CCAGGAAAGCAAGAAAGATTTGAGCAGTTCCTGAAGGACAAATATCAAGGAGGACTCCGC
TCTACCGATTCAGGGAAAGCAAATAACTTGTCAGAAGCTTCCCGTGCCCGTGAGAGATTA
GATTTTGAGGCTGCTGCTGAGGCAATTGAAAAAGCAAAGTTGGCCAACCAGACCAAACAC
TCGGCACAGCAGTTAATGGAATTCACTATGGCTACGGGGCTGCAGTTCACTTCTGGTGGA
GTTGAGCATGGGAGGGCCAGTTCTGAAGAACCATTGACATCTAGGAAAGTATATCCAAAG
CGTGAAGAGTTCCAGTGGCGACCTGCATCTTTACTGTGCAAGCGTTTCGACATCAGCGAT
CCTTTCATGGGGAAGCCACCACCTGCTCCAAGGATGAGAAGCAAGTTGGATTCTCTCATT
TTCACACCAGATTCTGCAAAAATGAAGAAGACAGAGGAATCAATTTTGTCCATTGATCGC
TCAGTCATTCCTTTGAAAAATAATGAAGATATGGCCATGGAAATTAACAGCAGGCAACCT
GAAGTTGCTGTAGAAGTTGAAAATGTTGAGCGGCCAGTTGACCTTTACAAGGCCATTTTC
TCT
>EDIT-g5333
CCTGCTCTTTCATTTTGGGAAGATCTAGAAGGTAAAGAATTTGCTGTTGAAGCTTCATAT
CCAGAAGCAGCATTTGGATCACTTTTACATCTTCAATGGTTGGATTCTCATATACTTCTT
AGTGCTTCTCATTTCGGGTTCCATCATAAGAAATGCTTGTCACAGACTCCATCCAATAAC
ATTGAATATTTGGGTTACCACTTGGTGGAAATTGAGGCTCTTTGTTCTGAGAATTATGTC
CCAGGTTCAGTTACTTGTTCGGGCTGGAATGTAGAAGTTTCCACTCAAACTTTTGTAGAT
AAACTGGTAATCAGCATTGCTCCAAATTCTTTCAAAAAGGGTTCAGCTTTTGTTCAGTTC
AATGGTGGAGATGTTTTTGAGTATGGGTCACAGGCAAGTATCCCCCAATCACCTTCTGCT
GCATTTGAGAAGCATAGTGCTGTCTCTCTGTCATCTTCTTGCCCTTGGATGACCTTGGCT
TATGTGAGGCAAGGTTTGCAAATGAAGCCTTTGTTATTTGGACTTAATGAGCATGGTGTG
CTGAGCATTGATGGGGAAATATTATGCAACAACTGTAGCACCTTTGCAGTTTACTCTAAT
TCTTCAGATCAAGTGATTACACACTTGATTCTTGCAACCAGACAGGATTTGCTATACATT
GTTGGCATCTCTGATATATTGGAGGGGAGCGCTGCAATCAAATATGAGAATTTCTTGCAT
AGTGCTAGCAAGAGAAAAGGAGAGGAAAATAGAAATTTTATTAATATATGGGATAGGAGT
GCTAAAATCATTGGTGCTCTTCATGGAGATGAAGCGGCTGTTATACTGCAAACATGTAGA
GGGAACTTGGAGTGCATCTACCCAAGAAAATTGGTCCTGACATCGATTGCTAATGCTCTT
GTAGACAAGCGGTTTAAAGATGCATTACTTATGGTCAGGCGCCATAGGATAGATTTTAAT
GTAATTGTTGATTACTGTGGTTGGCAAGCCTTCCTCTCATTTGCTTCCGAGTTTGTAAGG
CAGGTAAACAATTTAAGTCATATCACTGAGTTTGTTTGTGCCATAAAGAATGAGAACACA
TCTGAGAAGTTGTACAAAGATTATATCTCATTTTCTTCCACCAAGGATGTAAATGATGTG
AAATGCAGAGGCCTGGAGGGTTTGGATTCTAGTAACAGAGTGTCATCTGTACTATTGGCT
GTAAGGAGGGCACTTGAGGAGCAGATACCTGAAAGTCCTGCCAGGGAGCTTTGCATCTTA
ACCACCCTTGCTCGAAGCGATCCTCCGGCCCTTGAGGAAGCTTTGGCTAGAATAAAGGTT
ACTAGGGAAATGGAACTATCAGGTCCCAATGACAAAAGAAGAAAATCTTATCCATCTGCT
GAAGAGGCCCTGAAACATCTCTTGTGGTTATGTGATCCTGATGCTGTCTTTGACGCTGCA
CTTGGCCTTTATGATTTGAACCTTGCAGCTATTGTGGCGCTGAATGCTCAAAAGGACCCA
AAAGAGTTTCTTCCTTTCCTTCAGGAGCTGGAGCGCATGCCAACTCTAATAATGCAGTTC
AGGATTGACCTACATCTGCAAAGATATGAGAAAGCTCTTAGACATATTGTGTCTGCAGGG
GAGACATATCATGCTGAATGCATGGCTCTTTTGAAGGATCAACCGAAGCTGTTTCCTCTT
GGACTTCAGTTGTTTACTGACCAGTCGAAGAGACGGCAAGTTTATGAGGCATGGGGTGAT
CATCTCATGGATGAAAAATGCTTTGAGGAAGCTGCTACAGCATATTTGTGCTGCTGCTGT
TTAGATAAAGCTCTAAAGGCGTATCGAGCTGGTGGTCTTTGGAGTGGAGTACTGACTGTG
GCTGGTCTTCTTAAACTTGGAAAAGAAGAAGTTCTCAAGCTGGCGCATGAACTTTGTGAA
GAACTCCAAGCACTTGGTAAACCAGGGGAAGCTGCCAAGATTGCTTTAGAGTATTGTGGA
GATGTTAATTCTGCAGTCAGCTTACTTATTAGTGCAAGGGAATGGGAGGAGGCTCTCAGG
ATGGCATTTATCCACAGGAATGATGATCTAATTGCAGAAGTGAAAAACGCATCAATTGAA
TGTGCTGGCTTCTTGGTTAACGAATATGAGGAAGGACTGGAAAAAATCGGAAAATATCTG
GCACGTTATTTGGCTGTCCGCCAGAGAAGATTGTTGCTTGCAGCCAAGCTCCGAGCTGAG
GAACATTCCATGAGTGAGATCGATAACGATACTGTATCAGAAACTAGCAGTAATCTCAGT
GGCATGAGCGCTTATACTACCGGGTCAAGAAAGGGTTCTGTTGCTTCTTTCAGTTCAAGT
ACTACTAGCAAGGCAAGAGAAAATAAACGTCAGAGAAATAGAGGCAAGATCCGTGCTGGA
AGCCCTGGCGAAGAAATGGCTCTCGTAGAACATCTCAAGGGTATGGCTATGATTTCCAGC
ACAAAGCGTGAACTGAGATCTTTGTTATCTACCCTTTTGATGCTTGGCATGGAAGAGACT
GCAAGGAAGCTGCAGCACATTGGGGAGACATTTCAACTTTCTCAGATGGCTGCTGTCAAA
TTGGCTGAAGATGCAATGTCCACTGAGATAATAGATGACAATTCTTATGCTTTGGACCGT
TACATAAAGAAAGTGAAATGTGAAGATTATGATTCAGAAGCTTCTATTTGGCGCTCCAAA
ATATTGACTTCA
>AUGV-g6636
AGGGTTTCGTTATCTTCATCTTCTGTAAAGCAAATTTCTTCTCGATTCGGATCGATTAGA
TGTCAAGCTTTCGAAGAGAGCTCTCGAACTACCACTACTACTACTGTCTATCAAGGAATT
TACGGTCCATGGTCTGTCGATTCTGCAGACGTTCGCGAGGTGATCTTATATAGATCAGGG
CTAGTGACTGCTGCTGCATCATTTGTGATTGCTGCTTCAACTGCAATTTTACCAGATGAC
ATCTTCTTAACAAATATTTTGAAACAAAATCTCAATGTATTCTATGCACTTGGAGCTGGA
GGACTAGGCTTGTCATTGTTCTTGATACATATTTATGTAACCGAGATTAAACGCACTCTC
CAAGCGTTATGGGGTATTGGTGTTCTTGGATCTGTAGCCACATTTGTACGTCTCGCTCAG
CCTGTTAACGAGAGCTTGCCTCAATATGTAGTTGATCACCCAACAGCTGTATGGTTTGTT
GGACCACTCTTTGCAGCTCTGACAGGACTTGTCTTCAAGGAAGGCCTTTGCTATGGAAAG
TTGGAAGCTGGCATTCTAACATTTATCATCCCTACTGTGCTTCTTGGGCACCTGACAGGT
TTAATGGATGATGGTTTGAAACTTAACCTATTGGGAGTATGGATGGTTCTATTTGCAGTG
TTTGCAGCAAGGAAGTTCACTCAACCCATTAAGGATGACATTGGCGATAAATCAGTCTTC
ATTTTCAATGCACTTCCTGACAACAAAAAGCAAGCTGTGCTTGAGAAGCTTGGAGAACAG
AAGTTG
>AUGV-g5942
TCCACCCGAAGTTTGATTATCCGTTCAGAGCTTGCAACTCTTCCAATTCTCTCCTTCGAT
GGAGAGAAGATAGGTGAAACATCTCTCGACTTAAAATCTGCCCCACCTGAAACAGCAAGG
GCTGTTGTCCATAGAGGTATCATTACAGATCAAACGAACAAGAGAAGAGGAACAGCTTCA
ACCCTAACGAGAGGAGAAGTTCGAGGTGGTGGAAGGAAACCTTATCCTCAGAAGAAAACC
GGAAGGGCGAGGCGTGGTTCAACGAGAACCCCTCTTCGACCGGGTGGAGGAGTTGTATTC
GGTCCTAAACCTAAAGATTGGAGCATCAAGATCAACAAGAAAGAGAAGAGATTAGCTATA
TCTACAGCATTGTCGAGTGCGACAGTGAATGCGATTGTAGTGGAGGATTTCATGGATAAA
TTTGATAAGCCCAAGACAAAAGAGTTCATTGCTGCTCTTAAGAGATGGGGAATTGATCCA
AAGGAAAAATCTATGTTTTTTATGATGGAGGTTTCTGATAATGTGAGGTTGTCAAGCAGG
AACATTGGAACCCTGAAAATGCTCACACCCAGGACCTTGAATCTGTTTGATATATTGAAT
TCAGATACGCTCGTGCTTACACAACCCGCTGTTGATTATTTGAACAAAACCTACGGACTT
GGTTACGACGGAGAAACTGAAGATGACGAAGATTATGAAGATGAAGAAGAAGAAGGCGAC
GAAGAAGAAGGA
>AUGV-g6969
GGAGGTCCATTGGTTTTGGAAATTCCTCTTGAAAAGATACGAAGGCCACTCATGCGTACA
AGATCAAATGATCCTGATAAGGTACAGGAACTCATGGACAGTATTCAACAAATAGGCCTC
CAAGTACCGATTGATGTGCTTGAGGTTGAGGGAGTTTACTATGGCTTCTCAGGTTGCCAC
CGATATGAAGCTCACCAGCGCCTTGGACTTCCCACAATCCGTTGTAAAATACGACGTGGA
ACGAAAGAAACTCTAAGGCATCACTTACGC
>AUGV-g5454
ATGGCGAAATCTGTGTGTCTAACTCACATTTCTATGCTAATCCTTCGTCCCAAAATCAAA
GGGTCTGTTGTAAGTACTTCAAGTTTTAATCTTTTTAAGAAAAGCTTATCAATCTCTTCT
TCTTCACTTTCCTTCTCCACTACTTCGACTCCTTACCCACTTCAATACGATCTCATTGTT
TCTCGACCAGCAAATTCTTCAATTCCTTCTTCTCCGCGTAGAAGGTCTCAGAGGCCTAAT
AGAGTGAAACCCGATGGTTCCATTGAATCTACTTCTGGTTTTGATGGTTGGGTCGATCGG
AAATTGTCGGAAAAGGAAGCAGATGAAGTGGGGGAGAATTCGGAGGAGATGGATAAGTCG
AAGAGGAAGTATTATAATAAGAGGAGGAAAAGGATGTATGGGTCGGATTCTGATGATGAT
AGACCTCAAGAAGACAAGTTTGTGGAATTGAAGCAGGAGGTTGTTGATTTTCCAAGGCTT
CATAAAAGAGAAGAAGAGTTGTATTTCTATGATGCGTTTGCTTATCCTTGGGAGAAAGAG
AAGCATTATAAAATGGTATATCAGTTGGAGAAGAAGTATTTTCCTGATCAGTGTTTAGAT
AAGGCATTTGTTGAGCCTGGAGAAACTAAGGCAAAAGTGAAGAAGAGTAAAGTGAGTAGT
AAGAAAGATAAGGTTGTTGATGAAGTGGGTGATAAAGGGTTGGTGTTCTTTGAAGAGAAT
GAAAAGGAAAAGGGAGAGATGGGTTTGGTAAAGGATGTTTCAGAGAAGAAAGTGGAAGAG
TTCTTCAAGTGTTTGAAGAAAGTACCCAGTAAGAAGGCTGAAATTGCTTCTGTGGAGCCT
TATTTAGTGACTAGGAGCACTGAGCTTCCGCCGAGATGGGATGGTCCTCATGGGACAGTT
GTCCTGGTGAACAAACCCAAAGGATGGACTTCATTTACTGTTTGTGGAAAGCTGCGGCGC
CTGGTGAAAGTTCAAAAGGTCGGGCATGCTGGTACTCTTGATCCTATGGCTACTGGATTA
TTGATTGTATGCGTCGGTAAAGCTACGAAGGTGGTTGACAGCTATCAAGGTATGATTAAG
GGATATAGTGGAGTTTTCAGATTGGGGGAGGCTACTTCAACTTGGGATGCCGATTCACCG
GTCATTCAGCGTGAGCCATGGGAACACATTAAAGATGAGGAGATAAAAAAGACTGCTGCA
TCCTTTTGTGGGGAGATTTGGCAAGTTCCTCCAATGTTTTCCGCCATTAAAGTGGGAGGT
GAAAAGATGTATGATAAGGCGAGAAGAGGAGAAACTGTTGAGCTTTCACCAAGACGAATC
CAAATATTGCAGTTCGATATAGAACGAAGTTTAAGTGACAGACAAAATTTGATATTCAGG
GTTACTTGCTCAAAAGGGACATATATTCGATCTCTTTGTGCTGATCTTGGAAAGGCTCTT
GGAAGTTGTGCTCATTTAACTGCTCTACGGAGAGATTCAATCGGAGAATACTCAGCAGAC
GACGCCTGGGATTTCCCTGAACTAGAACAGGCAATCACAAAAAGTTATTTT
>AUGV-g6506
TCTTCTTCATCCCTTCTCCTCCCATTAGGTCCAACTTTTGCTAAAAGAGCATCACCTAGT
TCCCGAGTCGTAAACAAACAGAGAATCCACAGTATGATTATGCGATGCTCGGTTGAAGAG
CATAGAACTGAAGCTGTGAGCAGACGAGAATACAACGATGAAAGTACTCTACTTAAGCGT
AGAGATATGATTGGGTTAGCTTTTGGGGTATCTTCGCTTTTCGCAACTTCATTTGAGGCC
AAGGGAGCTGGATTACCTCCAGAGGAAATGCCAAGACTTTGTGATGTTGCTTGTGAGAAG
GAGCTTGAAAATGTCTCTATGGTAACTACAGACTCGGGCTTGCAGTACAAGGATATTAAA
CTTGGCAAAGGTCCTAGTCCACCAACAGGCTTTCAGGTGGCTGCAAACTATGTTGCCATG
GTACCATCAGGACAAATATTTGACAGTTCCTTGGAGAAAGGCCTGCCTTATATTTTTCGC
GTTGGCTCCGGTCAGGTGATCAAGGGTCTTGATGAAGGGATAATGAGCATGAAAGTTGGA
GGAAAACGCCGACTATATATTCCTGGACCTTTGGCGTTTCCGAAAGGTCTCAATTCAGCC
CCAGGAAGGCCAAGAGTAGCTGCAAACAGCCCGGTGATTTTCGATGTGAGTTTGGAATAT
ATTCCAGGCCTAGAAGTAGATGAAGAG
>ZSSR-g6412
CTTCTTCTCACTCCGAGGGGCCGTCGTTCTCTTGTTGTCAAATCTGCTGTGGGCGAGCTC
TCTGTTACTGACCCTCCCTCTGCAAATGGAGGGGAACCCAGCTCTGATCTTGTCGCCTCT
TTGAAGCTCAATTTACTTAGTGCTGTGTCTGGGCTAAATAGAGGTCTTGCTGCAAATGAA
GATGATCTACGAAAGGCAGATGCTGCAGCTAAGGAACTTGAAGCTGTTGGAGGACTAGTA
GATCTCTCACTTGACCTTGATAAATTGCAAGGAAGATGGAAACTGATATATAGCAGTGCA
TTCTCGTCTCGTACTCTAGGTGGGAGCCGTCCTGGCCCTCCCACAGGAAGGCTTTTTCCT
ATAACTCTTGGACAGGTTTTTCAACGAATTGACATTTTGAGCAAAGATTTTGATAATATA
GTGGAACTTCAATTGGGTGCTCCATGGCCCCTACCACCTGTTGAAGTAACAGCCACATTA
GCTCACAAATTTGAGCTTATAGGATCTTCAAAGATCAAGATAGTATTTGAGAAAACCACT
GTGAAGACAACTGGGAATTTGTCACAGTTGCCACCATTAGAGATACCTCGAATTCCAGAT
GCATTTAGGCCTCCATCTAATACAGGAAGTGGTGAATTTGAAGTTACATATCTTGACACA
GATACCCGCATCACAAGAGGAGATAGGGGCGAACTAAGGGTCTTTGTGATTTCA
>ZSSR-g5348
GACGATTACGAGACCTTGATTTCAACAACCGACGTCGAGCTGCTCAAGAGAGCCTGGCGT
AACGAGAAGGCAGCCCCCGAGATTCTGCGCTTTGAATCCGATTTGATTACCCGCGTTAGA
GAACAGATTCAATTGATGGAAGAAACCGCGGAAGAGAAATCTACTGGTGGTGCTGACCCT
CTTTCGGTATCTCTCTATCAGATGGACTTGGATAGAACCCTGTTTCTATTGAGGTCATAT
CTTCGCATCCGCATCCTGAAGATTGAAAAGTACGTGTTCCACATCCGAAATACTGAGGAA
CTTTGGAACAGGCTATCTAAAGACGAGAAAATTTTCACTAGAAGGTGTACAGATGACCTG
AAACAACATTTGGAGGAGAGTGTCCTATCAAAATTGCCTGAAAATTATCAGTCTGTTCAA
AAGCAATCTGTAATAAGTGAAGAGGATGACATGGTCCCAGAACCACAACTAGACACATTT
GTTTTATGCAGAAGTAAAGAGTATCTCACAGGCATTCAACTCGAAGATGGACCAGTTGAT
GACAGGTCGAAGCTCTTTGAGATGGAGCCTGGTGTCCTCTACTTCATATGTTACAAGTCA
ATAAAGGCACTTGTAGAGAGTGGCAAAATTGATCTGCTC
>ZSSR-g6387
ATGCCAACAGCATCTTATAGTCATCCTGTATTATATTTCTCTTACAGAAACTTAAATAAT
GTGAAGACTAGGTCAGTGAAATTTCATGCACCATATCCCTCTCAGCTGGAACGGAAATGT
GAATTAAATCGGGAACCTCATATTTATAAATTTCTCATCCCCATAAAACGCAACAGATTG
TTTGTGCTTCATAACACAGATGATGGCCATCCGTCTGCTTCTATAACAGAGGATAAAACA
AACACAAACCATGCTCCTAATGGCATATCAGAGACATTTTTCAGCAACTGGTCACCTCCG
AGGTACCTGTGGAGGGGATTATCTGTTTTTATCCTGGCAGGACAGGTAATTATGAAGACT
TTAAGGGGTAAGGTTCATTGGAGGAATACCCTTCAACAATTGGAGAGAGTTGGTCCACGA
TCAGTTGGGGTGTGTCTTTTAACTTCAGCTTTTGTTGGAATGGCCTTCACGATACAATTT
GTAAGAGAGTTCACTAGGCTAGGATTGAATAGATCTGTTGGTGGGGTTTTAGCTCTGGCT
TTCTCAAGGGAGCTAAGTCCTGTGGTTACATCAATTGTGGTTGCTGGGCGCATTGGAAGC
GCTTTTGCAGCAGAGTTGGGAACTATGCAGGTTTCTGAGCAAACTGACACATTGAGAGTT
CTTGGTTCAGACCCCGTTGATTATCTGGTGACACCAAGAGTGATTGCCACTTGTATTGCC
CTACCTCTTTTGACTCTATTGTGTTTTACATTAGGGATGGCATCTAGTGCCCTCCTTGCT
GATGGTGTTTATGGGGTGAGCATTAACATTATCTTGGATTCTGCTCAGCGAGCTCTCAGA
GCATGGGATATTATTAGTGCAATGATCAAGTCACAGGTTTTTGGTGCTATCGTATCTATA
GTGAGCTGTGCATGGGGAGTTACAACTTTGGGAGGTGCCAAAGGTGTTGGGGAATCAACA
ACGTCAGCTGTGGTTGTTTCTCTTGTTGGCATTTTCATTGCTGATTTTGCTCTTTCTTAT
TGTTTCTTCCAAGGAGCGGGAGATCAGCTAAAGAATTGCATT
>ZSSR-g6128
TCTAGGAAAGCGCGAGAAAATTCTGATGTAGACTCGGAAACCGAGAGAAAGCACAGTAAT
TCCAGGAGGAAAGCGCGAGAAAGTTCTGATTCGGAGGGAGAGAGCGAGAAACCACACAGG
AAGAGCGACAGAAGGAAGAGAAAGTCACGGAGGCGGTACAGCAGCGATGAAGACTCCGAT
TCCATTTCGGGTTCCGAAGATGATGAGTCCGAGCCAACCGGTTCGGACTCGGAGTATTCG
GATTCCGAGTCTGAGAGTGAGGAAGAGAGGAAGGTGAGGCAGAGGAAGGAGAGGAGGAGG
AGGAGAGAGCGGGAGGAAGAGAGGGAGAAGAAGAGGAGACGGAGAGAGAAAGAGAGGAAG
AGGCGGAAGAAGGAGAAAGAGGAGGAGAAAAGGAAGAAAGAGAAGCGGAAGAAGAAGAAG
AAGGAGAAGAAGGAGAGAGGTAAGACAGGAGCAGTGACAAATTCATGGGGAAAGTACGGT
GTTATAAGAGAAACTGATATGTGGACCAAACGACCAGAGTTCACTGCATGGTTAGCAGAA
GTAAAGCAGGTGAATCTGGAGAATCTGTCTAATTGGGAGGAAAAGCAGATGTTCAAAGAA
TTCATGGAGGATCACAACACAGCTACCTTCCCTTCCAAAAAGTATTACAACCTTGATGCT
TACTACAGGCGTCAAATGGAAAAAGATATGAAGAAGGGTTTTAAGAAGGTCATTGCAACA
GAACGTACTGTTTTCAATGATGAAGAACAGCGGAGGCAAGAATTGTTGCAAGCACGTGAA
AAGCATAAGGAAGAACAAGTGATGGCTTTGAAGCAGTCTATGCAAAGTGGAATGGCACAG
GCAATGAAAGAGCAAGCTCAACTCAGGGAGGAGATGGCTTACCAGTACAAGCTTGGAAAC
TTTGAGGCTGCTGCTGCTATCCAGAGAAGATTGGACCCTGATGCTGCCATA
>ZSSR-g6527
ATGGACGGAACCGAAACCAACAGCGATGGTGCTCGGCCATGGCAGTCCTACCACACCGTC
TACACAACCGCCAAAGCAGGGATGGATGAGGTTGATAAGGAAAAAGTACAAAGGATAGTT
TATGAAATGAGCAAAGGATCCAAGTATTTTGAGAACGAGGAACGGAAGGAGGCTTTTATT
AGACAGAAAATAGAGAACTTGCGAACTCAGTGTGCAAAGCTTACAGAAGCCGACATATCC
CATTATCAGAAGGTAGCAGATAGAAGAATTCTTGAGTTAGAAGCTACACGTGACCTTTCA
AGGATTTGGTTACATGTAGATATGGATGCTTTCTATGCAGCAGTTGAGACTTTAAGTAAC
CCTACAATAAAGGGCAAACCAATGGCTGTTGGTAGCATGTCTATGATATCCACTGCCAAT
TATGAGGCCAGGAAATTTGGGGTTCGTGCGGCCATGCCTGGGTTCATTGCACGTAGATTG
TGTCCAGAATTAATTTTTGTCCCAACAGATTTCAAAAAATATACTTATTACAGTGATTTG
ACCAGAAAAGTTTTTCAGAGGTATGATCCCAATTTCATGGCTGCTAGCCTGGATGAAGCA
TACCTTGATATAACTGAAGTTTGCAAGGAAAGGAGCATCAAAGGGGAAGAAATTGCCAAA
GAACTCAGAGCCAGTGTTTATGAAGAGACTGGTCTAACATGTAGTGCTGGAGTGGCACCA
AACCGCTTACTTGCTAAGGTTTGCTCAGATATAAACAAGCCAAATGGACAGTTTGTTTTA
GCAAATGACCGCATGGCTGTTATGACCTTCATATCCTCCCTTCCTATCAGGAAGATTGGA
GGCATTGGTAAGGTCACTGAACATATTTTGAAGGGTGTTTTTGGAATTAACACATGTGAG
CAGATGCTGCAGAAGGGTAGCTACCTCTGTGCTCTTTTCTCTCAGTCAACAGCAGATTTT
TTTTACTCTGTTGGTTTAGGTCTTGGGAAGGCAGATTCTCCCCAAGTAAGGTTCCGGAAA
AGCATTAGTAATGAAAGAACATTTTCTGCCACTAAGGATGAAGTGCTGTTGTATAAAAAA
TTAGCGGAGCTTGCTGAAATGCTGTCCACTGACATGCAAAAAGAGGGTCTTTGTGGGCGG
ACATTGACTCTTAAACTGAAAACTGCTTCTTTTGAGGTTCGGACTAGAGCTGTGACTTTA
CAAAAGTACGTCAGCTCAAGTGAGGATATCTTGAAGCATGCTTCAAAGCTGCTAAAAGCT
GAACTTCCTATTTCAATAAGATTGATAGGCCTTAGAGTATCACAGTTTAATGGAGACAAG
TCCGGTGCCATATCTGATCCTACACAGAAGACCATCACCAACTACATTACTTCAGGAGAT
GCTAATAGGAGTTGCAGTTCTTTTCCAGATGTTACAAATCATGACTTCGTCAGTGATACA
GAAACTGATCTTTCTAATGACAGTAAGCAGACATGTCACTGTGATTGCAGAGATCCTTTT
GATGGTGATCCTCCGTTAGATGTGGATTACCACAGTTGCACTGTCTTGAAAAATGATGGT
GCAGAGGAGGGGCAAATATCTGGTAATGATGCTTCAAGTTCTAACTATAGTGGAGTTACA
GAAGTGCTGGGATCAACTTCTTTCCAGGGACAGTTAGATGGCAGTAATGTAAATAATGGG
TCTAATGTCTTGGAGGATGAGCGACTTGATTCTTCTTGTCAGGAAAAGACAAAGTTGTGG
TTGAATGACTACAAATGTTCACTTTGTGGAATAGAACTGCCTCCAAGTTTTGTTGAGGAA
AGGCTAGAGCACTCTGATTTTCATCTTGCTGAGAAGCTTCAAAAGGAAGAATCTAGCATT
CACCTAAGAACATCTTATCCGGGACAAAGTAGGGTTCAGAAGGATCGAAACACTAGACAA
AGCAAATCTAAGAAGCGAAAGTTGTCTCAGAAAGAAGGCAGGTATATGCTCATTGACTGT
TTTTTTGTTAAA
>ZSSR-g5104
ATGTCTGCAACTGCAACCCTGATAGGTTCTTCAACGACGCAAGCTCTCACCCACAGAACC
GCATTTGGCGCCATTCCTACCTCCCCTGCAACTCCACAGTCTCGCAATCGCCTCTTCTTG
AGGCTCGCTTACCGCTCCTCCAAGCGAGCCTCAGCCTTCCATGGCTTCAAGCGCCTTTTC
CCCGTCATGGAGTGGCAGGATTGCACGGTTAAGATGGAGATTGATGTCCCTGTTTCAGTC
GCCTATACTTGTTACTCTGATCGCGAAGCCATCCCTAGTTGGATGCCCTTTATTTCCTCT
GTTAAGATATTGCCAGACAAGCCTGACCTGTCACGATGGTCCTTGAAGTATAAAGCATTT
GGTCGTGATATTGAGTTTTCTTGGCTTGCTCGTAATATGCAGCCCATTCCAAATCAGAAA
ATTCACTGGCGATCTCTGGAAGGTCTTCCTAACAGAGGTGCTGTTCGATTCTATCCAAAA
GGTCCTTCATCATGTGTTGTAGAACTGACAGTCTCATATGAAGTTCCTCAACTTTTAGCT
CCAGTGGCATCAGCGCTGCAACCTTTTCTTGAAGGTTTACTTCGACGTGGATTAGAACGA
TTTGCTAGGTTCGCAAAAAGCTAC
>ZJRC-g4951
GGTCCAGGTACAGGTAATCTTACTAAGAAGCTCCTCGAGGCTGCCAAATCCGTCGTGGCC
GTCGAGCTCGACCCCCGTATGGTTCTCGAGTTGCAACGTCGCTTTCAGGGCACCCCTTTC
TCTAATCGCCTCAAGGTTATCCAAGGAGATGTGCTCAAGTGTGATCTTCCTTACTTCGAT
ATTTGCGTGGCTAACATCCCTTACCAAATATCATCTCCCCTCACTTTCAAACTATTGTCA
CATCGGCCCTTGTTCAGGTGCGCTGTTATAATGTTCCAGAGGGAATTCGCCATGAGATTA
GTGGCTCAGCCCGGTGACACTTTATACTGCCGCCTCTCTGTTAACACCCAACTCTTGGCT
CGTATTTCGCATTTGCTCAAAGTGGGAAGAAATAACTTTCGCCCCCCACCAAAAGTCGAT
TCCTCTGTTGTTAGAATAGAGCCAAGAAAGCCTCTCCCTCCAGTCAATTTTAAAGAATGG
GATGGTTTAGTTCGAATTTGTTTTAATAGAAAGAACAAAACCTTAGGTTCCATTTTTAGG
CAGAAGAGTGTGCTTTCGGTGCTAGAGAAGAACTACAAAACCTTGCAA
>ZJRC-g6631
TTTCTTCCCTACTTCGATAAAGTGATCTGGTTTCAGAACTCCAGTTTGTACCATTTTAGC
ATGTTCCATGCTTCACACCACATCGCACCTGTTCCTGCTACTGAAGTGGAGATTGAAGCT
GAAGCAAATTCTGTTAAAGCTGTTGCAGAAGTTCTCTGCCCATTGACAATTGTCTTGGAT
AGGGTGGTTCTGACTTCAACTGGTGTGCTTTTGGGCTGCTGGCAGGTGACCTCTGGGACA
GATCCTATAACTGTTCGTGCAAAATTGAGGAATGCTCTTCCTCGTGCTCCGGAGAAGCAA
CTTTATGATGCTGCTATTCTTCACACATCATTTGCAAGGCTTCTTGGTCACCCTAACACT
TTGTCTGCGGAGGTGAATAAAACTTCAGAAATCCAATTTTTCCACGATCTAGTAACTCGA
CTGAACAATCAGATCCATGGGGTTCAGGCAACTGTTTCTCAGCTTTGGTATGTCGAAGAG
TACGATGTGTTGGCTCTTGCATTGGATGGAAGAATGAAGATTCGCAAGTTCCAACTTGGT
TGCTCAAAA
>WKCY-g5922
GAAGGAGATGAGGATTTTGCCATGATTGACGTGGAAGCTCTCGAAGCCGAGGCTCGTGAA
GTTGTTCGTGAATACTCTACGTCCTTGTCCAGTCAGCTCATAATCGAAGATGAGAAGTTC
GATCAAAAGGAAAGTGATCGGAAACAGAGGAGACAGAAAAAGGCAACGAAGGCTGTCCCC
GACCAATTTCTTCCAAAAGTCGCAATTGTAGGAAGGCCGAACGTTGGAAAATCGGCACTA
TTCAACAGACTAGTTGGGGGAAACAGGGCTATCGTTGTCGATGAACCCGGGGTCACGAGA
GACCGCTTATACGGAAGATCGTATTGGGGGGAATATGAGTTTATGGTGATCGACACTGGA
GGGGTTATCACTGTTTCGAAGTCACAGGCGATTGTGATGGAAGAATTGGCTGTCTCGACA
ACGGTGGGCATGGATGGAATTCCACTTGCTGCGAGGGAGGCCGCTATTGCGAGGATGCCC
TCCATGATCGAACGACAAGCCACCGCAGCCGTTGAAGAATCGGCTGTCGTTTTATTTGTC
GTTGATGGACAGGCCGGTCTAACAGCAGCTGATGAGGAAATCGCTGACTGGCTACGAAGA
CACTACTCTGATAAGCATACCGTTCTTGCAGTTAACAAGTGTGAATCTCCTCGCAAGGGA
GCTTTGCAAGCGACAGATTTTTGGTCCTTAGGGTTATCGCCGTTTCCTATATCTGCTATA
TCTGGAACTGGTACTGGAGAGCTTCTAGAAGTTCTTTGTTCGGGTCTTAAAAAGATTAAG
GATTCCAAGGAACTTAAGGAAGAAGAGGAAGAGTACATTCCTGCAATATCGATTGTTGGT
CGGCCAAATGTTGGTAAAAGTAGCATTTTGAATGCATTGGTTGGAGAGGACAGGACTATT
GTTAGCCCAGTCAGTGGTACTACTCGTGATGCCATTGATACCGAGTATACAGGGCCGGAC
GGCCAGAAGTTCAAACTGATTGATACTGCTGGAATCAGAAGGAGAGCCGCTGTAGCTTCA
GCCGGTAGTCTGACAGAGGCTTTATCTGTCAATCGAGCTTTTCGTGCGATTCGCCGTTCA
GATGTTGTGGCTCTTGTTATTGAGGCCATGGTCTGTATATCAGAGCAGGATTTCAAGATC
GCCGAAAGAATAGAAAAAGAAGGGAAAGGTTGCCTTATCGTCGTGAACAAGTGGGACACC
ATACCAAATAAGAACCAACAGACCGCAATGTATTACGAGCAAGATGTTCGGGAGAAACTC
CGCACTCTCGATTGGGCTCCGATCGTATATTCAACAGCTATTGCGGGTCAGAGTGTTGAA
AAGATTATTGTTGCGGCGAGCTTAGTTGAAAAAGAGAGGTCTCGGCGGCTAGGCACTTCC
ATATTGAATCAAGTTGTAAGAGAAGCGCTCGCTTTCAAAGCTCCTCCACGTACCCGAGGT
GGCAAGCGCGGGCGTGTTTATTACTGTACTCAGGCTGCTATAAGGCCTCCGACGTTTGTT
TTCTTTGTGAACGACGCTAAGCTTTTTCCAGAGACGTACCGGCGTTATATGGAGAAGCAA
CTTCGCACAGACGCGGGATTTCCCGGTACGCCGATCCGTCTTCTCTGGCGAAGCAGGAAA
AAGTTAGAAAGAGAGGGAAAATCTCCTACGAGAACACAGACGAATTTGGTGCCACGTGGT
AAAAAACTGGAGGCAACTACT
>WKCY-g7363
ATGGCAGAATCTTCGACTCTCTGCTTCTCGGCGTTCTCTTCGCCCTCGCTCTCCCTGGAT
TTCTCTCTCTCGCTCTCCGCTTTCAGACCGATCAATTCTTGCCGGGAAACCCGTCGTAAT
CTCCGATCGTCATCTGTCAAAGCCTCATCTTCCTCCGATTCCGCTAACTTCTTCTCCGAC
GGATTATTCCCCTGGTCCGATGGCGATGGCGATATTCAATGGATCACAGAAAGAAAAGTC
ACGTTTTTCACTTCCGACGGGCTCATACAGATCGGAGGCTCCACTGTCCCTAGACGAGTG
ACTTCCTCAGATAAACAAGGGAGATCAAAGACTCAAAGGTTTTCACGTTTTCAAGAGAGG
GATTACATGGACCCAAAGCAGGGGCTTTGCTTAGGAGCGCTCTTTGACATAGCAGCTACG
AATGGACTTGATTCGGGAAGAAGACTCTGCATCTTTGGATTTTGCCGGTCTGTCGAGATG
CTCAGTGATGTTGTAGAAGACACAGTCTTGGAACACGGTGGAGAGGTCGTTTCGGCAGAG
AAAGAGATGAGAGGTGGTTTGCACGAGAAGCTAACGATGACGGTGGCCGTGCCATTGCTT
TGGGGAGTTCCTCCGGTCTCTGAGACGCTTCACCTCGCCGTTCAGAGTGGTGGAGGGATT
GTTGACAAGGTTTCATGGCAATGGCATTTCTTG
>CVDF-g6405
CAGCAGCTGGCGCCGCCGCCTAAGGCTGTGGAGAAATTGAACCCGGCGGTTCAGCAGCAG
CTGAATCTGGAGTCCATCAAAACTCGAGCAATCAGCCTCTTCAAGGCCATCTCTCGCATC
CTCGAAGAATTCGACGTCATCGCTCATACCAACGCCCTTCCCAAATGGCAAGATGTTCTG
GGACGATTTTCAATGGTGAATCTTGAATTGTTCAACATTGTGGAAGACATTAAGAAGGTT
TCAAAGGCTTTTGTTGTGCATCCTAAGAATGTTAATGCTGAGAACGCCACGATTCTTCCA
GTCATGTTATCATCGAAACTTTTGCCTGAGATGGAAGTGGATGATAACGCTAAAAGAGAG
CAATTGCTACATGGCATGACGAGTCTGCCTGAAAAATCTCAAATTGAAACACTAAGGGCT
AGAATGGATATGATCGCTGCAGCCTGTGAAAGTGCTGAAAAAGTCATAGCTGATACCCGC
AAAGCCTATGGTCTGGATACTCGTCAAAGATTGACAACAGTTCCAACCTTGGACAAGGCT
CAGGCTGCCAAAATTCAAGAACAAGAAAATTTACTTTGTGCTGCCGTGAATTACGGTGAA
GGTTTGCGACTACCTCCAGACCAGAGGCATGTTACATCTGCACTTCCAGCACACCTTGCT
GATGTACTTGTAGTTAATGATGGGATGCAAGCATATGGTGATGCATCTTCTGGCATGTAT
TCAAAGAATACTCCTCCAATGTCATCCGGCAACCATAGTAATCAAGGAACTCCGTTGCAG
GCTTCTGGAAGTCAGCTTCAAGGAAGATCTGTGCCTTCGCCATCAGGGGGCATGGGAGCT
GCTTCCTTCGATAATACAACTTCGCCCCTTCCATATGCAAATTCACCTAGATCTGGTACC
AATGTGATGAATGCACCGTCTCCTCAACAGCAAGCACAGCAACAGCAGGCACAGCTGCAG
CAACAACAAAGACAGAAAATGATGCAACTACCTCACCAGTCGCAACTTCTTGCTCAACAA
CAGTTCAGGCAGTCTGCAATGCAGGGGCTCGGACAGAACCAGCTGCCACAATTGCATGAT
TTGCAGAGTCAAAGTCAGCAGAAGTTTCAACAGTTACAAGGACAACATCAAATGCCATTT
TCCCAGCCATTGGGGAGTCAATTTCAGGGGAGGCAGCTTCCAGCTGGACATATGCAGCAT
GGCATTGGTCAAAGCCAACTCAACCAAAGCAATCAGCTTAATCGTCACATCGGTCAATTT
TCTGGACCTGCTAATAGTGCGTTATTTACTGCCGCTCAAACTGCACCTAACGCTCCCATG
ATTTCGAACATGTCAGCTACGATGTCATCACAGTCACTCCTCCCGAGAATGCAGTTTCCT
CAGAGGACTTCCCAGATACTGAGTGATCAGATGTTTAGTATGGGAGCAGGAAACGCTAGT
AGTATAATGGCTATGCAGCAACAACAAATGGCGCAGGGGGGATTCGGAAACATGGCGCAA
AATACGCAGAGCCTACAAGCAAACATGGTACCTCTTCAGAATACTTCCCAGAACCTCCCC
GGTTTTCAGCAATCCCGACCCCAGAATCCACAG
>CVDF-g6270
TCAGCTACGGCGCTGCTTCTGGTTCGAAGGTTCTCGAAGGTTCTTGTAGCGCCGCCTTCT
GCTGCGGCGCAACGAACGTGTCCGTTTCTTCGGCTTCTAGAATGTCCTGGAACCTCTGAC
ATCCCGTTGGAATCTCTGTGCGCTTCTAGAAGCTTTTGTTCTGGTGGTACTAGTATCGAA
GAACAGGCTGAAGGTCCTTCTGCTATTGATTATCGTTCTCTCATGCAGGAGGATGAATAT
CACAAGCTCGCTAATTCCACCATCCATGATCTACTGGAGAAATTAGAGGAATATGGAGAT
AGCATCCAGATTGATGGGTTTGACATAGATTATGGGAATGAGGTTTTGACGCTGAAACTG
GGAGATCTGGGAACTTACGTTATTAACAAACAGACGCCAAATCGACAAATTTGGCTATCA
TCTCCAGTGAGCGGACCGTCAAGATATGACTGGGATCCGAGCGCCAGAGGGTGGGTTTAC
CGGCGGAACAAAGCGAATCTGATGAGAGTTCTAGAAAGCGAGCTGGAGAAGCTATGTGGT
AAATCTATCAACCTTTCC
>Manes_v4.1-g7194
CCTTTCACATCTAACTCGCTCTCTTCAGGTATCAAGAGATGCAGAAAGCAACAGCACCCT
TGCTGCAGCAACTCCTACCAAGTAGAAGAACAACACCAACCCTATTTTTCGCTACAAGGA
CTACCTGGAAGAAGAGAAATTCTGTTCAACATCGCATTTACTGGGTGTAGTTTTCCTGCA
ATTGTTTATAATGCATTGGCGGAGACTGATGAGCTTCGCGTTTATACTGATGATGCCAAC
AAGTTCCAGATAACGATTCCTCAAGACTGGCGAGTGGGTACAGGAGAACCTAACGGCGGG
TTCAAGTCAGTGACCGCTTTTTACCCAGAAGAAGCTTACACGAGCTCGAATGTTAGCGTT
GTGATCACTGGGCTTGGTCCGGATTTTACTAAAATGGAATCTTTTGGCAAAGTGGATGCC
TTCGCTGAGACATTGGTGAGTGGATTGGACAGAAGCTGGCAAAGGCCCCCAGGTGTAGCA
GCAAAACTTATCGACTCTAAATCCACTAATGGGCTTTATTACATTGAATACACACTGCAA
AATCCAGGAGAAAGTCGCAAACATTTATATTCAGCCCTTGGGATGGCATTCAATGGTTGG
TATAACAGACTATATACCGTGACAGGACAGTTTTTGGATGAAGACTCAGAGAAATATGGT
TCCAAGATTCAGAAGGCTGTTTCATCCTTCAGGTTCATT
>Manes_v4.1-g5469
ATGATTTTTGTAGCAGAATCTGGCTTTTTGTGCGAGCTTTTTAATTTGTCCAAGAGGCTA
GTGCCATATGATGATGCATGGAATTGGCAAAAGGACATTGTTAGAGAGAAAAGGACATTT
ATCGAAAGGAAGGAAGAGTCCCCAGATACGCTAATCGTTCTACAGCATCATCCTGTGTAT
ACATTGGGTACGGGCAGCTCTGTAGGATACCTGAATTTTGATGTAGAAGATGCTCCTTAT
GAGGTTTATCGAACTGAACGAGGCGGAGAAGTCACCTATCATGGGCCTGGCCAGCTAATT
ATGTACCCAATTATCAATCTTCGAAATCACAAGATGGATCTTCATTGGTACCTCAGGGCA
CTTGAGGAAGTGGCCATTCGTGTTCTTTCCTCAACCTTCTCTATTGAAGCATCACGCGTT
GATGGTTTAACTGGAGTTTGGGTTGGGGATCAGAAACTGGCTGCAATTGGGATAAAAGTT
TCTCAATGGATAACTTATCATGGTTTGGCACTCAATGTCACCACAGATTTGAAACCTTTT
GATTGGATAGTCCCATGTGGGATTAGGAACAGAAAGGTTGGAAGCATTAAGGGATTACTA
GAGGAGGTCAGGCTGTGTAATGGAAGTGTTGATGGAGATGTGCATCATTTTGATGATTCC
CAGCTGATTGATATTACTTCCAAATCCTTGATCAGAGAATTTTCTGAAGTTTTCCAGCTT
AAGATTGTCATGAAACAATACCCAATT
>Manes_v4.1-g5656
ATGTGCGGCAGAGCTCGTTTTACTCTCAGAGCCGATGACATCCCTAGGGCTTGTCATCGC
ACTGGTGCTCCCGTCCGTTCGGTTAATATGGGCCGATATCGGCCATCTTATAATGTCTCG
CCGGGATCGAACTTGCCGGTTGTTTGTAGAGTAGATGGATCTGATGGCGAGGGTTATGCT
CTTCAGTGTATGACGTGGGGATTGATTCCCAGTTTCACTAAGAAAAATGAGAAACCCGAT
TTCTACAAGATGTTCAATGCTCGATCAGAGTCAATAAGTGAAAAGGCTTCTTTTCGACGA
TTACTTCCTAAAAGCCGGTGTCTTGTAGCAGTAGAAGGGTTCTATGAGTGGAAAAAGGAT
GGGTCAAAAAAACAGCCTTACTACATTCATTTCAAGGATGGTAGGTCTCTTGTGTTTGCT
GCTCTTTATGATTCCTGGCAGAATTCTGAAGGTGAGATACTTTATACCTTCACTATACTG
ACAACTTCCTCATCTTCAGCTTTACAGTGGTTGCATGACAGGATGCCTGTCATTTTGAGC
AACAAGGAAGCAATTGACACATGGCTAAATGGTTCTTCCTCCTCTAAGTTTGATGTTGTG
CTTAAACCTTATGAGAATTCAGATTTGGTATGGTACCCAGTGACATCTGCAATGGGCAAG
ACATCTTTTGATGGACCAGAGTGCATTAAAGAG
>Manes_v4.1-g6641
GCAGCAGCTAAGATAGCATCACCTCTGCCTTCAAAATTGAACACCAAGGAACTCACCCGC
CACCACCCCCAACTATGGCTAGGACAGGGCCGAGCCCCGACAAGACACAACAGGCAGGTG
TTGCGGGTGTCCCTGCAAGAACATGTTTCATCTTCATATCTTTTCATGGAGCAGTTGTAT
CAGAATCAAGACTCCATGTTTTTACTGGCGGAGAGCGTGGGTTACTCATTGGCTAGCTAC
TATACTTCTCTGGGTCTCTTTGTTATCTCTGTTCCTGGCCTTTGGTCCCTTATCAAACGC
TCTGTTAAGTCCAAGATTGTGCAGAAGACGTTTATAGGTGAAGGAGAAGGGAAGAAGGCA
CCGAACCAAGTTGCCGGAGAAATATTATCTTTCTTTACTCGCAATAATTTTGTGGTCACT
GATAGAGGAGAGACCATCACGTTTGAAGGCATGATGGTTCCTAGCCGAGGCCAAGCAGCA
TTGCTTACTTTTTGCACCTGCATCAGCTTGGCAAGCGTTGCCCTTGTTCTTACTATAACA
TTTCCAGATTTTGGCAATAACTGGTTCTGGATTACCATTCTAAGTCCATTGGCAGGGGCA
TACTATTGGAAGCGAGCATCAAGAAAGGAGCAGATCAAGGTTAAAATGATGGTCGCTGAT
GATGGGACCTTAACCGAGATAGTAGTTCAAGGAGATGACCAGCAAGTAGATCAAATGAGG
AAGGAGCTTCAGCTCAGTGAAAAAGGCATGGTCTATGTTAAGGGCTTGTTTGAGAGA
>Manes_v4.1-g6527
ATGGAGAAGAGTGAAACGACGTCGTCAGGAGAAAACCCTAGGCCATGGCATTCTTATCAC
ACTGTTTACACTAACGCTAAAGCAGGTATGGAGGGAGTCGACAAAGAGAAAGTGCAGAGA
ATAGTGTATGAGATGAGCAAAGGATCAAAGTATTTTGAGAATGAGGAAAAGAAGGAGGCT
TATATGAGGCAGAAAATTGAGACCATGCGTGCCCAGTGCGCGAAGCTCACAGCGGCTGAT
GTATCTCATTACCAGATGGTGGCTGATAAAAGAATTGTAGAACTAGAAACCACACGAGAT
CTTTCAAGGATTTGGCTACATGTTGATATGGATGCTTTCTACGCTGCTGTTGAAACATTA
AGCAACCCTTCTTTAACGGGCAAGCCAATGGCTGTTGGAAGTATGTCCATGATCTCCACT
GCCAATTATGAGGCAAGGAAATTTGGGGTTCGTGCTGCCATGCCTGGATTCATTGCACGT
AAATTATGTCCAGAATTAATTTTTGTTCCCACAGACTTCAACAAGTACACTCATTACAGC
AATTTAACTAGGAAAGTTTTCCAGAAATATGATCCGCATTTCATGGCTGCTAGTTTGGAT
GAGGCGTATCTTGATATAACTGATGTCTGCAAAGAAAGGGGTGTTACTGGTGGAGAAGTT
GCCGATGAACTCAGAACCAGAGTGTATGAGGAAACTGGTCTAACATGTAGTGCTGGAGTG
GCTCCAAATCGTTTACTTGCAAAGGTTTGCTCAGATATAAATAAGCCCAATGGACAGTTT
GTTTTACCAAATGATTGGATGGCTGTCATGACATTCATATCATCACTTCCTATACGGAAG
ATTGGAGGCATTGGTAAGGTCACTGAACATATGCTGAGGGATGTTTTGGGAATTAATACG
TGTGAGGAGATGCTGCAGAAGGGTGGGTTTCTCTGTGCACTATTTTCTCGCTCTTCAGCA
GATTTTTTTCTTTCTGTGGGACTGGGGCTTGGGGGAACAGATACTCCTGAAGTCAAGTTT
CGAAAAAGTATTAGTAACGAAAGAACATTTTCTGCCACAGATGATGAGGCACTTCTTTAT
CAGAAACTAGCTGATATTGCACAGATGCTATGTACTGACATGCAAAAAGAAGGACTTCGT
GGTCGGACATTGACTCTCAAATTGAAAACTGCATCTTTTGAGGTTCGAAGCAGAGCTGTT
ACTTTGCAAAAATACATTTGTTCGGGTGAAGAAATATTGAAATATGCTTCAAAGCTGCTA
AAAGCTGAACTTCCTATTTCTCTAAGACTGATAGGATTGCGGATGTCTCATTTCAATGAA
GACAAGGCAGGTGCTCCATCTGATCCAACGCAGAGAACTCTTACCAAATTTGTTCTATCT
AGAGATGCATCCGGGAAAACTATGGGTGGTCAAAGCTCCTTGAGTTCAAATTGTAGTGAC
GAAGCCTTCATGGATGACTTGGAAACCTCTTTTCCTAATGATGAAATTAGAGATCCATGG
GATAGCTCTTGTAAACAGGATTTGGAAGATCACAATTGCACATTTGGTAATAACATCGAA
GCAGAGGAAGCTCATGAATCTTTAAGCAACAACACTGCGGAGAATGTACATGACTATAAA
TGTTCATTATGTGGGATTGAAATGCCACCAGATTTTGTTGAGGAAAGACAGGAACACTCC
GATTTTCATCTTGCCGAAAGGCTTCAGGAGAAGGAATCTAGCATCAACTCAAGAACTTCT
ATTGAGAGGCACAGGTTTGCCCAGAAGGCCATTACGTCCAGCCGAAGCTCACGTAAAAAG
CACAAGCCTTCTCCGAAGCAAGGCAGTCATCTATCCATTGATATGTATTTTGTCAAGAGC
AATCAGAACTTT
>CCID-g5941
GCCACTACTCGTCTCGAACTCGCTTCTAACGCTCTTCATGATCTTTCTCTCCGCCCCCAA
GGGAAGAAAATGCTAGTACCTCTTACGGCATCTCTCTACGTTCCTGGAACTCTCGATGAT
GCTGATAAAGTCCTTGTCGATGTCGGCACTGGATACTTCATCGAGAAAACAATGGCTGAA
GGGAAAGAATATTGTGAGCGGAAAATCAACTTGCTGAAATCTAATTATGACCAACTTATT
GAGGTTGCATCCAAGAAAAAAAGCATAGCAGATGAGGCTGGAGTTATCTTGCAGGCAAAG
TTGAGACAGACAGCTCCAACAACA
>CCID-g6458
AAGCTAAGAGAAGATTGGAGAAAACGATCAAAACCCATTCCTCCAGGAGGCACTTATCCT
GCTAAAGACCACTGCAGTCAATGTGGTTTGTGCGATACTTATTACATTGCCCATGTGAAG
AACGCCTGCGCTTTCTTAGGTGATGGAATGTCTAGGATTGAAGGCTTGGAACCAGTAGTC
CATGGCAGAGGGAGAAAAGTAGGATCACTGGACGAAACTTATTTAGGTGTTCATGAACAG
TTGTTGTACGCTCGCAAAACTAACCCTGTAGAAGGAGCACAATGGACGGGGATAGTAACG
ACCATTGCAATCGAGATGCTGAAAGCAAACATGGTTGAAGCTGTCATTTGTGTGCAGAGT
GACCCTGAGGACAGATTCACTCCAAGGCCTGTCTTGGCCAGGACACCTGAAGAAGTTCTG
GCAGCAAAAGGTGTTAAGCCAACATTATCCCCTAATCTTAATACCCTTGCCCTAGTGGAG
GCAGCTGGCGTAAAACGGCTTCTTTTCTGTGGTGTGGGTTGCCAAGTGCAAGCATTAAGA
TCTATAGAGCAACACTTGAACTTGGAAAAGCTTTATGTTCTTGGCACCAATTGTGTGGAT
AATGGTACTCGAGAGGGCCTAGACAAGTTTCTTAAGGCTGCCAGCAGTGATCCAGAAACA
GTTCTGCATTATGAATTTATGCAAGATTACAAGGTCCACTTGAAGCATTTGGATGGTCAA
ATTGAAGAGGTTCCTTATTTCTGCTTACCAGCAAATGAATTAGTTGATGTTATTGCACCA
TCTTGCTAT
>CCID-g5032
GATGATGATGATGAAGAGGACGATGAAGATGACGACGATGATGAGGATGATGAGATGGGA
GGTTTTGGTGATGATGGCGAAGAAGATGAAGAGTTGGAAAATGCAAGGTATGAAGACTTC
TTTGGTGGTAAAAAGAAAAACAGTACAAAAACCAAGCCCAGATCTCTTGATAAATCAGAA
GACATGGACACTGACAGTGAAGAAGATACTAAGGGTTTTGACCATCAGAAGAAGGGAACT
CTTTCTACCCATGAAAAACAAACTGAGAAGCTTCGCTCCAAAATAGAGCAGATGGAGAAA
GCAAACATGGAGCCTAAAACATGGACTATGCAGGGAGAGGTAACTGCAGCTAGAAGGCCA
AAGAACAGTGCATTAGAAGTTGATCTAGATTTTGAGCACAATGTGAGACCTGCGCCAGTA
ATCACAGAGGAGGTTACAGCATCCCTTGAAGATATAATTACAAAAAGGATTCTTGAGGGG
AACTTCGATGATGTTAAAAAAGCACCAAGTTTACCATCTAAAGCTCCAAAAGAAATTAAA
GAAATGGATGAGAACAAGAGCAAGAAAGGGCTTGCTGAGATATATGAGGAGGAGTATGTG
CAGAAGACTGGTCTGGCATCTGCCCCACTGTCTTTCTCAGATGAACAGAAGAAAGAGGCA
AGTCTGTTATTCAAGCATCTCTGCTTGAAGTTAGATGCTCTGTCTCATTTCCACTTCACA
CCGAAGCCGATTATTGAAGACATGTCCATACAAGCAAATGTTCCTGCTCTAGCAATGGAA
GAGATTGCACCTGTGGCAGTCTCAGATGCAGCTATGCTGGCTCCTGAGGAGGTGTTTGCT
GGCAAAGGAGATATTAAAGAAGAAGTAGAGCTAACACAAGCAGAAAGGAAGCGAAGGAGA
GCTAACAAGAAGAGGAAGTTTAAGGCTGTGTCAGCTAAAAGTATGGGAAAGAAAGCTCAG
GACAGCACAGTGTCGAATCATTCCAATGGC
>CCID-g4471
CGATCTTTTGGTTCCGCAGCATCTAAAGTTCAGAAGAATCCGTTGTTTTCAACAATAAAT
TCTGATGATTTAAGCTATTTTAAGGAGATTTTGGGGGAGAAAAATGTCCTTCAGGATGAA
GATAGGCTGTCTGCTGCAAATGTAGATTGGATGCATAAATACAAAGGCTCGAGTAAGCTT
TTGCTCCAACCAAGGTGCACTGAGGAGGTTTCAAAAATTCTTAAACATTGTAATTCTAGA
AACTTGGCCATTGTTCCACAAGGTGGCAATACTGGTCTTGTCGGTGGAAGTGTTCCTGTT
TTTGATGAGGTGATTGTCAATGTTGGTTCTATGAATAACATCATCTCCTTTGACAAGGTC
AGTGGTATACTCGTATGTGAAGCTGGATGCATATTGGAGAATCTGGATTCTTTCTTGCTT
AATCAAGGATTTATTATGCCACTTGATTTGGGTGCCAAAGGAAGCTGTCAAATTGGTGGA
AATGTTTCAACCAATGCTGGTGGCTTGCGATTTGTACGATATGGATCACTTCATGGAAAC
ATCCTTGGTCTTGAAGTTGTCCTAGCAAACGGTACCCTGCTTGACATGCTTGGGACTCTA
CGCAAAGACAATACAGGGTATGATTTGAAACAATTATTTATAGGAAGTGAAGGATCATTG
GGGATTGTAACTAAGGTTTCAATACTTACTCCTCCCAAGCTTTCTTCAACAAATCTAGCT
TTTCTTGCTTGTAAAGATTATTTTAGCTGCCAGGAGCTCCTACTGGAAGCCAAGAGAAGA
CTCGGAGAGGTTCTTTCTGCGTTTGAGTTTTTGGATAATCAATCTATGGACTTGGTTTTG
ACTCACTTAGACGGTGTTCGCAATCCATTGCTTCCCTCGATGTACAACTTCTATGTTCTT
ATTGAGACAACAGGCAGTGACGAATCTTATGACAAAGAGAAGCTTGAGGCATTCCTACTT
CGCTCAATGGAAGGTGGTTTGGTATCTGATGGTGTTATCGCACAAGACATAAACCAGGCA
TCTTCATTCTGGCGAATCCGTGAGGGTATAACAGAAGCATTGATGAAAGCTGGGGCTGTC
TACAAATATGATTTGTCCTTGCCTCTTGAGCAGATGTACAATCTTGTCGAGGAAATGCGA
CTACGGCTTGGTCAGTCAGCAAAAGTATTGGGATATGGTCACCTTGGAGATGCTAACTTG
CACCTAAATATTTCAACACCAGAGTACGACGACGCTATTTTAGCACAAATTGAACCTTTT
GTTTATGAATGGACATCCAAACACCGAGGAAGTATCAGTGCGGAGCATGGCCTTGGACTG
ATGAAAGCCAATGAAATTCACTACAGCAAATCACCTGAAACTGTACAAGTTATGGCTTCC
ATCAAGAAGTTATTGGACCCCAATGGGATACTGAACCCTTACAAAGTACTTCCACACTCC
CTC
>CCID-g7371
TCAACAAAAAGAAGATCTCATGATTTCAAGATTCATGCAAATTTAGGTGGGGGAGATGGA
GAAATCAAGAAAGCAGGGAAGAAAAAGTTCATCACCAGAGAAGAAGAACCTGAACAGTAT
TGGTTGACAGCGGGAGAAAGGGATGGAGAGAATCCCATGAAGACACCCTTACCTTACATC
ATCATATTTGGTATGTCAACTCCTTTTGTGATATTAGCCATTGCTTTCGCTAATGGTTGG
ATCAAAGTGCCCGTCAGA
>CCID-g6318
GGATTTTCTAGGGTTTTATCTTCTTTGAATCTCGATCTCTCCGAGGTTTTCTTGATAAAG
TGTTTGGTTTCAGCTGGGCAAGAACATGTTCTTAGTTCTGAATTGGATTTGGTCGATAGG
GAATTTGGATCGAAGAGAAGCTCATTGAGAACTGCTTTGTATGCTTTAGCGGAAATGGTG
GAGAATTGGGAGCTGAGTGGTCGTGGTGGTGAGATGGAGAGAAGGAAGAGAGATGGAGTT
CTAGTAGCATTGAAAAATCTTCTTAGGATGCTGGGAGAGATTGAACAGTTCTACGATTGC
ATTGGAGGAATTATCGGATATCAGATCACAGTATTAGAGCTCATGTGCCCCTCAAAATCT
GAAGTTAAGAGCATGAGTTGGTCTGCTCACCTGGATGATTCAACAAAATGCCAAATTTTA
GAAATCTATGTTCCCTCTGGATTAGATCTCTCTCAGAATATCGAATATGCATCTCAAGCA
GCATTGTGGGGAATTGAGGGTCTTCCAGAACTTGGTGAAATTTATCCTTTGGGAGGCTCT
GCGGACAGGCTTAGTTTGGTTGACCCTGACACAGGTGAATGTCTTCCTGCTGCGATGCTT
CCTTATTGTGGACGGACTTTATTGGAAGGTCTTATAAGAGATCTTCAGGCAAGAGAATTT
CTATACTTCAAGATCTATGGAAAGCAATGTATCACCCCTGTAGCAATCATGACAAGTTCA
GCTAAGAATAACCATGAGCGCATCACATCACTATGTGAAAAACTCGGATGGTTTGGGAGA
GGTCGATCGAGTTTTCAACTTTTTGAGCAGCCTCTTGTTCCAACTGTTGCTGCAGAAGAT
GGTCAATGGCTAGTTGGGAAACCATTCACTCCAGTATGCAAACCTGGTGGCCACGGTGTT
ATATGGAAACTCGCATATGACAAAGGCATTTTTCAATGGTTCTATAGCCATAGAAGAAAA
GGTGCAACTGTACGACAAGTCAGTAATGTTGTGGCTGCTACAGATTTGACCCTGTTGGCA
TTGGCAGGAATAGGTCTCAGGCATGGAAAGAAATTAGGGTTTGCATCCTGTAAGCGGAAA
CTTGGGGCTACAGAAGGAAGTAATGTTCTCATTGAGAAAAAGAATCTAGATGGAAAGTGG
GCATATGGTTTATCATGTATTGAATACACAGAATTTGATAAGTTTGGTATCACAGATGGA
CCTATTTCTCCTCTCAGCTTGCAGGCAGAATTCCCAGCCAATACAAACATATTGTATATT
GATTTAGCTTCTGCGGAGAAAGTTGCATCAAGTAAAAATGCCACCTGTTTACCAGGAATG
GTGCTTAATCTAAAAAAGCCTATTGTATATGTCGATCATCTTGGAATCCAACATAGTGTT
CCTGGGGGCAGGCTGGAATGCACAATGCAAAATATTGCTGATAACTTTATGAAATCTTAT
TCATCTCGATGTTATAAAGGTGTAGAAGATGCGCTTGACACCTTTATTGTGTACAATGAA
AGAAAGAGAGTTACATCATCTGCTAAAAGGAAAGGAAGACATACTGATACATCTTTGCAC
CAGACCCCAGATGGTGCACTATTGGACATTATACGGAATGCCTCTGATCTTCTTTCCCAC
TGTGATATAAAAATTCCCAAGATTGAAGATAATGACAAATACTTCCATTCTGGACCACCA
TTTCTCATTCTTCTGCATCCTGCTTTGGGCCCACTTTGGGAGGTCACCAGACAGAAGTTC
TATGGAGGTTCCATTTCGGAGGGGTCTGAGTTACAAATAGAGGTTGCGGAGTTCTTGTGG
AGGAATGTTCAGCTTGATGGAAGCCTGATTATTGTAGCTGATAACATCATGGGCTCAACT
AGGATAGATGAAAATGATGAGCCCATACTACAGTATGGGCATAGGTGTGGAAGATGTAAG
CTACAGAATGTCAAGGTCTTGAATAGAGGGATCGACTGGAATTCTGCTGAGAATATTTAT
TGGAAGCATGACGTTCAGAGATCCGAGACAGTTAAGATCATACTCCATGGAAATGCCGAA
TTTGAGGCAACTGATGTAGTGCTACAGGGAAATCATGTTTTCGAAGTTCCAAATGGCTAC
AAACTGCTAATTACAACAGGAAATTCAGGTTTATCAGTTAAATTAGATGCCATAGGAAAG
AAAATGAAGGACAGAGGGAGCTGGTTCTGGAAGTACAAGTTACAGGGCACGCATGTTCAA
CTTGAAATGGTAGAG
>CCID-g5853
GAGCAAAATAGACCTTTAAATTCTCAAAATGTTGCCGATGCTTTACAAAAGTACAACCTC
AAAAAGACTGCTGTTCAAAAAGCGTTGGATACTTTATGTGATAGTGGACGAATTTCATTC
AAAGAATATGGTAAGCAGAAAATATACATTGCTCGGCAAGATCAATTTGACATCCCCAAC
AGTGAAGAGCTAGATCAAATGAAGAAAGAAAAGGCCAAACTACAACAAGAGCTGGAAGAT
CAAAAGAGAACAATTAGTGAGATTGATGGAGAAATTCGAGCTCTGCAGTCAAATTTAACG
CTGGAACAAATATGTGCTAAAGAAGCCAAGCTAAGAACTGAGGTTGAAGAAATGGGGGAA
AAATTGAAC
>QZZU-g5594
AGGGCAGCGGCGGCGTCGTCGGGGGTGAAGGCTCCGAGCGACGAGAGAGTGAAGAAGGTG
CACAGCATAGAGGAGTTCGACGAGGCGCTGAGAGCGGCGAAGAACAGGCTGGTGGTGGTT
GAGTACGCGGCCAGCCACAGCGCCCACAGCAGCAAGATCTACCCTTTCATGGTGGAGCTC
AGCCGGACTTGTGGCGACGTCGAGTTCCTCCTCGTCATGGGCGACGAGTCCGACAAGACA
AGGGAGCTCTGCCAGAGGGAGAAGATCGAACAGGTGCCGCACTTCAGCTTCTACAAGAGC
ATGGAGAAGATACATGAGGAGGAAGGGATCGGGCCGGACCAGCTGATGGGGGATGTGCTC
TACTACGGTGACAGCCATTCGGCGGTGGTGCAGCTCCACTCCGGTGAGGACGTACAGGCG
TTGATCGAGGCTCACAAGGCGGACGGGAAGCTGATCGTGCTGGACGTCGGGCTGAAGCAC
TGTGGGCCGTGCGTGAAGGTCTACCCGACGGTGCTGAAGCTGTCGAGGCAGATGGAGGAC
ACGGCCGTCTTCGCCAGGATGAACGGCGACGAGAACGAGAGTTGTATGCAGTTCTTGAAG
GACATGGACGTCGTCGAGGTACCGACGTTTCTGTTCATCAGAAACGGCGAGATCGCCGGG
AGGTACGTCGGCTCCGGCAAGGGAGAGCTGATCGGAGAGATCCTTAGATATCAAGGTGTG
CGTGTCACATAT
>QZZU-g5614
GAAGAACTAGTTCTTCCTCAAGCACAGAAACACAATTCGCAAACATCTAGGAGGTATTTA
GCTTGTGGGTCCTTGATAGATTTGTGGGAGGTTGTAAGGCACGGATCTGTTGCTGATGTT
GATGTTGCCTTGGCTTCACTGAAGAAAAGTGGGGGAAACATCAATTCAAGGAATGCATTT
GGCCTCACACCTCTTCACATTGCAACATGGAGAAATCACGTTCCTATTGTTAGACGGTTG
CTAGAAGCTGGTGCCGACCCGAATGCTAAGGATGGAGAATCTGGATGGAGCAGTCTTCAT
AGGGCTTTACATTTTGGTCATCTTGCTGTGGCAAGTGTTCTGCTTCAGTCTGGGGCTTCT
ATCATATTAGAGGACTCCAAATGTAGAACACCTGTTGATCTTTTGTCTGGGCCTGTGTCG
CAAACTAATGGGAATGGGGATAATTCAGCAACGGAGGTGTTTAGTTGGGGAAGCGGTGTG
AACTATCAATTAGGGACTGGAAATGCGCACATTCAGAAATTACCATGCAAACTCGATTCT
CTTCACGGTTCATGTATTAAATCTACTTCAGCAGCAAAGTTCCATAGTGTAGCGCTAACT
GCTTGTGGTGAAGTTTATACATGGGGTTTTGGAAGGGGTGGCCGCCTGGGGCACCCCGAG
TTTGACATTCACAGTGGCCAAGCTGCTGTCATCACTCCACGACTGGTGACTTTTGGTTTA
GGGGCCCGGCGTGTTAAGGCAATTGCAGCTGCCAAACATCACACTGTTGTTGCAACAGAG
GGTGGAGATGTTTTCACTTGGGGCTCCAATAGAGAGGGTCAACTTGGATATACATCTGTA
GATACCCAGCCTACCCCTCGTAGAGTGAGTTTACTGAGGTCTAGAATAGTTGCTGTGGCT
GCTGCAAACAAACATACCGCCGTGGTTTCTGAATCAGGTGAGGTGTTTACTTGGGGTTGC
AACGAAGATGCTCAGCTTGGTTATGGCACCTCTAACTCTGCCTCGAATTACACGCCTAGA
GTGGTTGAGTATTTGAAGGGCAAAGTTTTGGTTAAAGTTGCAGCATCAAAATGTCACACA
GTTGTTCTTGGAGCTGATGGAGAGGTCTTCACTTGGGGTCACAAACTTGTAAACCCAAGA
CGTGTAGTCATATCTAGGAGCACCAAGAAATGCGGGAACACTCCACTGAAGTTTTATTAT
AATGGAAAGCATCATCATGTGACTGCAATAGCTGCTGGGATGGTACACAGTGTAGCTGTT
ACACATGATGGTGCACTATACTATTGGGCATCTTCGGATCCTGATCTTCTATGTCAACAG
CTCTATTTGTTTAGTGGAATTGTTAGTATATCTTCTGGAAAGTACTGGACTGCTGCAGTT
TTGGCTTCTGGAAATGTGTATTTGTGGGATGAGAAAACAAAAAAGGGTGAACCTCCTTTT
TCAACTCGTTTGCATGGTGTGAAGAAGGCTACATCAGTTTCCGTTGGGGAGACACATTTA
TTGATCATTAATTCCCTGTATCATCCAATATATCCTCCTAGCATAATTAATAATCCAAAG
AAGCTCAAGATGCAGTTTAGGGATGAAATGGATGAATTTGATGAAAATTTTGTGTGCAAT
AGTTTAAAAGATGAAGATGCCCTAACTGATATACAAAATGATGATGCTGAGATAAAGCTT
GTACCAAGCTTGAAATTCATCTGTGAGAAAGTAGCAGGAGAGTGCTTAGTAGAGCCACGC
AATTCTATACAAATGCTTGAAATTGCCGATTCTTTGCAAGCTGATGATTTAATGAAATAT
TGTAAGGAGATTGCTATTCGCAACCTTGATTACATTCTCACAGTCTCAACTCATACTGTT
GCTAGTGCTTCATTGGATATCCTTGCCAATCTGGAAAAATTTTTGGATTTAAAATCATCT
GAACCATGGAGTTACCGTCGACTTCCAACTGCAACAGCTACTATCCCTGTGATCCTTAAT
GGTGAAGAGGATAGTGGATTGGAGCTGCTGAAATCCCGTATAAACAATGTGCGAAAACCA
GCTTTAAACAGAGAGAGTGCTCATATATTGGATGGTATTTTTAACCCTAATGAGTACACA
AGTCAAGATGTTTGCAAACAAGTACGGGCATTAAGGAAAAAGTTGCAGCAGATTGAGGTG
CTTGAAGGGAAGCTGATGAAGGGTAATCTTCTTGATGGTCAGCAGATTGCCAAAGTTCAG
ATGAGACCATTATTAGAGCGCTCCCTTGCTGATCTTGGTGTTCAACTCGAGACCATCTCG
GGAGGAGTATCTTCCTTGCCCGATGGAAAAGTTAGCAAGAGAGTAGAGGCATCCAGAAAG
CAGAGGAGGAGGAGCAAACAAAAGGCAAAAGAAGGTGAACAGGTTGCTGGTGATATTGGG
ATTGTTGATTTAAATGCCATGGACGGTTTTGTGGATATGAAAGTTTCTCAAATTGAGCAT
GAGGAGAATCATGTGGCTTCTGAGGGAACCGAAGCTAAGCAAGTCACTACTACCTGTTGC
ACTGCTCATGATTTTATAGATGGTTCAAAGGAAGGAAGTTCACTCTCTAGAAGAACAAAG
AAGAAGAACAGAAAAGGAGGACTTTCTTTGTTCTTAAGTGGAGCTCTCGATGATGTACCG
GAAGATGTCACCCCGTCACCTCCAACACCTAAGAATGAGGGCCCTGCTTGGGGTGGTGCT
AAGATTCAGACGATGTCTGCCTCTCTTCGTGAGATACAGAATGAGCAGAGCAAAACCAAG
GGTGGCAATCCTACAAGAAGCAAAGATCTGTTTGAACTGTCTCCTGAAGAAAAAAATGAT
ACGAAGATTAGTTTGGCTTCGTTCTTGACTTCAAAACCAATACCTGTAGTCCCAGCTCAG
ATATCACAGCCCTCTAATGGAAACAAAGCCACTCCTCCATGGGTTGGCTCTGGGACACCA
CCTTCATGCTCTCGTCCTTCTCTTAAGGATATTCAGTTACAACAGGGTAAAAAACTACAA
GGCCTTTCTATAAGCCCTCAACAGAGGACCACCGGATTTTTCATTGCCAGTGCACAGGAC
AGTCCATCAGATTCCGCCGGCTCAAACCGATGGTTCAGACCAGAGGTCGAGCCCACGTCT
TCTATCCGTGCAATTCAGATCGAAGAACGAGCCGTCAAAGATCTCAAGCGCTTTTATAGC
AGCGTTAAGATTGTTAAAAACCGGTCT
>QZZU-g5981
CCGGCGATGAAGCGGCGAAGATCTGCTTCGGCATCCATGGTACCAGCCACTCCTCCAACA
CCACAAACTATCTGCAGAATCTCCCATCCCAATTCTTCCAACAAACCCAATTCACGGTCT
GCCAAGATACCCACCAGGAAACTCCTCGCCACTCTCCAATCCCCAAGTTCACAACCCAAA
GGCCCCATCAATTGGGTGCCTCTCAACCTCGGCAAATCGGAACTCTTCCTGCCTCTCACT
TTCCCCACGGGGCAAACCTTCAGGTGGAAGCAAACGGGCCCTCTTCAGTACACAGGCGTT
GTTGGTTCCCATCTTGTTTCTCTCAAACAGCTCGATGGTGGCGATGTTGCTTATTTCTTT
CACAATGTCACCTGTGAGGCTACTGCTAGGGAGGCTCTGTTGGATTTCCTCAACGTGGGT
ATCTCCTTGAGTGATATGTGGGAGGCATTTTCAGCTGCCGATTCCAGATTTGCTGAATTG
GCTCAGCACCTTGGCGGTGCCCGGGTTCTGAGACAAAATCCTCTTGAATGCCTTATTCAG
TTTATTTGTTCTTCTAATAATAATATCCGAAGGATCACTGGAATGGTCGATTTTGTATCA
TCGTTGGGGAATCATTTGGGGACGGTTGAAGGTTTCGATTTTCACCAGTTCCCATCTTTG
AGTCAGTTGTCAATGATTTCCGAGGCAGAGCTCAGAGAGGCTGGATTCGGTTATAGAGCG
AAATACATAGCTGGCGTTGTAGAAGTTTTAATATCAAAGCCCGGTGGTGGAGTGAATTGG
TTACTTTCTCTTCGGGAGTCAGATCTTCAAGATGCTATCACTATCCTATTAACTCTTCCT
GGTGTTGGTCCTAAGGTTGCAGCCTGCGTTGCTTTATTCTCTCTAGATCAACACCATGCC
ATCCCAGTTGACACTCATGTCTGGCAGATTGCCACAAGATATCTCATCCCTGAGCTCGCA
GGCATGCGTCTGACACCTAAGTTATGCAACCGTGTGGCTGATGCTTTTATAAAAAGATAT
GGAAAATATGCTGGGTGGGCACAAACTTTGCTTTTCATCGCTGAGTTACCATCGCAGAAA
GCTATCTTGCATTCAAAGTTT
>QZZU-g5656
ATGTGCGGGAGGTGCTGCTCTACTCTTGGACCTGACGATATTCCCAGGGCCTGTTATCTC
GATGGTCGCTCTGTCCATCACCAGGACACGGACCGGTACCGGCAGTCTTACAATGTTTCG
CCGGGCTGGAATCTGCTTGTGGTTAGGAGAGACGGAGGTTCTGACGATCAAGGAGTTGTT
ATTCACTGCATGAAATGGGGACTTGTACCTAGTTTCACTAAGAAAACCGAGAAACCCGAT
CACTATAGGATGTTCAATGCTCGTTCTGAATCAGTAACCGAGAAGGCTTCTTTTCGCCGG
CTTGTTCCTCATAACCGATGCCTTGTACCGGTGGATGGGTTTTTTGAATGGAAAAAAGAT
GGTTCGAAAAAGCAACCTTATTACGTTCATTTCAGAGATGGCAGGCCTCTCGTATTTGCT
GCTCTCTATGATTCTTGGAAAAATTCAGAAGGAGATATTCTATATACCTTCACCATACTG
ACAACTTCCTCGTCATCAGCTTTAGCGTGGTTGCATGACAGGATGCCCGTAATCTTAGGT
GACAAGGCGTCAACTGATATTTGGTTAAATGAGCCTTCAACCTCAAAGTTGGACATGTTA
TTAAAACCCTATGAAGAACCAGATTTGGTATGGTATCCAGTGACACCTGCAATGGGCAAA
ATTTCTTTTGATGGGCCAGAGTGTATTAAAGAGATACAACCAAAGACCGAAGAGATTAAG
CCAATTTCGAAATTTTTTGCAAAGAAAGAAAGCAGCACCCAGCAGGAGTTAAAAAAGGAA
TCTGCTGAAGCCGACGAAACAAAAAATTTGAAAGTGAAATGTGATCTGAATCACGATTTC
TTATTTACAAAAAGTGATGATCGCCAGAATTCTGATGCTTCCACAGCAACCTGCGAGGGT
CTCCCAAGCTTTCAAACCAAAAGGGAGTATGAGGATTTCTCACACAAAACAAAGCCATCT
CTAAACGATGTCAAGCGAATTGGTAGCCCGGCTAAGAAGAAGGGGAAGGTAGAAACTGCA
GGTGATGAGCAGCCCACTCTTTTTTCTTACTTTGGAAAAAGA
>QZZU-g5865
AGCTTAAATAAAAGACAAAGGATTGAGCTTGAGAGGAATTTGGGATTGAGGATGGAAAGC
ACTCTTTTTGAACAGGATTTGGCATGGGAGAAGAAGCTTGCTAAGAAGCTTAAGGTGAAG
AATGGAAAGTTAGGAGGTGTAGAGGATGAGTTACTAGAGGGTATTCCTTCCGTTCTTGAT
TTATTGGTTGAAGAAGAAATCCCTAAAGAAGTTTCGAGGAAGGGAACCAAGAATAAAACT
TCAAAAATGAAGAAACATAAAAAGGAGTTATGTAAAGAAGAATTGAATGTTGAGGTTGTT
GAGGGCTCTATGGTTAGAGTAGCTGCACAGACACAAACTTCGGGTATAGAGGGTGGATCG
GAGAGGGTTTCTTCCAAGGTAGCTACGCCAGGACGAAATTCGAAATTTGTTGTACCTCAA
TTGAGAAATCAATCAGAAGAGTTTTCTCGAGTGTCTGTACGTGTTCGAGGACTTCTAAAT
AGATTCACTGAATTAAATGTGGAATCAATAACTGAAGAAGTGTTCATGATTTTTCAGAAT
GTTGGTCATTTGGCTATTTCACAGATTATTATTGAAGAGGTCATATCATCATGTTCTGAA
GGTCCATGTGGCAATGAACAGTATGCTGCTGTATTTGCGGCCTTTGTTGCTGGCATGTCG
TGTATGGGTGGGATTGATTTTGGTGCCAAGGTTCTTGCTTTTCTTGCTAAACGATTCGAG
GATGAATACCTGAAGGAAGACAATCTTTCTCTTCGAAATCTTACTCTTCTGCTCTCCTAT
TTATATATATTTGGTGTTTGCTCGAGTGATTTGATATATGACTTCTTGATAATGCTCAGC
AAACGGTTGAAGGAGGTTGATGTTTCAATTATTTTGACAATCCTGCAATGTTGTGGGATG
AGATTAAGGAGTGATGATCCAGCTACAATGGAAAACTTCATTCGTACTATTCAGGGTAGG
GTGAATGAGTTGAAGGTGTCACAAAACTCATCTTCAAGCATGAGTAGCAAGAGAATGAAA
TTTTTGCTTGAAGAGATTTATGATATCAAGAACAACAGGAAAAGGCCTAAAGAGGTTACT
GTACAACATACTCAAATTACGAAATGGTTACAAAAGTTAAGAGTAGAAGATATTTTAATT
CGAGGAATAAAGTGGAACAGGCTTCTTGATCCAAATAAGAAAGGCCAATGGTGGTTATCG
AGAAATTTGCCTACCAGTACAGAGAACATTGAAGAGGTTACTAAAACAATTGATAAAGGG
GCCTCTGAATCACAGAAGATGTTGCAGCTTGTTGCTTCCCAACAAATGAATACTGACTCA
AGGAGAGCAATATTTTGCATAATAATGAGCAGTGAGGACTATATTGATGCTTTTGAGAAA
CTTCTACGGTTAGATTTGCCAGGGAAGCAGGATAGGGAGATCATGCGAGTTCTTGTTGAG
TGCTGCTTACAAGAGAAAGTTTTCAATAAGTACTACTGTGTTCTAGCTTCCAAGTTATGC
GACCATGACAAAAATCACAAGTTCACTTTACAGTATTGCATATGGGACCATATCAAAGAA
CTAGATAGTATGCACCTACAAAGATCAATGCACCTGGCAAAGTTTGTTGCTGAGATGCTT
GCATCATTCAGTCTCTCCCTTGTGGTATTGAAGGTTGTCGATCTAAGTGACCCAACGTGG
CTGACACCGAAACGAGTAATCCATTTTCGGATGCTCTTTGAGGCTATCTTTGAATTTTCA
GATAGGCTCGTCTGGAACATATTTACACGTATAGCTATCACCCCAAAGTATGAAACCCTA
AGAGATGGATTTGAGATTTTTGTCAAGAAGTATGTTCTGGATTCCCATAAGTCTTTCTCA
GAAAAGTTTAAGCTAACAAAGAAAGCCCTTAATAATGTTGAAGGGGTTCTT
>TQKZ-g5822
TTACCTTCCCATGTTAAGATAACAATAGCAGCGATTGCAAGAAGAAGAAGATTACTGGAT
GATAATGTGATGATGGCATTAGCTGAAAGTTCCTGGGATATCCTTGATGTATCTGATTCG
GATGTGTCTGATTATGGAATATCAGTCGTAGCAAAAAGATTTAAATGTCTACGTGCTGCT
GATATAAGCCGATGTACCAAAATCTCATCATTTGGTGTTTCTCAAATTCTGCAACATTGC
CAGTCATTACAGATTTTAAGATGGGGAGGGTGCTTGCGGAGTGAGCTTACTGCTCGTTGT
TGTTTGGGAATCTTGAAACCAACCCTAGATAACGTTGAAGGAGAGTCCTGGGAGGAACTT
GTTACTGCCGAGATTGGTCATGGTGCACATTCAATTCGCTGGCTTGTTTGGCCAAAAATT
GACAATGATTCATTGGAGACATTATCCAGTGAATGCCCACGCATTATAGTAAATCCGAAG
TCATCACCCTTTGGCTATAGAGGGGTGCATGTTCCACGTGAAGCGTTGATGAGAACAGTG
TTGGATGATTTCATACTCAAAGATATTAATGCAAAGACATGGGAAGTTAAAATTGCAACA
TCCTCATCTGTTGTTAATTCCAATGCATTGCCAATAGCAGAAAGATTTAGACTTGCATTT
GTGGAGAGAGATGCTCGATTGGCACCAAAACGAGCAAAAAATGCGAGGCAGCATAAAAGA
CGCGCAGAGAGAGATTGGGTTTCAGTGAGCACTGATGCCAAAGCAATTGCACTGGCAAGC
AAA
>TQKZ-g6221
AGTGGGCATTCTTATAAATGGAGGTTGCTCATTTCTTATGATGGCACTCGCTTTTCAGGC
TGGCAGTATCAGAAGTCACCCCCAACAATACAATGCCTTATCGAGCAAGCCTTAACCCAA
GTTACAAAACTAGAGAGAAAGGATCTTTGTTTAGTCGGTGCAAGTAGGACTGATGCAGGA
GTTCATGCTTGGGGTCAGGTGGCACACTTTTTTACACCTTTCAACTATGATAGCCTGGAA
AGTGCTCATGCAGCAATGAATGGTCTTCTTCCTCCTGATATCCGAGTTAGAGAGTTTAGT
GCAGCATTGCTTGAATTTCATGCTCGGTTTTCAGTAAGGAGCAAGATTTATACCTACAAG
ATATATAATGATGCAACTATGGACCCATTCCAGCGGCATTATGCTTATCATAGTACTTAC
AAGCTCAACACAGCTGCCATAAAGGAAGCTGCACAGTTTTTTGTTGGGGAGCACAACTTC
TCTTCTTTTGTGAATACTTCACGCACTAGCTATTCACCAAATCCTGTGAAGAATATCCTC
CGCTTTGATGTGATTGAAATGGGACCTCTTTTGCAGCTTGAAGTTGAAGGCTCTGGTTTC
CTCTACAGACAAGTTCGGAACATGGTTGCTCTGTTGCTTCAGATAGGACGGGAAGCAATT
CCGCCTGATATTGTTCCCAAGATTTTGGCTTCTTGTGATCGCAGAGAGCTTGCAAAGTAT
GCCTTAGCTGCTCCACCTCATGGTCTCTGCCTTGTAAACATCAAATACAATGAAAAACAT
TTACAGCTTCCAGCAGGCTGTCCACCTTCTAGTTTTGGTAGACATCATACTATAAGAAAA
TGCAAGTTGCCATGCTTT
>SVVG-g6883
ATGGCTTCACATGATGACCATGCTCATGACCATCATCATGACGGTCATGATCATGACCAC
CATCATGACCATGATCATAGTCATGGGGATTCAGCATCGAAGTCATGGGTGGGAGCTGAT
GGGAAAGTGTACCATAGCCATGATGGATTGGCACCACACTCACATGAACCCATATACTCC
CCTGGCTACTTCAGCAGAAGAGCTCCACCACTTCTCACCAGGGATTTCAAGGAAAGAGCT
TTCACTGTTGGGATTGGTGGCCCAGTTGGTACCGGGAAAACAGCTTTAATGCTGGCTCTG
TGTAAACTCTTGCGGGACAAGTACAGTCTAGCTGCAGTGACAAATGATATTTTCACAAAA
GAAGATGGTGAGTTCTTGGTGAAACATGGAGCACTTCCTGAGGAAAGGATACGTGCTGTG
GAAACTGGGGGCTGCCCACACGCTGCAATTCGTGAAGACATTAGCATTAACCTTGGCCCT
CTTGAGGAGCTTTCTAACTTATACAAAGCAGACCTACTTCTTTGTGAATCAGGGGGAGAT
AATTTAGCTGCCAACTTCAGCAGAGAACTGGCTGACTATATCATTTATATAATAGATGTA
TCTGGTGGTGATAAAATTCCACGGAAAGGTGGCCCTGGCATCACCCAAGCTGATCTCCTA
GTAATAAACAAGACTGACCTTGCACCAGCAGTTGGAGCTGATTTGACTGTCATGGAGCGT
GATGCACTTCGAATGCGTGATGGAGGGCCATTTGTCTTTGCTCAGGTGAAGCATGGGCTT
GGTGTAGAGGAAATCGTGAACCATGTTTTACAGGCTTGGGAAGTAACGACTGGGAAGAAG
CGTCAT
>SVVG-g5858
ATGGCGAACCGTACGGACCCAGCGGCGAAGAGCATAAGGGGGACGAACCCGCAGAACCTG
GTGGAGAAGATTCTTCGGTCGAAGATCTACCAGAACACGTACTGGAAGGAGCAGTGCTTT
GGTCTCACGGCGGAGACATTGGTTGACAAGGCCATGGAGCTCGATCACCTCGGTGGAACG
CACGGTGGTAACCGCAAGCCCACACCGTTCATGTGCCTCGTCATGAAGATGCTTCAGATC
CAGCCCGAGAAGGAGATCGTCATCGAGTTCATCAAAAACGACGATTACAAATACGTGCGG
ATACTTGGTGCTTTTTATTTGCGTCTTACAGGAACTGATGTTGATGTCTACCGGTACCTA
GAGCCTCTGTACAATGATTATAGGAAGCTAAGGCGAAAATTACCTGAAGGACACTTCTCT
TTGACACATGTGGATGAGGTTATTGATGAACTTCTGACACAAGATTATTCCTGTGACGTT
GCTTTGCCCCGTATCAAGAAAAGATGGACTCTCGAATCACTTGGTTCATTGGAACCTAGA
CAAAGCGTTTTGGAAGATGATTTTGAGGAGGAGGAAGAGAAGGAGGAGAATGAACAACTT
GATGGTTTAGAAGATGGGGCTCATGAAAAGGATTATTACCGTGGACGAAGCCCTGCCAGG
GAAAGGGATAGGGATAGAAGACGCGACCGTGACAGATACAGGGATCGAGACTATGATAGA
GAATATGACAGAGATTATGATAGGGAACGTGGACGTGGGCGAGAAAGAGATAGGGATAGA
GACAGGGACAGAGACAGGGACCGGGACCGTTACCGGCTGAGAGATGAAAAGGATTATGGT
CGTGATAGGGAGCGAGAAAGGGAGTGGGAAGGTAGGGAACGAGAGAGGCGAGACAGGGAT
CGCGGTAGGCGGAGGAGTCACTCAAGGAGCCGAAGTAGGAGTAGGGATCGAAAGGATCGT
GAGGGTGGGGAGCACCGGAAGAGACATGCACGCAGCAGCATCAGTCCCAGAAGACGGGAT
GGAGCTGAGGACAATGGCACTCGGGATGAGCCTAAGAAGAAGAAAGAGAGAAAGGAAAAG
AAAGATGATGGGACAGACCACCCAGACCCTGAGATTGCTGAAGCTAACAGGCTTCGGGCA
TCCCTTGGGTTGAAACCGTTGAAA
>SVVG-g5841
ATGCAAGGAGGATCATCAGGCATTGGATATGGTCTCAAATACCAGGCTAGATGCATTTCG
GATGTCAAAGCAGACACAGATCACACCAGCTTCATCACCGGCACTCTCAGTCTCAAAGAA
GAAAACGAGGTGCATTTGATTCGGCTTTCATCAGGTGGAACTGAGCTCATATGCGAGGGT
TTGTTCTCGCACCCGAACGAGATCTGGGACCTCGCTTCCTGTCCCTTCGATCAACGGATC
TTCTCCACTGTCTACTGTACTGGTGAATCATATGGAGCAGCAATATGGCAGATCCCTGAG
TTATATGGCGAGTTAAATTCCCCTCAGTTGGAACGAATTACCTCACTTGATGCGCATGTT
GGAAAGATTAAATGTGTTCTTTGGTGGCCCTCTGGAAGGCATGATAAGCTGATCAGCATT
GATGAGGAAACTCTTTTCTTGTGGAGTTTAGATTGTTCCAAAAAAACAGCTCAGGTACAA
TCAAAAGAGTCGGCTGGTATGTTGCACAACTTATCTGGAGGAGCATGGGATCCACATGAT
GTGAATGCTGTTGCTGCAACTTGTGAATCGGCCATCCAATTTTGGGATTTACGGACAATG
AAGAAGATAAATTCAATTGAGCGTGGGCATGTCCGCAATGTTGATTACAACCCCAAGAAG
AAGCATATATTTGTCACTGCAGAAGATGAATCTGGGATAAACATATGGGATCTTAGAAAA
CCAAAGGTTCCTATCCAAGAGCTTCCCGGACATACACACTGGTCATGGGCTGTCAAGTGT
AACCCTGAATATGACGGGCTGATTTTGAGTGCTGGTACAGACTCAACCGTCAACTTGTGG
[truncated: 3,049,091 more chars]
