# Supplementary material for: Tackling Rapid Radiations With Targeted Sequencing
Source: Front Plant Sci. 2020 Jan 9;10:1655. doi: 10.3389/fpls.2019.01655 (PMC6962237; doi:10.3389/fpls.2019.01655)
Supplement: Supplementary file 11 [file Table_2.xlsx]

## Sheet: Table 2A
Supplementary Table 2A. Treatment of samples and capture success recovering the loci targeted by the Angiosperms-353 probe kit using the DNA target file.										Locus ID	g4691	g4757	g7013	g6620	g6933	g4992	g7128	g4471	g5578	g6717	g6498	g6496	g6494	g6492	g5974	g5977	g5870	g6303	g6652	g5502	g5894	g5893	g5899	g5489	g6401	g6150	g6404	g6405	g6406	g6407	g6393	g6398	g5733	g6016	g5802	g5620	g7371	g5090	g5257
Sample ID	Species	DNA from	Extraction method	Enrichment baits	Sequencing method	Capture success	Mean length	312564	Number of loci retrieved		679	797	673	685	968	2855	1299	1315	228	1753	427	801	1365	669	815	631	599	566	1289	1138	624	715	1464	1349	664	731	684	1465	727	452	724	475	684	1254	843	1764	256	546	881
LPM304	Cyperus afrorobustus*	Herbarium	96 sample extraction protocol	Angiosperms-353	HiSeq	22.4824			199		0	114	0	300	237	138	0	0	159	156	297	408	666	390	0	0	231	78	0	906	411	0	0	213	162	0	441	75	0	72	312	0	0	462	291	429	144	135	339
2334	Cyperus albescens	Silica collection	CTAB protocol	Angiosperms-353	MiSeq	33.3791			203		486	117	0	378	150	0	0	0	0	276	297	318	1323	558	396	0	339	0	618	1173	579	0	975	0	453	0	438	0	0	0	441	0	0	1014	249	0	144	252	258
LPM257	Cyperus articulatus	Herbarium	96 sample extraction protocol	Angiosperms-353	HiSeq	30.2847			218		267	114	0	243	384	0	0	0	0	282	369	351	864	558	108	0	273	171	204	906	270	0	186	225	453	0	459	108	0	108	312	0	0	816	243	612	0	579	459
LPM305	Cyperus breviglumis*	Herbarium	96 sample extraction protocol	Angiosperms-353	HiSeq	12.1905			129		0	0	0	225	111	0	0	0	0	240	0	0	222	288	0	0	102	0	0	552	147	0	0	0	0	0	273	75	0	0	216	0	0	129	0	0	0	186	207
LPM258	Cyperus cuspidatus	Herbarium	96 sample extraction protocol	Angiosperms-353	HiSeq	14.0707			125		0	0	0	0	126	0	0	195	0	0	0	99	294	441	0	0	96	171	0	747	144	0	0	141	339	0	204	0	0	0	0	0	0	447	0	0	0	135	0
2346	Cyperus erinaceus	Herbarium	CTAB protocol	Angiosperms-353	HiSeq	34.8572			231		330	273	0	225	243	150	0	0	162	549	294	255	1335	576	132	0	273	318	246	1110	585	0	186	288	399	0	519	105	0	120	447	0	0	819	243	327	219	576	459
2319	Cyperus eriocauloides*	Herbarium	CTAB protocol	Angiosperms-353	MiSeq	24.9875			177		201	0	0	0	0	0	0	0	162	276	294	165	960	393	0	267	186	0	180	693	231	0	168	225	330	0	339	0	0	108	312	0	0	510	240	0	0	0	330
1074	Cyperus esculentus*	Silica collection	CTAB protocol	Angiosperms-353	HiSeq	35.5511			225		387	273	0	243	504	225	0	123	0	192	267	297	966	558	102	153	189	258	105	906	456	0	186	0	0	0	453	195	0	261	447	0	0	990	243	453	219	498	633
2337	Cyperus hyalinus*	Silica collection	CTAB protocol	Angiosperms-353	HiSeq	33.31			215		0	225	0	240	339	273	0	0	0	201	324	453	1335	507	399	0	273	171	261	906	579	0	288	0	225	0	453	105	0	72	447	0	0	846	171	750	213	468	459
3252	Cyperus hystricoides	Herbarium	CTAB protocol	Angiosperms-353	MiSeq	13.108			118		0	0	0	0	126	0	0	117	162	198	0	0	906	399	0	0	0	0	150	837	0	0	0	102	0	0	207	0	0	0	0	0	0	786	0	0	0	270	474
LPM259	Cyperus karlschumannii 1	Herbarium	96 sample extraction protocol	Angiosperms-353	HiSeq	20.7385			185		267	114	0	0	126	0	0	0	0	144	294	273	861	402	135	0	102	0	0	660	147	0	162	102	348	0	222	75	0	90	189	0	0	729	0	237	0	174	438
LPM260	Cyperus karlschumannii 2	Herbarium	96 sample extraction protocol	Angiosperms-353	HiSeq	10.1614			103		0	0	0	0	126	0	0	0	0	192	0	0	255	381	0	0	102	0	0	477	0	0	0	0	0	0	156	75	0	0	168	0	0	702	0	0	0	135	180
3155	Cyperus kyllingiella	Herbarium	CTAB protocol	Angiosperms-353	HiSeq	33.6881			206		393	222	0	0	0	189	0	129	165	198	369	459	1335	558	0	360	276	0	252	1122	504	0	177	345	306	0	609	219	0	198	312	0	0	546	243	519	216	339	207
98	Cyperus laevigatus	DNA bank 2471	CTAB protocol	Angiosperms-353	MiSeq	32.2648			186		270	114	0	351	243	0	201	0	0	0	294	447	1335	558	0	0	354	174	246	906	579	0	288	0	369	0	561	0	0	174	312	0	0	423	0	603	216	231	459
LPM261	Cyperus ledermannii 1	Herbarium	96 sample extraction protocol	Angiosperms-353	HiSeq	10.4225			111		0	0	0	0	126	0	0	0	0	192	0	102	189	420	0	0	102	0	0	594	0	0	0	0	0	0	123	75	0	0	0	0	0	672	0	0	0	270	309
LPM262	Cyperus ledermannii 2	Herbarium	96 sample extraction protocol	Angiosperms-353	HiSeq	10.6327			109		0	0	0	0	126	0	0	0	0	189	0	0	384	192	0	0	102	0	0	537	0	0	0	0	0	0	156	0	0	0	0	0	0	654	0	0	0	156	309
LPM242	Cyperus lipocarphioides	Herbarium	96 sample extraction protocol	Angiosperms-353	HiSeq	6.56793			70		0	0	0	225	126	0	0	0	0	0	213	0	0	339	0	0	0	165	0	441	0	0	0	0	0	0	0	0	0	0	0	0	0	0	0	0	0	0	192
LPM243	Cyperus malawicus	Herbarium	96 sample extraction protocol	Angiosperms-353	HiSeq	4.0043			47		0	0	0	276	126	0	0	0	0	192	0	0	0	0	0	0	0	0	0	351	0	0	0	0	0	0	0	0	0	0	0	0	0	330	0	129	0	0	0
LPM263	Cyperus margaritaceus 1	Herbarium	96 sample extraction protocol	Angiosperms-353	HiSeq	11.628			125		0	0	0	0	126	0	0	0	0	186	0	102	312	279	0	0	102	0	0	624	0	0	0	0	0	0	156	0	0	72	0	0	0	489	0	0	0	135	210
LPM264	Cyperus margaritaceus 2	Herbarium	96 sample extraction protocol	Angiosperms-353	HiSeq	21.2021			187		279	114	0	177	294	0	0	0	0	444	294	264	639	474	0	0	102	96	0	726	0	0	186	225	0	0	237	0	0	93	162	0	0	762	243	0	0	252	486
LPM265	Cyperus margaritaceus 3	Herbarium	96 sample extraction protocol	Angiosperms-353	HiSeq	22.4488			179		267	114	0	219	249	138	0	0	0	192	369	273	975	477	0	0	102	0	0	693	147	0	297	99	171	0	414	108	0	72	312	0	0	741	0	0	0	270	459
LPM244	Cyperus microaureus	Herbarium	96 sample extraction protocol	Angiosperms-353	HiSeq	11.7336			113		0	0	0	228	162	0	0	0	162	441	300	0	297	114	0	126	0	0	0	705	0	0	0	0	228	0	0	0	0	0	189	0	0	570	0	0	0	0	342
3161	Cyperus mindorensis 1*	Herbarium	CTAB protocol	Angiosperms-353	MiSeq	20.4121			180		0	0	0	243	150	138	0	0	0	261	0	315	240	363	135	0	141	93	147	744	270	0	0	225	207	0	234	0	0	123	189	0	0	228	0	0	144	252	339
426	Cyperus mollipes	DNA bank 21273	CTAB protocol	Angiosperms-353	MiSeq	24.7236			165		282	0	0	0	243	0	0	0	0	0	0	108	867	558	0	0	186	207	0	1059	147	0	255	0	387	0	246	0	0	72	198	0	0	921	0	0	81	240	234
LPM267	Cyperus nduru 1	Herbarium	96 sample extraction protocol	Angiosperms-353	HiSeq	3.02146			35		0	0	0	0	0	0	0	0	0	0	0	0	0	114	0	0	0	0	0	141	0	0	0	0	0	0	135	0	0	0	0	0	0	171	0	0	0	0	0
LPM268	Cyperus nduru 2	Herbarium	96 sample extraction protocol	Angiosperms-353	HiSeq	30.0841			220		267	114	0	228	294	150	0	0	0	198	369	273	1335	558	0	0	186	186	246	1086	270	0	186	225	453	0	390	108	0	72	312	0	0	765	243	384	0	270	459
1110	Cyperus niveus 1	Silica collection	CTAB protocol	Angiosperms-353	HiSeq	33.0662			199		420	222	0	0	411	150	0	0	0	198	342	549	1335	558	0	0	273	0	246	1122	435	0	186	0	453	0	453	0	0	174	312	0	0	819	243	456	0	285	483
LPM271	Cyperus niveus 2	Herbarium	96 sample extraction protocol	Angiosperms-353	HiSeq	21.0408			167		267	0	0	228	126	0	0	129	0	186	282	165	1221	510	0	0	72	0	0	906	225	0	186	102	0	0	357	108	0	108	312	0	0	765	0	0	0	207	396
LPM272	Cyperus niveus 3	Herbarium	96 sample extraction protocol	Angiosperms-353	HiSeq	15.6966			123		0	0	0	0	126	0	0	129	0	0	0	210	855	189	0	0	0	0	0	744	129	0	0	0	0	0	246	75	0	108	168	0	0	765	0	0	0	204	339
LPM273	Cyperus niveus 4	Herbarium	96 sample extraction protocol	Angiosperms-353	HiSeq	17.4204			146		0	0	0	0	294	0	0	0	0	198	294	102	948	393	0	0	102	0	246	744	147	0	0	0	0	0	207	0	0	0	222	0	0	768	0	0	0	270	363
LPM269	Cyperus niveus var. tisserantii 1	Herbarium	96 sample extraction protocol	Angiosperms-353	HiSeq	16.3886			140		0	0	0	0	294	0	0	0	0	192	0	102	864	276	0	0	186	0	0	744	147	0	0	99	0	0	414	75	0	108	189	0	0	642	0	0	0	135	189
LPM270	Cyperus niveus var. tisserantii 2	Herbarium	96 sample extraction protocol	Angiosperms-353	HiSeq	13.8605			127		0	0	0	0	126	0	0	0	0	180	0	102	864	417	0	0	102	0	0	744	102	0	0	120	0	0	207	75	0	108	0	0	0	699	0	0	0	135	210
3248	Cyperus papyrus*	silica collection	CTAB protocol	Angiosperms-353	HiSeq	33.8379			213		249	396	0	0	498	0	240	0	0	192	369	549	1335	558	291	0	273	171	303	1104	585	0	186	0	0	0	453	102	0	261	312	0	0	975	243	684	213	648	207
2338	Cyperus pedunculatus	Herbarium	CTAB protocol	Angiosperms-353	HiSeq	36.5119			229		450	351	231	216	453	420	111	0	162	570	294	474	1176	558	291	0	102	93	285	930	504	0	288	0	228	0	303	105	0	0	513	0	0	819	285	237	219	297	459
1072	Cyperus polystachyos	Silica collection	CTAB protocol	Angiosperms-353	HiSeq	33.1641			211		0	0	0	351	384	405	0	0	0	192	363	426	1029	576	102	186	273	234	258	1077	624	0	186	0	453	0	447	108	0	0	447	0	0	891	0	0	144	216	459
LPM303	Cyperus richardii 1*	Herbarium	96 sample extraction protocol	Angiosperms-353	HiSeq	10.4955			102		0	0	0	0	126	0	0	0	0	0	0	0	270	318	0	0	102	0	0	828	147	0	0	102	0	0	0	0	0	0	0	0	0	711	0	0	0	0	225
LPM266	Cyperus sp.	Herbarium	96 sample extraction protocol	Angiosperms-353	HiSeq	30.4066			212		285	114	0	228	168	0	0	0	162	198	369	309	1335	558	0	0	102	180	228	828	270	0	186	225	453	0	453	0	0	0	0	0	0	819	243	366	0	270	483
3156	Cyperus subparadoxus	Herbarium	CTAB protocol	Angiosperms-353	HiSeq	35.2344			235		231	198	0	246	381	156	120	120	0	408	294	561	1335	552	0	0	243	351	309	906	582	0	186	0	231	0	453	117	0	159	426	0	0	642	225	246	0	231	459
Cypascocapensis	Cyperus ascocapensis	Silica collection	Kit or CTAB protocol	Cyperaceae-specific	MiSeq	6.34334			27		0	0	0	0	0	0	132	186	0	0	0	0	615	0	0	0	0	0	0	0	0	0	0	0	0	0	0	0	447	0	0	0	0	0	0	0	0	0	0
Cypbrevifolius	Cyperus brevifolius	Silica collection	Kit or CTAB protocol	Cyperaceae-specific	MiSeq	6.30399			31		0	0	0	0	0	0	0	1035	0	0	0	0	432	0	0	0	0	0	0	0	0	0	0	0	0	0	0	0	0	0	0	0	0	0	144	0	0	0	0
Cypesculentus	Cyperus esculentus bis	Silica collection	Kit or CTAB protocol	Cyperaceae-specific	MiSeq	7.64195			36		0	0	0	0	0	0	0	417	0	0	0	0	1005	0	0	0	0	0	0	0	0	0	0	0	0	0	0	0	0	0	0	0	0	0	150	567	0	0	0
Cypmelanospermus	Cyperus melanospermus	Silica collection	Kit or CTAB protocol	Cyperaceae-specific	MiSeq	6.93554			32		0	0	0	0	0	0	0	897	0	0	0	0	0	0	0	0	0	0	0	0	0	0	0	0	0	0	0	0	0	0	0	0	0	0	144	693	0	0	0
Cypmindorensis	Cyperus mindorensis 2	Silica collection	Kit or CTAB protocol	Cyperaceae-specific	MiSeq	7.07855			34		0	0	0	0	0	0	0	882	0	0	0	0	285	0	0	0	0	0	0	0	0	0	0	0	0	0	0	0	0	0	0	0	0	0	138	687	0	0	0
Cyprichardii	Cyperus richardii 2	Silica collection	Kit or CTAB protocol	Cyperaceae-specific	MiSeq	8.35029			41		0	0	0	0	0	0	261	495	0	0	0	0	459	0	0	0	0	0	0	0	0	0	0	0	0	0	0	0	0	0	0	0	0	0	0	678	0	0	0
Cyprotundus	Cyperus rotundus	Silica collection	Kit or CTAB protocol	Cyperaceae-specific	MiSeq	6.59289			30		0	0	0	0	0	0	0	198	0	0	0	0	909	0	0	0	0	0	0	0	0	0	0	0	0	0	0	0	0	0	0	0	0	0	150	0	0	0	0
Cypruwenzoriensis	Cyperus ruwenzoriensis	Silica collection	Kit or CTAB protocol	Cyperaceae-specific	MiSeq	4.58306			21		0	0	0	0	0	0	0	501	0	0	0	0	285	0	0	0	0	0	0	0	0	0	0	0	0	0	0	0	0	0	0	0	0	0	138	0	0	0	0
					Average capture success	19.1067		Average retrieved loci	139.5	Average loci success	8.24448	4.00125	0.343239	7.40146	8.39256	0.886865	0.819861	4.22281	5.68421	4.39989	16.9813	10.6255	25.2396	23.7937	2.56564	1.73059	9.43072	5.50707	3.51435	26.6072	15.0048	0	3.37705	2.27057	10.012	0	16.693	1.42526	0.614856	6.04646	11.2956	0	0	19.8062	5.35231	5.13435	8.48438	15.9725	14.2032
					Angiosperms-353 accessions only	21.7126		Angiosperms-353 accessions only	162.237	Angiosperms-353 accessions only	8.24448	4.00125	0.343239	7.40146	8.39256	0.886865	0.517321	0.71635	5.68421	4.39989	16.9813	10.6255	22.3165	23.7937	2.56564	1.73059	9.43072	5.50707	3.51435	26.6072	15.0048	0	3.37705	2.27057	10.012	0	16.693	1.42526	0	6.04646	11.2956	0	0	19.8062	4.3274	3.64626	8.48438	15.9725	14.2032
					Cyperaceae-specific accessions only	6.7287		Cyperaceae-specific accessions only	31.5	Cyperaceae-specific accessions only	0	0	0	0	0	0	0.30254	3.50646	0	0	0	0	2.92308	0	0	0	0	0	0	0	0	0	0	0	0	0	0	0	0.614856	0	0	0	0	0	1.02491	1.4881	0	0	0
										Angiosperms-353 accessions per locus	18	17	1	20	35	12	6	15	8	31	23	29	42	37	10	5	32	17	18	38	28	0	20	17	20	0	34	20	1	22	27	0	0	37	21	19	12	32	35
										Percentage for which locus was retrieved	47.3684	44.7368	2.63158	52.6316	92.1053	31.5789	15.7895	39.4737	21.0526	81.5789	60.5263	76.3158	110.526	97.3684	26.3158	13.1579	84.2105	44.7368	47.3684	100	73.6842	0	52.6316	44.7368	52.6316	0	89.4737	52.6316	2.63158	57.8947	71.0526	0	0	97.3684	55.2632	50	31.5789	84.2105	92.1053
										Average percentage of loci retrieved	47.8381
[truncated: 314 more columns]

## Sheet: Table 2B
Supplementary Table 2B. Treatment of samples and capture success recovering the loci targeted by the Angiosperms-353 probe kit using the AA target file.										Locus ID	g4691	g4757	g7013	g6620	g6933	g4992	g7128	g4471	g5578	g6717	g6498	g6496	g6494	g6492	g5974	g5977	g5870	g6303	g6652	g5502	g5894	g5893	g5899	g5489	g6401	g6150	g6404	g6405	g6406	g6407	g6393	g6398	g5733	g6016	g5802	g5620	g7371	g5090	g5257
Sample ID	Species	DNA from	Extraction method	Enrichment baits	Sequencing method	Capture success	Mean length	312564	Number of loci retrieved		679	797	673	685	968	2855	1299	1315	228	1753	427	801	1365	669	815	631	599	566	1289	1138	624	715	1464	1349	664	731	684	1465	727	452	724	475	684	1254	843	1764	256	546	881
LPM304	Cyperus afrorobustus*	Herbarium	96 sample extraction protocol	Angiosperms-353	HiSeq	38.7914			277		0	222	120	354	237	147	375	327	156	570	291	258	783	357	102	0	306	171	0	906	288	162	225	471	345	0	447	414	0	108	447	138	0	681	285	903	144	480	339
2334	Cyperus albescens	Silica collection	CTAB protocol	Angiosperms-353	MiSeq	52.818			278		330	558	168	498	150	741	189	291	165	831	336	306	1323	585	483	0	435	375	684	1125	579	213	1062	846	453	0	438	330	0	0	447	312	0	990	243	828	210	480	459
LPM257	Cyperus articulatus	Herbarium	96 sample extraction protocol	Angiosperms-353	HiSeq	47.0889			287		273	396	120	498	492	438	282	291	168	1164	294	426	864	282	291	0	414	324	873	906	222	165	318	462	453	0	558	372	0	72	81	543	0	816	222	894	0	579	459
LPM305	Cyperus breviglumis*	Herbarium	96 sample extraction protocol	Angiosperms-353	HiSeq	17.0595			170		0	0	0	255	138	0	114	291	156	513	0	0	222	393	0	0	102	171	255	537	147	0	0	192	0	0	174	0	0	0	189	0	0	669	0	0	0	270	207
LPM258	Cyperus cuspidatus	Herbarium	96 sample extraction protocol	Angiosperms-353	HiSeq	18.8995			160		0	0	0	153	138	0	114	291	0	264	0	138	294	453	0	0	186	171	0	765	0	0	0	120	339	0	204	0	0	0	0	0	0	489	0	0	0	135	342
2346	Cyperus erinaceus	Herbarium	CTAB protocol	Angiosperms-353	HiSeq	57.9904			298		504	456	0	498	399	570	114	399	171	1173	294	645	1335	552	438	249	492	588	840	1110	513	165	687	972	453	0	609	420	0	195	447	402	0	819	276	888	144	498	459
2319	Cyperus eriocauloides*	Herbarium	CTAB protocol	Angiosperms-353	MiSeq	35.1835			236		486	0	0	336	0	384	147	291	168	801	294	303	1335	393	129	333	282	171	540	693	147	0	207	345	453	0	396	330	0	72	447	0	0	930	246	0	0	195	459
1074	Cyperus esculentus*	Silica collection	CTAB protocol	Angiosperms-353	HiSeq	58.1324			301		357	618	120	498	411	147	114	333	177	1215	294	306	1335	552	483	492	492	588	372	906	456	198	864	975	453	0	609	420	0	261	609	0	0	819	399	894	144	519	633
2337	Cyperus hyalinus*	Silica collection	CTAB protocol	Angiosperms-353	HiSeq	59.409			303		489	435	201	498	441	1197	369	333	168	924	432	612	1335	597	594	459	459	273	729	906	579	165	954	213	453	0	609	420	246	162	447	0	0	864	243	828	144	480	576
3252	Cyperus hystricoides	Herbarium	CTAB protocol	Angiosperms-353	MiSeq	15.1687			139		0	0	0	0	150	0	0	225	168	246	0	0	702	201	0	126	0	171	150	885	0	0	0	120	0	0	207	0	0	0	0	0	0	255	0	0	0	270	330
LPM259	Cyperus karlschumannii 1	Herbarium	96 sample extraction protocol	Angiosperms-353	HiSeq	28.7346			239		267	222	120	0	138	378	126	219	177	459	360	303	1131	549	0	0	102	171	96	909	147	0	186	102	348	0	222	0	0	108	189	0	0	729	231	441	0	135	330
LPM260	Cyperus karlschumannii 2	Herbarium	96 sample extraction protocol	Angiosperms-353	HiSeq	11.2047			118		0	0	0	0	138	0	0	123	168	246	0	0	255	381	0	0	102	168	0	537	0	0	0	0	0	0	156	0	0	0	189	0	0	699	168	0	0	135	180
3155	Cyperus kyllingiella	Herbarium	CTAB protocol	Angiosperms-353	HiSeq	56.2426			293		573	396	0	498	360	429	114	453	168	1350	294	570	1335	552	153	492	435	372	696	906	381	0	660	783	453	0	609	126	0	471	447	0	0	969	249	825	144	567	621
98	Cyperus laevigatus	DNA bank 2471	CTAB protocol	Angiosperms-353	MiSeq	49.1535			262		285	387	0	498	399	531	285	381	165	792	294	591	1335	600	240	0	594	369	684	906	579	165	267	297	474	0	609	420	0	174	447	0	0	969	0	894	213	519	459
LPM261	Cyperus ledermannii 1	Herbarium	96 sample extraction protocol	Angiosperms-353	HiSeq	12.5773			129		0	129	0	0	138	0	0	0	162	0	0	102	189	417	0	0	102	0	0	537	135	0	0	0	0	0	123	0	0	0	189	0	0	708	0	0	0	273	309
LPM262	Cyperus ledermannii 2	Herbarium	96 sample extraction protocol	Angiosperms-353	HiSeq	12.8623			136		0	129	0	0	138	0	0	180	135	630	0	93	339	429	0	0	102	0	0	537	0	0	0	0	0	0	156	0	0	0	0	0	0	381	0	0	0	135	180
LPM242	Cyperus lipocarphioides	Herbarium	96 sample extraction protocol	Angiosperms-353	HiSeq	8.58736			84		0	117	0	333	138	147	0	0	0	240	327	0	0	339	0	0	0	171	0	453	0	0	0	0	0	0	0	0	0	0	0	0	0	0	0	0	0	0	192
LPM243	Cyperus malawicus	Herbarium	96 sample extraction protocol	Angiosperms-353	HiSeq	4.38054			54		0	0	0	276	0	0	0	0	0	0	0	0	0	0	0	0	0	0	0	351	0	0	0	0	0	0	0	0	0	0	0	0	0	411	0	0	0	0	0
LPM263	Cyperus margaritaceus 1	Herbarium	96 sample extraction protocol	Angiosperms-353	HiSeq	14.7147			144		0	0	0	0	150	144	0	219	162	264	0	195	468	297	0	0	102	171	0	537	0	0	0	0	0	0	156	0	0	0	0	0	0	462	0	0	0	135	210
LPM264	Cyperus margaritaceus 2	Herbarium	96 sample extraction protocol	Angiosperms-353	HiSeq	31.8002			251		279	309	120	183	150	387	243	291	141	489	294	375	1071	273	0	0	186	171	165	735	138	168	186	348	246	0	351	150	0	108	312	0	0	669	267	438	0	270	459
LPM265	Cyperus margaritaceus 3	Herbarium	96 sample extraction protocol	Angiosperms-353	HiSeq	33.7544			247		267	252	0	498	282	384	126	138	165	519	294	408	1110	384	0	0	102	171	105	765	150	165	297	228	0	0	570	0	0	270	474	0	0	759	0	0	0	270	339
LPM244	Cyperus microaureus	Herbarium	96 sample extraction protocol	Angiosperms-353	HiSeq	17.8591			149		258	0	0	354	0	0	0	129	162	519	291	0	423	291	0	126	0	0	0	705	0	0	0	0	228	0	174	0	0	0	0	0	0	660	0	0	0	219	342
3161	Cyperus mindorensis 1*	Herbarium	CTAB protocol	Angiosperms-353	MiSeq	31.5891			236		270	0	0	348	0	147	114	432	162	621	0	240	855	462	102	0	141	210	174	657	147	0	0	402	270	0	384	333	0	159	447	150	0	771	252	0	144	480	210
426	Cyperus mollipes	DNA bank 21273	CTAB protocol	Angiosperms-353	MiSeq	33.6929			207		282	555	159	0	0	237	0	405	168	1044	0	381	1068	600	147	0	282	207	498	1059	147	0	255	0	210	0	420	0	0	72	447	0	0	810	0	0	0	0	243
LPM267	Cyperus nduru 1	Herbarium	96 sample extraction protocol	Angiosperms-353	HiSeq	3.36507			39		0	0	0	0	0	0	0	0	0	0	0	0	0	114	0	0	0	0	0	141	0	0	0	0	0	0	135	0	0	0	0	0	0	171	0	0	0	0	0
LPM268	Cyperus nduru 2	Herbarium	96 sample extraction protocol	Angiosperms-353	HiSeq	46.0245			294		279	351	120	324	315	384	396	291	168	801	294	408	1335	552	120	132	282	366	522	993	147	165	360	369	417	0	558	345	0	0	474	543	0	789	258	516	144	498	459
1110	Cyperus niveus 1	Silica collection	CTAB protocol	Angiosperms-353	HiSeq	56.1677			300		420	600	168	468	432	705	597	399	165	1071	294	699	1275	552	192	0	348	192	684	1122	435	165	864	972	453	0	453	402	0	483	675	543	0	819	426	894	144	480	522
LPM271	Cyperus niveus 2	Herbarium	96 sample extraction protocol	Angiosperms-353	HiSeq	27.793			218		267	222	120	285	138	384	114	291	171	519	294	258	1128	513	0	0	102	171	204	906	147	0	186	225	0	0	396	0	0	180	312	0	0	798	216	0	0	243	339
LPM272	Cyperus niveus 3	Herbarium	96 sample extraction protocol	Angiosperms-353	HiSeq	21.8326			175		0	0	0	0	0	123	0	303	165	276	0	297	510	408	0	0	210	171	0	744	90	0	0	0	0	0	246	0	0	72	189	0	0	732	0	903	0	252	339
LPM273	Cyperus niveus 4	Herbarium	96 sample extraction protocol	Angiosperms-353	HiSeq	25.572			202		0	210	0	0	138	387	240	219	168	519	294	102	948	522	0	0	0	171	204	744	150	168	0	0	0	0	246	0	0	72	189	0	0	510	0	0	0	270	459
LPM269	Cyperus niveus var. tisserantii 1	Herbarium	96 sample extraction protocol	Angiosperms-353	HiSeq	22.1897			182		0	105	0	0	150	384	111	219	168	519	0	102	843	276	0	0	198	171	0	744	147	0	0	102	0	0	207	0	0	72	189	0	0	720	0	0	0	252	459
LPM270	Cyperus niveus var. tisserantii 2	Herbarium	96 sample extraction protocol	Angiosperms-353	HiSeq	17.7957			155		0	0	0	0	150	0	111	225	165	519	0	195	864	420	0	0	198	171	0	744	0	0	186	120	0	0	207	0	0	72	189	0	0	729	0	0	0	135	210
3248	Cyperus papyrus*	silica collection	CTAB protocol	Angiosperms-353	HiSeq	59.9128			293		249	555	234	498	498	885	348	399	165	795	294	627	1335	552	435	327	474	396	642	1104	585	165	282	969	453	0	609	351	0	462	669	0	0	816	324	837	210	648	540
2338	Cyperus pedunculatus	Herbarium	CTAB protocol	Angiosperms-353	HiSeq	60.1758			305		543	618	234	498	381	789	786	333	168	1365	294	612	1335	552	468	225	351	354	849	1077	504	165	561	969	453	0	609	402	0	210	513	0	0	819	402	894	144	543	633
1072	Cyperus polystachyos	Silica collection	CTAB protocol	Angiosperms-353	HiSeq	57.6266			300		549	615	234	498	255	834	381	333	168	1353	294	795	1335	552	393	501	456	327	816	1077	576	165	738	498	453	0	543	210	0	309	447	309	105	819	246	846	144	498	642
LPM303	Cyperus richardii 1*	Herbarium	96 sample extraction protocol	Angiosperms-353	HiSeq	13.3797			132		0	0	120	132	153	282	0	0	0	252	0	120	414	318	0	0	102	171	0	828	147	0	0	249	0	0	0	0	0	0	189	0	0	432	264	0	0	135	207
LPM266	Cyperus sp.	Herbarium	96 sample extraction protocol	Angiosperms-353	HiSeq	46.5274			280		285	555	120	498	315	387	240	291	168	1083	294	246	1335	552	0	0	198	390	309	828	147	168	186	225	453	0	570	351	0	207	189	543	0	819	258	591	144	480	459
3156	Cyperus subparadoxus	Herbarium	CTAB protocol	Angiosperms-353	HiSeq	56.5468			309		498	399	120	498	393	828	114	333	168	1434	294	306	1335	552	489	270	402	621	585	906	459	165	831	297	453	0	609	666	0	186	480	543	0	816	240	939	180	519	414
Cypascocapensis	Cyperus ascocapensis	Silica collection	Kit or CTAB protocol	Cyperaceae-specific	MiSeq	11.7067			40		0	0	0	0	0	0	1143	1077	0	0	0	0	1023	0	0	0	0	0	0	0	0	0	0	0	0	0	0	0	831	0	0	0	0	0	849	900	0	0	0
Cypbrevifolius	Cyperus brevifolius	Silica collection	Kit or CTAB protocol	Cyperaceae-specific	MiSeq	13.3298			45		0	0	0	0	0	0	1209	1416	0	0	0	0	909	0	0	0	0	0	0	0	0	0	0	0	0	0	0	0	756	0	0	0	0	0	420	828	0	0	0
Cypesculentus	Cyperus esculentus bis	Silica collection	Kit or CTAB protocol	Cyperaceae-specific	MiSeq	13.3768			45		0	0	0	0	0	0	1206	1350	0	0	0	108	1023	0	0	0	0	0	0	0	0	0	0	0	0	0	0	0	756	0	0	0	0	0	852	894	0	0	0
Cypmelanospermus	Cyperus melanospermus	Silica collection	Kit or CTAB protocol	Cyperaceae-specific	MiSeq	11.2902			45		0	0	0	0	0	0	681	1428	0	0	0	0	852	0	0	0	0	0	0	0	0	0	0	0	0	0	0	0	756	0	0	0	0	0	195	828	0	0	0
Cypmindorensis	Cyperus mindorensis 2	Silica collection	Kit or CTAB protocol	Cyperaceae-specific	MiSeq	12.9813			47		0	0	0	0	0	0	1185	1428	0	0	0	0	765	0	0	0	0	0	0	0	0	0	0	0	0	0	0	0	756	0	0	0	0	0	195	837	0	0	0
Cyprichardii	Cyperus richardii 2	Silica collection	Kit or CTAB protocol	Cyperaceae-specific	MiSeq	15.8502			53		0	0	0	0	0	0	1269	1380	0	0	0	0	1023	0	0	0	0	0	0	0	0	0	0	0	0	0	0	0	756	0	0	0	0	0	852	828	0	0	0
Cyprotundus	Cyperus rotundus	Silica collection	Kit or CTAB protocol	Cyperaceae-specific	MiSeq	12.1002			39		0	0	0	0	0	0	1080	1092	0	0	0	0	1023	0	0	0	0	0	0	0	0	0	0	0	0	0	0	0	756	0	0	0	0	0	153	894	0	0	0
Cypruwenzoriensis	Cyperus ruwenzoriensis	Silica collection	Kit or CTAB protocol	Cyperaceae-specific	MiSeq	9.30241			35		0	0	0	0	0	0	1080	1305	0	0	0	0	909	0	0	0	0	0	0	0	0	0	0	0	0	0	0	0	756	0	0	0	0	0	537	0	0	0	0
					Average capture success	29.6205		Average retrieved loci	185.457	Average loci success	11.7968	11.808	3.86033	15	8.16632	4.47636	11.6374	15.3262	23.8553	14.478	16.4754	13.8914	29.7626	24.4753	6.45276	5.91442	14.5893	15.6466	9.05818	26.6178	13.2837	4.04476	7.07787	8.79985	13.2018	0	19.8377	4.41092	8.76066	10.0819	15.1367	8.47579	0.153509	20.8278	11.5872	11.4864	9.36328	21.9725	15.9126
					Angiosperms-353 accessions only	33.2264		Angiosperms-353 accessions only	215.316	Angiosperms-353 accessions only	11.7968	11.808	3.86033	15	8.16632	4.47636	4.82217	7.3597	23.8553	14.478	16.4754	13.7566	24.2484	24.4753	6.45276	5.91442	14.5893	15.6466	9.05818	26.6178	13.2837	4.04476	7.07787	8.79985	13.2018	0	19.8377	4.41092	0.338377	10.0819	15.1367	8.47579	0.153509	20.8278	6.77936	8.07993	9.36328	21.9725	15.9126
					Cyperaceae-specific accessions only	12.4922		Cyperaceae-specific accessions only	43.625	Cyperaceae-specific accessions only	0	0	0	0	0	0	6.81524	7.96654	0	0	0	0.134831	5.51429	0	0	0	0	0	0	0	0	0	0	0	0	0	0	0	8.42228	0	0	0	0	0	4.80783	3.40646	0	0	0
										Angiosperms-353 accessions per locus	22	25	17	26	31	28	34	41	33	35	23	32	43	37	17	12	32	33	24	38	28	17	22	27	22	0	35	18	9	24	30	10	1	37	29	25	15	34	36
										Percentage for which locus was retrieved	57.8947	65.7895	44.7368	68.4211	81.5789	73.6842	89.4737	107.895	86.8421	92.1053	60.5263	84.2105	113.158	97.3684	44.7368	31.5789	84.2105	86.8421	63.1579	100	73.6842	44.7368	57.8947	71.0526	57.8947	0	92.1053	47.3684	23.6842	63.1579	78.9474	26.3158	2.63158	97.3684	76.3158	65.7895	39.4737	89.4737	94.7368
										Average percentage of loci retrieved	63.5977
[truncated: 314 more columns]

## Sheet: Table 2C
Supplementary Table 2C. Treatment of samples and capture success recovering the loci targeted by the Cyperaceae-specific probe kit using the DNA target file.										Locus ID	56863C1_862	20916_g1_i1	64187C1_1082	21108_g1_i1	21439_g2_i1	15979_g1_i1	13734_g1_i2	75355C1_1078	19613_g1_i2	19355_g1_i1	20217_g1_i7	16831_g1_i1	18970_g1_i5	17840_g1_i1	14885_g1_i1	6734_g1_i1	21875C1_814	20051_g1_i1	8692_g1_i1	20938_g1_i2	10614_g1_i1	14419_g1_i1	15280_g1_i2	20825_g1_i1	21882_g1_i1	14597C1_1217	17823C1_896	9663_g1_i1	21410_g6_i2	17534_g1_i1	8873_g1_i1	16277_g1_i1	19465_g1_i1	21847_g5_i7	19550_g1_i2	11184_g1_i1	21198_g1_i1	77627C1_1071	1789_g1_i1
Sample ID	Species	DNA from	Extraction method	Enrichment baits	Sequencing method	Capture success	Mean Length	1032784	Number of loci retrieved		862	2327	1082	2260	3322	2524	2742	1078	1905	2020	928	2206	1178	2120	2096	1115	814	1917	1910	3785	925	1406	1775	3828	2925	1217	896	3382	950	1755	1639	1436	1354	2253	1700	1779	3491	1071	2050
LPM304	Cyperus afrorobustus*	Herbarium	96 sample extraction protocol	Angiosperms-353	HiSeq	2.79904			82		0	0	0	0	0	0	0	0	0	0	0	0	0	0	0	0	0	0	0	0	0	0	0	0	0	0	0	0	192	0	0	0	0	0	222	0	0	0	978
2334	Cyperus albescens	Silica collection	CTAB protocol	Angiosperms-353	MiSeq	4.34525			73		0	0	0	0	0	0	0	0	0	0	0	0	0	0	0	0	0	0	0	0	0	0	0	0	0	0	0	0	654	0	0	0	0	0	483	0	0	0	1611
LPM257	Cyperus articulatus	Herbarium	96 sample extraction protocol	Angiosperms-353	HiSeq	4.59157			98		0	0	0	0	246	0	0	0	0	0	0	0	111	0	0	0	0	0	0	381	0	0	0	0	0	0	0	0	717	0	0	0	0	105	0	0	0	0	1638
LPM305	Cyperus breviglumis*	Herbarium	96 sample extraction protocol	Angiosperms-353	HiSeq	0			0		0	0	0	0	0	0	0	0	0	0	0	0	0	0	0	0	0	0	0	0	0	0	0	0	0	0	0	0	0	0	0	0	0	0	0	0	0	0	0
LPM258	Cyperus cuspidatus	Herbarium	96 sample extraction protocol	Angiosperms-353	HiSeq	1.91773			39		0	0	0	0	0	0	0	0	0	0	0	0	0	0	0	0	0	0	0	0	0	0	0	0	0	0	0	0	441	0	0	0	0	0	0	0	0	0	1557
2346	Cyperus erinaceus	Herbarium	CTAB protocol	Angiosperms-353	HiSeq	0			0		0	0	0	0	0	0	0	0	0	0	0	0	0	0	0	0	0	0	0	0	0	0	0	0	0	0	0	0	0	0	0	0	0	0	0	0	0	0	0
2319	Cyperus eriocauloides*	Herbarium	CTAB protocol	Angiosperms-353	MiSeq	2.74791			51		0	0	0	0	0	0	0	0	0	0	0	0	0	0	0	0	0	0	0	0	0	0	0	0	0	0	0	0	744	0	0	0	0	0	0	0	0	0	1551
1074	Cyperus esculentus*	Silica collection	CTAB protocol	Angiosperms-353	HiSeq	0			0		0	0	0	0	0	0	0	0	0	0	0	0	0	0	0	0	0	0	0	0	0	0	0	0	0	0	0	0	0	0	0	0	0	0	0	0	0	0	0
2337	Cyperus hyalinus*	Silica collection	CTAB protocol	Angiosperms-353	HiSeq	0			0		0	0	0	0	0	0	0	0	0	0	0	0	0	0	0	0	0	0	0	0	0	0	0	0	0	0	0	0	0	0	0	0	0	0	0	0	0	0	0
3252	Cyperus hystricoides	Herbarium	CTAB protocol	Angiosperms-353	MiSeq	1.43263			33		0	0	0	0	0	0	0	0	0	0	0	0	0	0	0	0	0	0	0	0	0	0	0	0	0	0	0	0	0	0	0	0	0	0	0	0	0	0	1095
LPM259	Cyperus karlschumannii 1	Herbarium	96 sample extraction protocol	Angiosperms-353	HiSeq	2.76941			65		0	0	0	0	0	0	0	0	0	0	0	0	0	0	0	0	0	0	0	0	0	0	0	0	0	0	0	0	444	0	0	0	0	0	408	0	0	0	891
LPM260	Cyperus karlschumannii 2	Herbarium	96 sample extraction protocol	Angiosperms-353	HiSeq	1.20316			34		0	0	0	0	0	0	0	0	0	0	0	0	0	0	0	0	0	0	0	0	0	0	0	0	0	0	0	0	300	0	0	0	0	0	0	0	0	0	471
3155	Cyperus kyllingiella	Herbarium	CTAB protocol	Angiosperms-353	HiSeq	0			0		0	0	0	0	0	0	0	0	0	0	0	0	0	0	0	0	0	0	0	0	0	0	0	0	0	0	0	0	0	0	0	0	0	0	0	0	0	0	0
98	Cyperus laevigatus	DNA bank 2471	CTAB protocol	Angiosperms-353	MiSeq	3.90082			62		0	0	0	0	501	0	0	0	0	0	0	0	0	0	0	0	0	0	0	0	0	0	0	0	0	0	0	0	735	0	0	0	0	0	267	0	0	0	1719
LPM261	Cyperus ledermannii 1	Herbarium	96 sample extraction protocol	Angiosperms-353	HiSeq	1.2627			34		0	0	0	0	0	0	0	0	0	0	0	0	0	0	0	0	0	0	0	0	0	0	0	0	0	0	0	0	198	0	0	0	0	0	0	0	0	0	651
LPM262	Cyperus ledermannii 2	Herbarium	96 sample extraction protocol	Angiosperms-353	HiSeq	1.39952			38		0	0	0	0	0	0	0	0	0	0	0	0	0	0	0	0	0	0	0	0	0	0	0	0	0	0	0	0	174	0	0	0	0	0	0	0	0	0	759
LPM242	Cyperus lipocarphioides	Herbarium	96 sample extraction protocol	Angiosperms-353	HiSeq	0.672164			20		0	0	0	0	0	0	0	0	0	0	0	0	0	0	0	0	0	0	0	0	0	0	0	0	0	0	0	0	222	0	0	0	0	0	0	0	0	0	303
LPM243	Cyperus malawicus	Herbarium	96 sample extraction protocol	Angiosperms-353	HiSeq	0.519373			16		0	0	0	0	0	0	0	0	0	0	0	0	0	0	0	0	0	0	0	0	0	0	0	0	0	0	0	0	0	0	0	0	0	0	0	0	0	0	192
LPM263	Cyperus margaritaceus 1	Herbarium	96 sample extraction protocol	Angiosperms-353	HiSeq	1.2537			38		0	0	0	0	0	0	0	0	0	0	0	0	0	0	0	0	0	0	0	0	0	0	0	0	0	0	0	0	225	0	0	0	0	0	0	0	0	0	675
LPM264	Cyperus margaritaceus 2	Herbarium	96 sample extraction protocol	Angiosperms-353	HiSeq	2.797			59		0	0	0	0	0	0	0	0	0	0	123	0	0	0	0	0	0	0	0	0	0	0	0	0	0	0	0	0	180	0	0	0	0	0	498	0	0	0	1239
LPM265	Cyperus margaritaceus 3	Herbarium	96 sample extraction protocol	Angiosperms-353	HiSeq	3.48863			75		0	0	0	534	255	0	0	0	0	0	123	0	0	0	0	0	0	0	0	0	0	0	0	0	0	0	0	0	492	0	0	0	0	0	519	0	0	0	1221
LPM244	Cyperus microaureus	Herbarium	96 sample extraction protocol	Angiosperms-353	HiSeq	1.21042			31		0	0	0	0	186	0	0	0	0	0	0	0	0	0	0	0	0	0	0	0	0	0	0	0	0	0	0	0	489	0	0	0	0	0	0	0	0	0	936
3161	Cyperus mindorensis 1*	Herbarium	CTAB protocol	Angiosperms-353	MiSeq	1.98977			54		0	0	0	0	0	123	0	0	0	0	0	0	0	0	0	0	0	0	0	0	0	0	0	0	0	0	0	0	162	0	0	0	0	0	0	0	0	0	1440
426	Cyperus mollipes	DNA bank 21273	CTAB protocol	Angiosperms-353	MiSeq	2.69882			39		0	0	0	0	0	0	0	0	0	0	0	0	0	0	0	0	0	0	0	0	0	0	0	0	0	0	0	0	747	0	0	0	0	0	0	0	0	0	1725
LPM267	Cyperus nduru 1	Herbarium	96 sample extraction protocol	Angiosperms-353	HiSeq	0.415382			13		0	0	0	0	0	0	0	0	0	0	0	0	0	0	0	0	0	0	0	0	0	0	0	0	0	0	0	0	0	0	0	0	0	0	0	0	0	0	246
LPM268	Cyperus nduru 2	Herbarium	96 sample extraction protocol	Angiosperms-353	HiSeq	4.78764			96		0	0	0	402	387	0	0	0	0	0	123	0	0	0	0	0	0	0	0	0	0	0	0	0	0	0	0	0	657	0	0	0	0	96	516	0	0	0	1647
1110	Cyperus niveus 1	Silica collection	CTAB protocol	Angiosperms-353	HiSeq	0			0		0	0	0	0	0	0	0	0	0	0	0	0	0	0	0	0	0	0	0	0	0	0	0	0	0	0	0	0	0	0	0	0	0	0	0	0	0	0	0
LPM271	Cyperus niveus 2	Herbarium	96 sample extraction protocol	Angiosperms-353	HiSeq	2.47632			50		0	0	0	0	0	0	0	0	0	0	123	0	0	0	0	0	0	0	0	0	0	0	0	0	0	0	0	0	582	0	0	0	0	0	0	0	0	0	1278
LPM272	Cyperus niveus 3	Herbarium	96 sample extraction protocol	Angiosperms-353	HiSeq	1.93487			43		0	0	0	0	0	0	0	0	0	0	0	0	0	0	0	0	0	0	0	0	0	0	0	0	0	0	0	0	384	0	0	0	0	0	0	0	0	0	1425
LPM273	Cyperus niveus 4	Herbarium	96 sample extraction protocol	Angiosperms-353	HiSeq	2.50333			54		0	0	0	0	0	0	0	0	0	0	123	0	0	0	0	0	0	0	0	0	0	0	0	0	0	0	0	0	123	0	0	0	0	0	501	0	0	0	1287
LPM269	Cyperus niveus var. tisserantii 1	Herbarium	96 sample extraction protocol	Angiosperms-353	HiSeq	2.14546			46		0	0	0	0	0	0	0	0	0	0	123	0	0	0	0	0	0	0	0	0	0	0	0	0	0	0	0	0	429	0	0	0	0	0	267	0	0	0	1410
LPM270	Cyperus niveus var. tisserantii 2	Herbarium	96 sample extraction protocol	Angiosperms-353	HiSeq	1.49392			34		0	0	0	0	0	0	0	0	0	0	0	0	0	0	0	0	0	0	0	0	0	0	0	0	0	0	0	0	123	0	0	0	0	0	0	0	0	0	1167
3248	Cyperus papyrus*	silica collection	CTAB protocol	Angiosperms-353	HiSeq	0			0		0	0	0	0	0	0	0	0	0	0	0	0	0	0	0	0	0	0	0	0	0	0	0	0	0	0	0	0	0	0	0	0	0	0	0	0	0	0	0
2338	Cyperus pedunculatus	Herbarium	CTAB protocol	Angiosperms-353	HiSeq	0			0		0	0	0	0	0	0	0	0	0	0	0	0	0	0	0	0	0	0	0	0	0	0	0	0	0	0	0	0	0	0	0	0	0	0	0	0	0	0	0
1072	Cyperus polystachyos	Silica collection	CTAB protocol	Angiosperms-353	HiSeq	0			0		0	0	0	0	0	0	0	0	0	0	0	0	0	0	0	0	0	0	0	0	0	0	0	0	0	0	0	0	0	0	0	0	0	0	0	0	0	0	0
LPM303	Cyperus richardii 1*	Herbarium	96 sample extraction protocol	Angiosperms-353	HiSeq	1.02422			25		0	0	0	0	0	0	0	0	0	0	0	0	0	0	0	0	0	0	0	0	0	0	0	0	0	0	0	0	192	0	0	0	0	0	0	0	0	0	813
LPM266	Cyperus sp.	Herbarium	96 sample extraction protocol	Angiosperms-353	HiSeq	5.40868			106		0	0	0	537	519	0	0	0	0	0	123	0	0	0	0	0	0	0	0	0	0	0	0	0	0	0	0	0	657	0	0	0	0	0	516	0	0	0	1704
3156	Cyperus subparadoxus	Herbarium	CTAB protocol	Angiosperms-353	HiSeq	0			0		0	0	0	0	0	0	0	0	0	0	0	0	0	0	0	0	0	0	0	0	0	0	0	0	0	0	0	0	0	0	0	0	0	0	0	0	0	0	0
Cypascocapensis	Cyperus ascocapensis	Silica collection	Kit or CTAB protocol	Cyperaceae-specific	MiSeq	46.9475			411		0	792	0	1212	2811	1476	2109	1077	1491	1293	489	408	663	1233	1494	966	0	1374	822	3435	0	624	1266	2616	1581	0	0	2559	0	375	675	0	903	1170	924	0	2670	0	1611
Cypbrevifolius	Cyperus brevifolius	Silica collection	Kit or CTAB protocol	Cyperaceae-specific	MiSeq	34.355			369		0	1515	0	1122	2928	1425	1044	0	615	165	0	0	105	945	1026	462	0	969	207	3507	0	0	480	696	1137	0	0	1755	0	0	0	0	0	1110	882	0	2136	0	1461
Cypesculentus	Cyperus esculentus bis	Silica collection	Kit or CTAB protocol	Cyperaceae-specific	MiSeq	59.0981			476		720	2133	0	1632	2592	1593	2457	1077	1128	1293	600	0	741	1377	1521	165	0	1404	897	4527	0	189	1173	2952	1734	789	0	2661	816	375	402	0	903	1410	1599	924	2925	0	1788
Cypmelanospermus	Cyperus melanospermus	Silica collection	Kit or CTAB protocol	Cyperaceae-specific	MiSeq	34.2594			372		0	792	0	1263	3000	1887	801	0	861	165	0	444	210	1287	792	438	0	807	438	3000	0	153	291	606	723	0	0	1779	273	0	0	0	0	525	897	0	1101	0	1758
Cypmindorensis	Cyperus mindorensis 2	Silica collection	Kit or CTAB protocol	Cyperaceae-specific	MiSeq	36.5141			380		0	2217	0	1443	2748	1665	1434	0	564	0	0	0	111	1086	1350	312	0	762	285	3213	0	0	744	204	570	0	0	1734	273	0	0	0	0	870	897	0	1656	0	1692
Cyprichardii	Cyperus richardii 2	Silica collection	Kit or CTAB protocol	Cyperaceae-specific	MiSeq	49.19			420		0	2100	0	1116	2931	2010	2166	1077	1473	171	0	0	909	1203	723	111	0	1263	1065	3603	0	615	291	2730	1602	0	0	2517	927	702	654	0	390	1077	1389	0	2646	0	1767
Cyprotundus	Cyperus rotundus	Silica collection	Kit or CTAB protocol	Cyperaceae-specific	MiSeq	48.7731			419		849	2043	0	1428	2928	1152	2391	1074	1509	1275	597	246	909	1491	1251	723	0	870	714	3615	0	711	870	2100	1470	0	0	1383	0	0	669	0	903	1557	882	0	2574	0	1725
Cypruwenzoriensis	Cyperus ruwenzoriensis	Silica collection	Kit or CTAB protocol	Cyperaceae-specific	MiSeq	27.3882			324		0	474	0	1146	2787	1038	810	0	249	0	0	0	348	675	1026	723	0	570	228	3582	0	129	306	216	1140	0	0	1095	0	0	0	0	0	1119	405	0	744	0	1692
					Average capture success	8.73293		Average retrieved loci	99.5435	Average loci success	1.82019	5.18522	0	5.23673	7.4711	4.90055	4.81838	3.99351	4.14173	2.15941	2.74461	0.497733	3.48642	4.38538	4.3812	3.49776	0	4.1831	2.4377	7.62563	0	1.72191	3.05408	3.16614	3.4041	0.648316	0	4.57806	13.2126	0.82735	1.46431	0	2.28877	4.01198	7.10118	0.519393	4.71269	0	22.0112
					Angiosperms-353 accessions only	1.71551		Angiosperms-353 accessions only	37.0526	Angiosperms-353 accessions only	0	0	0	0.65177	0.630343	0.0487322	0	0	0	0	0.927802	0	0.0942275	0	0	0	0	0	0	0.100661	0	0	0	0	0	0	0	0	10.8032	0	0	0	0	0.0892144	2.46882	0	0	0	15.4288
					Cyperaceae-specific accessions only	42.0657		Cyperaceae-specific accessions only	396.375	Cyperaceae-specific accessions only	1.82019	5.18522	0	4.58496	6.84076	4.85182	4.81838	3.99351	4.14173	2.15941	1.81681	0.497733	3.39219	4.38538	4.3812	3.49776	0	4.1831	2.4377	7.52497	0	1.72191	3.05408	3.16614	3.4041	0.648316	0	4.57806	2.40947	0.82735	1.46431	0	2.28877	3.92277	4.63235	0.519393	4.71269	0	6.58244
										Cyperaceae-specific accessions per locus	2	8	0	8	8	8	8	4	8	6	3	3	8	8	8	8	0	8	8	8	0	6	8	8	8	1	0	8	4	3	4	0	4	8	8	1	8	0	8
										Percentage for which locus was retrieved	25	100	0	100	100	100	100	50	100	75	37.5	37.5	100	100	100	100	0	100	100	100	0	75	100	100	100	12.5	0	100	50	37.5	50	0	50	100	100	12.5	100	0	100
										Average percentage of loci retrieved	71.5478
[truncated: 515 more columns]
