# Supplementary material for: Tackling Rapid Radiations With Targeted Sequencing
Source: Front Plant Sci. 2020 Jan 9;10:1655. doi: 10.3389/fpls.2019.01655 (PMC6962237; doi:10.3389/fpls.2019.01655)
Supplement: Supplementary file 15 [file Table_6.xlsx]

## Sheet: Table 6A
Supplementary Table 6A. AMAS statistics generated for Dataset 1, i.e. the loci targeted by the Angiosperms-353 probes for the accessions enriched with said kit (AA target file).
Alignment_name	No_of_taxa	Alignment_length	Total_matrix_cells	Undetermined_characters	Missing_percent	No_variable_sites	Proportion_variable_sites	Parsimony_informative_sites	Proportion_parsimony_informative	A	C	G	T	-
g4471_aln.fasta	33	459	15147	5469	36.106	97	0.211	30	0.065	2552	1869	2443	2814	5469
g4527_aln.fasta	30	1329	39870	19179	48.104	361	0.272	162	0.122	5117	3885	6396	5293	19179
g4691_aln.fasta	22	574	12628	4618	36.57	151	0.263	86	0.15	2171	1774	2053	2012	4618
g4724_aln.fasta	28	366	10248	3345	32.641	123	0.336	54	0.148	2044	1325	1784	1750	3345
g4744_aln.fasta	23	1014	23322	10326	44.276	218	0.215	94	0.093	2193	5020	2593	3190	10326
g4757_aln.fasta	25	618	15450	6039	39.087	118	0.191	53	0.086	2576	1837	2475	2523	6039
g4793_aln.fasta	29	1049	30421	18883	62.072	300	0.286	103	0.098	2573	2740	2987	3238	18883
g4796_aln.fasta	10	507	5070	1710	33.728	101	0.199	25	0.049	774	867	819	900	1710
g4802_aln.fasta	36	1033	37188	18108	48.693	287	0.278	123	0.119	5311	3506	5695	4568	18108
g4806_aln.fasta	24	624	14976	6903	46.094	165	0.264	64	0.103	2068	1435	2455	2115	6903
g4848_aln.fasta	16	960	15360	9477	61.699	153	0.159	54	0.056	1516	1256	1592	1519	9477
g4889_aln.fasta	12	282	3384	1395	41.223	23	0.082	5	0.018	623	344	403	619	1395
g4893_aln.fasta	28	915	25620	10692	41.733	261	0.285	139	0.152	4198	3909	3364	3457	10692
g4932_aln.fasta	38	1158	44004	6798	15.449	394	0.34	174	0.15	10654	7251	9665	9636	6798
g4942_aln.fasta	37	918	33966	13371	39.366	212	0.231	75	0.082	5431	4292	4846	6026	13371
g4951_aln.fasta	17	1071	18207	8223	45.164	229	0.214	101	0.094	2343	2757	2394	2490	8223
g4954_aln.fasta	38	965	36670	12058	32.882	278	0.288	143	0.148	6817	4700	7147	5948	12058
g4989_aln.fasta	36	888	31968	11955	37.397	304	0.342	135	0.152	6558	3499	5444	4512	11955
g4992_aln.fasta	28	1203	33684	20904	62.059	148	0.123	32	0.027	3733	2468	3182	3397	20904
g5032_aln.fasta	13	400	5200	2644	50.846	82	0.205	3	0.007	903	410	610	633	2644
g5034_aln.fasta	23	800	18400	9769	53.092	240	0.3	92	0.115	2326	1796	2039	2470	9769
g5038_aln.fasta	31	804	24924	12453	49.964	156	0.194	47	0.058	3213	2501	3011	3746	12453
g5064_aln.fasta	20	295	5900	1475	25	73	0.247	40	0.136	880	1499	1146	900	1475
g5090_aln.fasta	34	657	22338	10341	46.293	127	0.193	66	0.1	2660	2972	3417	2948	10341
g5116_aln.fasta	37	1152	42624	20754	48.691	381	0.331	146	0.127	6225	4383	5637	5625	20754
g5123_aln.fasta	26	726	18876	8367	44.326	154	0.212	47	0.065	2931	1940	2912	2726	8367
g5131_aln.fasta	29	690	20010	5532	27.646	195	0.283	93	0.135	3124	3147	4521	3686	5532
g5138_aln.fasta	32	899	28768	9844	34.219	192	0.214	83	0.092	5586	3799	4305	5234	9844
g5162_aln.fasta	37	1572	58164	20313	34.924	713	0.454	298	0.19	10937	7069	11179	8666	20313
g5163_aln.fasta	36	1674	60264	26814	44.494	537	0.321	178	0.106	10344	6025	7854	9227	26814
g5168_aln.fasta	11	849	9339	3801	40.7	193	0.227	32	0.038	1340	1104	1587	1507	3801
g5177_aln.fasta	22	921	20262	6627	32.707	209	0.227	114	0.124	2264	4407	4055	2909	6627
g5188_aln.fasta	26	486	12636	2535	20.062	144	0.296	64	0.132	2734	2441	2525	2401	2535
g5200_aln.fasta	33	603	19899	8736	43.902	218	0.362	72	0.119	3171	2237	3229	2526	8736
g5206_aln.fasta	35	462	16170	6732	41.633	87	0.188	43	0.093	3083	1769	2643	1943	6732
g5220_aln.fasta	22	566	12452	5375	43.166	161	0.284	54	0.095	1995	1410	1742	1930	5375
g5257_aln.fasta	36	642	23112	9093	39.343	148	0.231	62	0.097	4238	3189	3508	3084	9093
g5264_aln.fasta	38	1609	61142	19511	31.911	464	0.288	209	0.13	12545	8467	10110	10509	19511
g5271_aln.fasta	36	351	12636	3840	30.389	104	0.296	50	0.142	2317	1372	2424	2683	3840
g5273_aln.fasta	31	1048	32488	16339	50.292	278	0.265	89	0.085	4747	3637	3993	3772	16339
g5296_aln.fasta	17	906	15402	4182	27.152	175	0.193	62	0.068	3140	2090	2908	3082	4182
g5299_aln.fasta	17	510	8670	4512	52.042	65	0.127	14	0.027	814	1041	1058	1245	4512
g5304_aln.fasta	19	378	7182	4188	58.312	38	0.101	14	0.037	829	434	804	927	4188
g5318_aln.fasta	21	611	12831	5529	43.091	155	0.254	49	0.08	1887	1652	1784	1979	5529
g5326_aln.fasta	32	1056	33792	14643	43.333	239	0.226	109	0.103	4835	4111	5328	4875	14643
g5328_aln.fasta	15	1060	15900	9627	60.547	326	0.308	220	0.208	2144	799	2462	868	9627
g5333_aln.fasta	18	1155	20790	11589	55.743	241	0.209	65	0.056	2651	1441	2626	2483	11589
g5335_aln.fasta	36	1343	48348	16179	33.464	407	0.303	186	0.138	9345	6375	8206	8243	16179
g5343_aln.fasta	36	747	26892	5523	20.538	245	0.328	139	0.186	4366	6782	6130	4091	5523
g5347_aln.fasta	12	381	4572	1716	37.533	65	0.171	25	0.066	659	602	903	692	1716
g5354_aln.fasta	38	805	30590	17789	58.153	196	0.243	107	0.133	2746	2995	2686	4374	17789
g5355_aln.fasta	17	498	8466	2238	26.435	112	0.225	48	0.096	1569	1211	1854	1594	2238
g5357_aln.fasta	35	348	12180	2367	19.433	86	0.247	42	0.121	2443	2328	2303	2739	2367
g5366_aln.fasta	36	1154	41544	26412	63.576	288	0.25	70	0.061	3985	2615	4423	4109	26412
g5398_aln.fasta	29	1599	46371	28968	62.47	298	0.186	135	0.084	5732	2994	4346	4331	28968
g5404_aln.fasta	22	498	10956	6585	60.104	64	0.129	33	0.066	1210	919	994	1248	6585
g5406_aln.fasta	31	1746	54126	20652	38.155	401	0.23	157	0.09	8314	7594	8567	8999	20652
g5421_aln.fasta	26	1059	27534	16539	60.068	227	0.214	67	0.063	2769	2053	3275	2898	16539
g5426_aln.fasta	38	1914	72732	17772	24.435	581	0.304	230	0.12	14176	11168	13764	15852	17772
g5427_aln.fasta	19	639	12141	6336	52.187	82	0.128	20	0.031	2189	846	1503	1267	6336
g5428_aln.fasta	10	1074	10740	4584	42.682	174	0.162	85	0.079	1139	1740	1974	1303	4584
g5430_aln.fasta	8	429	3432	984	28.671	93	0.217	32	0.075	759	555	526	608	984
g5434_aln.fasta	19	540	10260	1110	10.819	153	0.283	93	0.172	2093	2218	2599	2240	1110
g5449_aln.fasta	36	1421	51156	21669	42.359	483	0.34	276	0.194	8202	6167	7805	7313	21669
g5454_aln.fasta	37	1177	43549	28135	64.605	308	0.262	100	0.085	4593	2562	4403	3856	28135
g5460_aln.fasta	37	243	8991	2382	26.493	55	0.226	29	0.119	1895	1150	1860	1704	2382
g5463_aln.fasta	27	408	11016	3084	27.996	123	0.301	38	0.093	2755	1200	2309	1668	3084
g5464_aln.fasta	33	600	19800	11535	58.258	221	0.368	55	0.092	2357	1743	2194	1971	11535
g5469_aln.fasta	5	423	2115	735	34.752	117	0.277	20	0.047	361	274	403	342	735
g5477_aln.fasta	21	592	12432	6642	53.427	171	0.289	64	0.108	1632	1301	1440	1417	6642
g5489_aln.fasta	27	1002	27054	15183	56.121	226	0.226	75	0.075	3870	1735	3263	3003	15183
g5502_aln.fasta	38	1130	42940	12649	29.457	394	0.349	151	0.134	8057	5761	7617	8856	12649
g5513_aln.fasta	31	576	17856	10467	58.619	151	0.262	56	0.097	1953	1231	2119	2086	10467
g5528_aln.fasta	38	1698	64524	21717	33.657	584	0.344	295	0.174	12423	8363	9684	12337	21717
g5531_aln.fasta	5	291	1455	381	26.186	54	0.186	5	0.017	248	234	299	293	381
g5536_aln.fasta	5	203	1015	301	29.655	67	0.33	0	0	248	151	152	163	301
g5551_aln.fasta	12	780	9360	4920	52.564	101	0.129	29	0.037	1412	739	1062	1227	4920
g5554_aln.fasta	35	1191	41685	24501	58.777	311	0.261	114	0.096	4458	4553	4685	3488	24501
g5562_aln.fasta	22	321	7062	2487	35.217	38	0.118	15	0.047	1086	1339	1351	799	2487
g5578_aln.fasta	33	177	5841	402	6.882	39	0.22	25	0.141	1517	1192	1562	1168	402
g5596_aln.fasta	35	3103	108605	60467	55.676	714	0.23	220	0.071	11832	9959	12316	14031	60467
g5599_aln.fasta	36	2086	75096	31788	42.33	665	0.319	230	0.11	12238	9209	10598	11263	31788
g5614_aln.fasta	38	3101	117838	33523	28.448	1044	0.337	356	0.115	23780	17523	21805	21207	33523
g5620_aln.fasta	18	969	17442	3189	18.283	300	0.31	143	0.148	3867	2607	4351	3428	3189
g5634_aln.fasta	15	618	9270	5982	64.531	127	0.206	6	0.01	1054	686	643	905	5982
g5639_aln.fasta	28	888	24864	14802	59.532	189	0.213	88	0.099	2732	1972	2627	2731	14802
g5642_aln.fasta	8	204	1632	996	61.029	28	0.137	1	0.005	155	127	172	182	996
g5644_aln.fasta	27	1024	27648	16710	60.438	269	0.263	82	0.08	2887	2241	2569	3241	16710
g5656_aln.fasta	16	546	8736	3522	40.316	118	0.216	49	0.09	1452	1045	1197	1520	3522
g5664_aln.fasta	11	816	8976	5199	57.921	132	0.162	6	0.007	693	1261	938	885	5199
g5670_aln.fasta	34	1345	45730	19981	43.693	389	0.289	195	0.145	7448	4910	6189	7202	19981
g5699_aln.fasta	13	388	5044	2521	49.98	104	0.268	23	0.059	592	646	619	666	2521
g5702_aln.fasta	34	755	25670	10937	42.606	232	0.307	64	0.085	4484	2371	3607	4271	10937
g5703_aln.fasta	7	243	1701	138	8.113	24	0.099	4	0.016	375	331	314	543	138
g5716_aln.fasta	31	1056	32736	21177	64.69	174	0.165	58	0.055	3327	2200	3340	2692	21177
g5770_aln.fasta	23	651	14973	9354	62.472	167	0.257	16	0.025	1763	954	1479	1423	9354
g5772_aln.fasta	22	643	14146	7090	50.12	211	0.328	74	0.115	1520	1440	2546	1550	7090
g5791_aln.fasta	2	249	498	108	21.687	7	0.028	0	0	120	69	89	112	108
g5802_aln.fasta	21	426	8946	3231	36.117	114	0.268	32	0.075	1648	1278	1173	1616	3231
g5815_aln.fasta	38	717	27246	8874	32.57	234	0.326	113	0.158	5122	3713	5236	4301	8874
g5816_aln.fasta	3	447	1341	366	27.293	16	0.036	0	0	229	221	211	314	366
g5821_aln.fasta	27	817	22059	8382	37.998	202	0.247	119	0.146	3723	2420	3808	3726	8382
g5822_aln.fasta	3	210	630	78	12.381	14	0.067	0	0	192	107	144	109	78
g5840_aln.fasta	36	843	30348	14169	46.688	226	0.268	92	0.109	4464	3480	4209	4026	14169
g5841_aln.fasta	11	692	7612	3577	46.992	126	0.182	20	0.029	984	979	1078	994	3577
g5842_aln.fasta	36	675	24300	11883	48.901	281	0.416	157	0.233	3601	2435	3144	3237	11883
g5843_aln.fasta	6	396	2376	567	23.864	72	0.182	15	0.038	374	545	524	366	567
g5849_aln.fasta	12	546	6552	3717	56.731	41	0.075	10	0.018	686	469	755	925	3717
g5853_aln.fasta	19	648	12312	5664	46.004	126	0.194	21	0.032	2702	945	1547	1454	5664
g5857_aln.fasta	32	663	21216	7224	34.05	177	0.267	103	0.155	4106	3091	3952	2843	7224
g5858_aln.fasta	36	1347	48492	29424	60.678	437	0.324	147	0.109	4915	4870	5836	3447	29424
g5859_aln.fasta	18	993	17874	6837	38.251	172	0.173	58	0.058	1648	4149	2946	2294	6837
g5865_aln.fasta	33	1437	47421	19449	41.013	399	0.278	124	0.086	8058	5325	7065	7524	19449
g5866_aln.fasta	22	592	13024	6400	49.14	179	0.302	76	0.128	1690	1383	1866	1685	6400
g5870_aln.fasta	32	602	19264	10525	54.636	119	0.198	28	0.047	1855	2078	1880	2926	10525
g5893_aln.fasta	17	213	3621	729	20.133	50	0.235	35	0.164	435	1048	749	660	729
g5894_aln.fasta	28	630	17640	9351	53.01	132	0.21	50	0.079	2778	1526	1955	2030	9351
g5899_aln.fasta	22	1359	29898	19536	65.342	248	0.182	47	0.035	2743	2011	2365	3243	19536
g5910_aln.fasta	27	900	24300	11154	45.901	220	0.244	120	0.133	2936	3071	3857	3282	11154
g5913_aln.fasta	35	1230	43050	22821	53.01	346	0.281	170	0.138	4657	5243	5725	4604	22821
g5918_aln.fasta	23	780	17940	8451	47.107	209	0.268	64	0.082	2790	1978	2428	2293	8451
g5921_aln.fasta	29	1765	51185	24308	47.49	584	0.331	226	0.128	8271	4578	6879	7149	24308
g5922_aln.fasta	37	1485	54945	29061	52.891	335	0.226	94	0.063	7622	4684	6581	6997	29061
g5926_aln.fasta	30	615	18450	9654	52.325	187	0.304	49	0.08	2625	1731	2195	2245	9654
g5936_aln.fasta	31	534	16554	7518	45.415	116	0.217	48	0.09	2091	1918	2737	2290	7518
g5941_aln.fasta	10	349	3490	1189	34.069	76	0.218	23	0.066	520	718	622	441	1189
g5942_aln.fasta	26	762	19812	4035	20.366	192	0.252	83	0.109	2560	6684	3992	2541	4035
g5943_aln.fasta	33	1016	33528	18954	56.532	242	0.238	50	0.049	4243	2660	3823	3848	18954
g5944_aln.fasta	36	881	31716	9909	31.243	255	0.289	131	0.149	5844	4957	4878	6128	9909
g5945_aln.fasta	20	657	13140	5784	44.018	170	0.259	73	0.111	2333	1486	1710	1827	5784
g5949_aln.fasta	29	513	14877	6546	44.001	55	0.107	31	0.06	2351	1709	2117	2154	6546
g5950_aln.fasta	27	687	18549	7995	43.102	190	0.277	33	0.048	3256	1933	2328	3037	7995
g5958_aln.fasta	22	330	7260	771	10.62	109	0.33	82	0.248	1794	1472	1749	1474	771
g5960_aln.fasta	31	1122	34782	16383	47.102	310	0.276	124	0.111	4487	4740	4506	4666	16383
g5968_aln.fasta	7	270	1890	576	30.476	47	0.174	8	0.03	370	243	337	364	576
g5974_aln.fasta	17	609	10353	5094	49.203	110	0.181	34	0.056	1743	871	1299	1346	5094
g5977_aln.fasta	12	558	6696	2964	44.265	65	0.116	23	0.041	1052	721	845	1114	2964
g5980_aln.fasta	28	831	23268	8331	35.805	164	0.197	62	0.075	4508	2431	3924	4074	8331
g5981_aln.fasta	16	901	14416	10036	69.617	147	0.163	28	0.031	969	939	1283	1189	10036
g5990_aln.fasta	7	207	1449	303	20.911	47	0.227	27	0.13	284	393	266	203	303
g6000_aln.fasta	31	561	17391	8823	50.733	149	0.266	52	0.093	2343	1318	2434	2473	8823
g6003_aln.fasta	23	432	9936	4527	45.562	54	0.125	30	0.069	1534	1231	1492	1152	4527
g6004_aln.fasta	36	669	24084	13125	54.497	176	0.263	56	0.084	2671	2358	3233	2697	13125
g6016_aln.fasta	37	1149	42513	16395	38.565	277	0.241	152	0.132	5426	5081	7672	7939	16395
g6026_aln.fasta	28	753	21084	10539	49.986	197	0.262	107	0.142	2781	2040	2918	2806	10539
g6029_aln.fasta	30	741	22230	12234	55.034	174	0.235	44	0.059	2772	2003	2327	2894	12234
g6034_aln.fasta	31	414	12834	6939	54.067	40	0.097	21	0.051	1463	1127	1606	1699	6939
g6036_aln.fasta	30	1680	50400	32559	64.601	243	0.145	99	0.059	5376	3546	5421	3498	32559
g6038_aln.fasta	38	1269	48222	13794	28.605	350	0.276	161	0.127	9256	6677	9736	8759	13794
g6041_aln.fasta	35	826	28910	18872	65.278	225	0.272	66	0.08	2639	2161	2260	2978	18872
g6048_aln.fasta	5	135	675	111	16.444	8	0.059	2	0.015	200	106	121	137	111
g6050_aln.fasta	12	465	5580	2109	37.796	49	0.105	9	0.019	1179	506	791	995	2109
g6051_aln.fasta	38	1237	47006	16388	34.864	370	0.299	193	0.156	8775	4493	8791	8559	16388
g6056_aln.fasta	12	352	4224	1632	38.636	129	0.366	39	0.111	558	835	744	455	1632
g6064_aln.fasta	9	339	3051	1638	53.687	27	0.08	9	0.027	317	441	272	383	1638
g6068_aln.fasta	21	267	5607	2499	44.569	45	0.169	10	0.037	1076	602	717	713	2499
g6072_aln.fasta	28	438	12264	5217	42.539	84	0.192	30	0.068	1958	1280	1995	1814	5217
g6098_aln.fasta	35	1116	39060	19149	49.025	210	0.188	103	0.092	5348	4241	5378	4944	19149
g6110_aln.fasta	17	402	6834	894	13.082	67	0.167	35	0.087	1080	2134	1686	1040	894
g6114_aln.fasta	16	348	5568	2436	43.75	66	0.19	25	0.072	1021	643	756	712	2436
g6119_aln.fasta	33	1563	51579	22074	42.796	285	0.182	114	0.073	7590	5340	8100	8475	22074
g6128_aln.fasta	9	200	1800	576	32	74	0.37	12	0.06	416	182	384	242	576
g6130_aln.fasta	19	606	11514	6648	57.738	92	0.152	39	0.064	1364	920	1146	1436	6648
g6148_aln.fasta	16	411	6576	2430	36.953	94	0.229	42	0.102	1231	795	1066	1054	2430
g6164_aln.fasta	13	357	4641	1278	27.537	99	0.277	45	0.126	789	838	1031	705	1278
g6175_aln.fasta	36	1606	57816	22116	38.252	598	0.372	211	0.131	10942	7355	8211	9192	22116
g6176_aln.fasta	38	1614	61332	13722	22.373	459	0.284	222	0.138	13153	9661	12160	12636	13722
g6198_aln.fasta	24	417	10008	3762	37.59	65	0.156	28	0.067	2000	1205	1527	1514	3762
g6216_aln.fasta	21	828	17388	11391	65.511	145	0.175	50	0.06	1409	1513	1488	1587	11391
g6226_aln.fasta	24	1149	27576	15258	55.331	200	0.174	59	0.051	3233	2256	3412	3417	15258
g6227_aln.fasta	26	687	17862	5361	30.013	214	0.311	92	0.134	3339	2833	3240	3089	5361
g6238_aln.fasta	23	1228	28244	18809	66.595	320	0.261	145	0.118	2142	2597	2367	2329	18809
g6258_aln.fasta	19	780	14820	6552	44.211	194	0.249	53	0.068	1384	2985	1606	2293	6552
g6265_aln.fasta	35	684	23940	14013	58.534	164	0.24	51	0.075	2801	1869	2751	2506	14013
g6270_aln.fasta	19	345	6555	3741	57.071	43	0.125	8	0.023	780	586	739	709	3741
g6274_aln.fasta	31	535	16585	5737	34.591	131	0.245	72	0.135	3740	1764	2950	2394	5737
g6282_aln.fasta	24	522	12528	5946	47.462	113	0.216	39	0.075	1976	1053	1702	1851	5946
g6284_aln.fasta	25	1197	29925	14631	48.892	329	0.275	182	0.152	2596	4593	3315	4790	14631
g6295_aln.fasta	36	1302	46872	19224	41.014	422	0.324	194	0.149	8002	6205	6886	6555	19224
g6298_aln.fasta	35	522	18270	7482	40.952	123	0.236	42	0.08	2430	3304	2851	2203	7482
g6303_aln.fasta	33	627	20691	11835	57.199	132	0.211	63	0.1	1792	1657	2315	3092	11835
g6318_aln.fasta	26	591	15366	7632	49.668	74	0.125	35	0.059	1937	1591	2109	2097	7632
g6320_aln.fasta	33	1539	50787	25197	49.613	456	0.296	148	0.096	6996	5057	6997	6540	25197
g6363_aln.fasta	32	1248	39936	17796	44.561	387	0.31	196	0.157	6054	4126	5886	6074	17796
g6366_aln.fasta	27	667	18009	10158	56.405	182	0.273	64	0.096	1901	1591	1744	2615	10158
g6373_aln.fasta	36	1221	43956	21321	48.505	234	0.192	112	0.092	6490	4041	7059	5045	21321
g6376_aln.fasta	35	674	23590	8131	34.468	201	0.298	59	0.088	4427	2605	3956	4471	8131
g6378_aln.fasta	27	756	20412	8430	41.299	193	0.255	94	0.124	3381	2452	2960	3189	8430
g6379_aln.fasta	19	285	5415	1641	30.305	93	0.326	56	0.196	690	1085	1169	830	1641
g6383_aln.fasta	37	1460	54020	22772	42.155	524	0.359	182	0.125	8794	5445	9253	7756	22772
g6384_aln.fasta	14	519	7266	3618	49.794	159	0.306	53	0.102	829	1015	853	951	3618
g6387_aln.fasta	21	981	20601	10035	48.711	302	0.308	127	0.129	1275	4562	2452	2277	10035
g6389_aln.fasta	33	1118	36894	20550	55.7	208	0.186	49	0.044	4494	2975	4216	4659	20550
g6393_aln.fasta	30	675	20250	9291	45.881	142	0.21	33	0.049	3396	1998	2384	3181	9291
g6398_aln.fasta	10	543	5430	1404	25.856	76	0.14	33	0.061	1001	1136	980	909	1404
g6404_aln.fasta	35	611	21385	7816	36.549	189	0.309	69	0.113	3356	2508	3870	3835	7816
g6405_aln.fasta	18	666	11988	5526	46.096	82	0.123	30	0.045	2125	1178	1663	1496	5526
g6407_aln.fasta	24	495	11880	7323	61.641	94	0.19	26	0.053	1345	940	1195	1077	7323
g6412_aln.fasta	9	687	6183	2118	34.255	131	0.191	45	0.066	907	1063	1186	909	2118
g6420_aln.fasta	31	921	28551	11256	39.424	344	0.374	159	0.173	3348	5260	4551	4136	11256
g6432_aln.fasta	28	441	12348	3450	27.94	103	0.234	54	0.122	2226	2171	1958	2543	3450
g6439_aln.fasta	32	630	20160	8028	39.821	152	0.241	56	0.089	3324	2063	3254	3491	8028
g6447_aln.fasta	21	395	8295	3606	43.472	69	0.175	20	0.051	1288	963	1099	1339	3606
g6448_aln.fasta	3	155	465	156	33.548	32	0.206	0	0	59	75	68	107	156
g6454_aln.fasta	26	576	14976	8025	53.586	119	0.207	42	0.073	1930	1611	1603	1807	8025
g6457_aln.fasta	19	366	6954	2883	41.458	46	0.126	16	0.044	1461	622	975	1013	2883
g6458_aln.fasta	22	990	21780	14148	64.959	299	0.302	112	0.113	2209	1544	1923	1956	14148
g6459_aln.fasta	30	690	20700	13746	66.406	151	0.219	54	0.078	1429	1564	2113	1848	13746
g6460_aln.fasta	32	1140	36480	20157	55.255	296	0.26	95	0.083	4368	3337	4177	4441	20157
g6462_aln.fasta	29	771	22359	8931	39.944	183	0.237	73	0.095	3798	2656	3129	3845	8931
g6483_aln.fasta	33	785	25905	14346	55.379	178	0.227	53	0.068	3403	2178	2836	3142	14346
g6487_aln.fasta	37	1734	64158	20730	32.311	771	0.445	439	0.253	11536	9512	12222	10158	20730
g6488_aln.fasta	17	828	14076	4830	34.314	164	0.198	67	0.081	2472	1853	2562	2359	4830
g6492_aln.fasta	37	600	22200	5826	26.243	193	0.322	89	0.148	4727	2748	4394	4505	5826
g6494_aln.fasta	35	1335	46725	13626	29.162	369	0.276	173	0.13	8444	6775	8272	9608	13626
g6496_aln.fasta	31	921	28551	17532	61.406	140	0.152	46	0.05	3177	2329	2869	2644	17532
g6498_aln.fasta	23	437	10051	3016	30.007	106	0.243	52	0.119	1497	1879	2016	1643	3016
g6500_aln.fasta	34	1404	47736	15171	31.781	413	0.294	139	0.099	9686	6309	8336	8234	15171
g6506_aln.fasta	22	609	13398	7086	52.888	133	0.218	58	0.095	1728	1268	1766	1550	7086
g6507_aln.fasta	11	237	2607	579	22.209	21	0.089	8	0.034	665	389	455	519	579
g6526_aln.fasta	11	312	3432	1713	49.913	28	0.09	7	0.022	570	311	386	452	1713
g6527_aln.fasta	34	1239	42126	25521	60.583	234	0.189	86	0.069	5116	3157	4052	4280	25521
g6528_aln.fasta	15	297	4455	1140	25.589	95	0.32	16	0.054	941	719	945	710	1140
g6531_aln.fasta	10	369	3690	1761	47.724	51	0.138	9	0.024	618	290	493	528	1761
g6532_aln.fasta	30	405	12150	4554	37.481	105	0.259	49	0.121	2169	1398	2183	1846	4554
g6533_aln.fasta	38	1392	52896	18432	34.846	410	0.295	147	0.106	9625	6495	9298	9046	18432
g6538_aln.fasta	27	1092	29484	14031	47.589	228	0.209	134	0.123	4011	4064	3746	3632	14031
g6540_aln.fasta	28	261	7308	3321	45.443	23	0.088	13	0.05	749	700	1206	1332	3321
g6544_aln.fasta	22	1196	26312	15674	59.57	321	0.268	71	0.059	2829	2285	2404	3120	15674
g6550_aln.fasta	28	588	16464	6465	39.267	151	0.257	84	0.143	2741	1965	3107	2186	6465
g6552_aln.fasta	14	537	7518	2928	38.947	66	0.123	21	0.039	1119	909	1179	1383	2928
g6559_aln.fasta	23	768	17664	8637	48.896	123	0.16	45	0.059	2543	1707	2284	2493	8637
g6563_aln.fasta	31	1005	31155	18891	60.636	121	0.12	44	0.044	3368	2552	3019	3325	18891
g6570_aln.fasta	28	629	17612	6233	35.391	210	0.334	97	0.154	2725	2222	3228	3204	6233
g6572_aln.fasta	34	945	32130	7530	23.436	348	0.368	172	0.182	6715	4348	6698	6839	7530
g6601_aln.fasta	11	396	4356	819	18.802	74	0.187	27	0.068	975	744	844	974	819
g6620_aln.fasta	26	498	12948	2673	20.644	159	0.319	111	0.223	2534	2459	3055	2227	2673
g6631_aln.fasta	9	276	2484	942	37.923	119	0.431	55	0.199	375	306	448	413	942
g6636_aln.fasta	24	592	14208	8724	61.402	204	0.345	42	0.071	1519	1003	1372	1590	8724
g6639_aln.fasta	17	699	11883	4659	39.207	130	0.186	51	0.073	2048	1294	1837	2045	4659
g6641_aln.fasta	23	651	14973	8481	56.642	158	0.243	98	0.151	2022	1224	1601	1645	8481
g6649_aln.fasta	36	387	13932	6270	45.004	113	0.292	41	0.106	2865	1247	1816	1734	6270
g6652_aln.fasta	24	1122	26928	15252	56.64	194	0.173	121	0.108	3097	2567	2471	3541	15252
g6660_aln.fasta	6	329	1974	882	44.681	122	0.371	55	0.167	332	172	313	275	882
g6667_aln.fasta	24	816	19584	8310	42.433	123	0.151	50	0.061	3332	2040	2949	2953	8310
g6685_aln.fasta	37	948	35076	22542	64.266	214	0.226	87	0.092	3284	2473	3270	3507	22542
g6689_aln.fasta	24	708	16992	9534	56.109	204	0.288	55	0.078	1956	1382	2179	1941	9534
g6705_aln.fasta	10	240	2400	213	8.875	31	0.129	12	0.05	389	580	918	300	213
g6713_aln.fasta	36	437	15732	6057	38.501	216	0.494	94	0.215	2527	1660	2206	3282	6057
g6717_aln.fasta	35	1485	51975	26595	51.169	427	0.288	246	0.166	6638	4446	8546	5750	26595
g6732_aln.fasta	4	393	1572	480	30.534	97	0.247	2	0.005	329	207	228	328	480
g6733_aln.fasta	17	486	8262	3309	40.051	103	0.212	43	0.088	881	1683	1164	1225	3309
g6738_aln.fasta	15	294	4410	1293	29.32	46	0.156	14	0.048	694	992	1002	429	1293
g6746_aln.fasta	25	468	11700	4677	39.974	107	0.229	56	0.12	1756	1740	2102	1425	4677
g6779_aln.fasta	16	682	10912	6064	55.572	133	0.195	54	0.079	1307	946	1339	1256	6064
g6780_aln.fasta	23	330	7590	2934	38.656	43	0.13	19	0.058	1380	595	1304	1377	2934
g6782_aln.fasta	35	339	11865	2709	22.832	93	0.274	59	0.174	2084	1695	2821	2556	2709
g6791_aln.fasta	20	168	3360	723	21.518	56	0.333	4	0.024	755	685	429	768	723
g6792_aln.fasta	22	387	8514	4785	56.202	78	0.202	23	0.059	686	729	1124	1190	4785
g6797_aln.fasta	36	864	31104	17895	57.533	245	0.284	72	0.083	4966	2089	3181	2973	17895
g6848_aln.fasta	17	609	10353	6468	62.475	111	0.182	27	0.044	987	754	1103	1041	6468
g6854_aln.fasta	37	798	29526	11094	37.574	370	0.464	125	0.157	5433	3277	4730	4992	11094
g6859_aln.fasta	27	1008	27216	10344	38.007	277	0.275	72	0.071	4342	3548	4315	4667	10344
g6860_aln.fasta	28	564	15792	5652	35.79	113	0.2	44	0.078	3340	1718	2858	2224	5652
g6865_aln.fasta	19	598	11362	6496	57.173	84	0.14	31	0.052	1534	932	1156	1244	6496
g6875_aln.fasta	33	1314	43362	16476	37.996	335	0.255	175	0.133	6353	5220	8117	7196	16476
g6882_aln.fasta	6	414	2484	1332	53.623	36	0.087	1	0.002	263	380	337	172	1332
g6883_aln.fasta	30	500	15000	5700	38	161	0.322	83	0.166	2924	1854	2205	2317	5700
g6886_aln.fasta	7	192	1344	630	46.875	5	0.026	3	0.016	135	271	172	136	630
g6909_aln.fasta	26	534	13884	5175	37.273	198	0.371	76	0.142	2394	1770	2176	2369	5175
g6913_aln.fasta	36	1089	39204	15012	38.292	312	0.287	132	0.121	6258	5156	6831	5947	15012
g6914_aln.fasta	19	630	11970	4002	33.434	126	0.2	49	0.078	2179	1744	1942	2103	4002
g6933_aln.fasta	31	603	18693	10788	57.711	159	0.264	89	0.148	2105	1733	1754	2313	10788
g6946_aln.fasta	14	468	6552	2712	41.392	97	0.207	57	0.122	1147	825	1025	843	2712
g6947_aln.fasta	37	2113	78181	28525	36.486	755	0.357	298	0.141	14195	9427	12023	14011	28525
g6954_aln.fasta	34	570	19380	3429	17.693	168	0.295	86	0.151	3861	3019	4661	4410	3429
g6955_aln.fasta	23	336	7728	1659	21.467	83	0.247	53	0.158	1149	1465	1549	1906	1659
g6958_aln.fasta	2	87	174	0	0	0	0	0	0	34	28	48	64	0
g6962_aln.fasta	29	375	10875	4881	44.883	85	0.227	28	0.075	1640	1040	1570	1744	4881
g6968_aln.fasta	17	477	8109	4584	56.53	66	0.138	22	0.046	594	835	851	1245	4584
g6969_aln.fasta	13	204	2652	417	15.724	59	0.289	34	0.167	524	687	578	446	417
g6978_aln.fasta	35	549	19215	9483	49.352	136	0.248	56	0.102	2231	2096	2658	2747	9483
g6979_aln.fasta	22	675	14850	6921	46.606	132	0.196	53	0.079	2057	1790	2144	1938	6921
g6992_aln.fasta	30	396	11880	6072	51.111	124	0.313	28	0.071	1879	929	1302	1698	6072
g7013_aln.fasta	17	234	3978	1380	34.691	24	0.103	8	0.034	727	529	539	803	1380
g7021_aln.fasta	20	790	15800	9311	58.93	155	0.196	52	0.066	2024	1185	1539	1741	9311
g7024_aln.fasta	13	330	4290	1533	35.734	58	0.176	25	0.076	845	531	717	664	1533
g7028_aln.fasta	7	300	2100	504	24	50	0.167	10	0.033	402	319	486	389	504
g7029_aln.fasta	37	894	33078	16695	50.472	256	0.286	104	0.116	3765	3920	4864	3834	16695
g7067_aln.fasta	29	360	10440	4197	40.201	49	0.136	20	0.056	1721	1156	1734	1632	4197
g7111_aln.fasta	8	609	4872	2229	45.751	73	0.12	12	0.02	768	442	672	761	2229
g7128_aln.fasta	26	832	21632	15368	71.043	309	0.371	134	0.161	1760	1363	1820	1321	15368
g7135_aln.fasta	9	165	1485	117	7.879	22	0.133	14	0.085	373	248	306	441	117
g7141_aln.fasta	28	774	21672	8772	40.476	180	0.233	91	0.118	3298	2889	3907	2806	8772
g7174_aln.fasta	31	1486	46066	26635	57.819	445	0.299	112	0.075	5446	3877	5131	4977	26635
g7194_aln.fasta	24	402	9648	3504	36.318	110	0.274	44	0.109	1912	1267	1542	1423	3504
g7241_aln.fasta	10	321	3210	1137	35.421	31	0.097	10	0.031	381	437	537	718	1137
g7273_aln.fasta	38	729	27702	14283	51.559	193	0.265	68	0.093	3634	2727	3040	4018	14283
g7313_aln.fasta	34	1257	42738	24864	58.178	344	0.274	112	0.089	4160	3642	5416	4656	24864
g7324_aln.fasta	30	795	23850	10332	43.321	202	0.254	96	0.121	3929	2821	3334	3434	10332
g7331_aln.fasta	32	957	30624	20082	65.576	167	0.175	55	0.057	2399	2458	3034	2651	20082
g7333_aln.fasta	34	606	20604	6177	29.98	242	0.399	142	0.234	2455	5770	3689	2513	6177
g7336_aln.fasta	22	444	9768	3237	33.139	130	0.293	74	0.167	1498	1617	2033	1383	3237
g7363_aln.fasta	37	502	18574	6670	35.91	156	0.311	98	0.195	3082	2223	3508	3091	6670
g7367_aln.fasta	23	321	7383	3402	46.079	46	0.143	22	0.069	1391	677	1147	766	3402
g7371_aln.fasta	15	213	3195	798	24.977	53	0.249	13	0.061	630	582	632	553	798
g7572_aln.fasta	33	951	31383	15957	50.846	354	0.372	96	0.101	3706	3293	4263	4164	15957
g7577_aln.fasta	12	360	4320	2367	54.792	77	0.214	30	0.083	563	514	508	368	2367
g7583_aln.fasta	3	201	603	159	26.368	58	0.289	0	0	67	128	139	110	159
g7602_aln.fasta	22	870	19140	8139	42.524	186	0.214	81	0.093	2024	3070	3549	2358	8139
g7628_aln.fasta	17	357	6069	1245	20.514	82	0.23	36	0.101	1561	1056	1241	966	1245
Mean	Contig	750.576					PIS	74.6527
SD		438.415						64.5396
Min		87						0
Max		3103						439
Total		233429						23217

## Sheet: Table 6B
Supplementary Table 6B. AMAS statistics generated for Dataset 2, i.e. the loci targeted by the Cyperaceae-specific probes for the accessions enriched with said kit.
Alignment_name	No_of_taxa	Alignment_length	Total_matrix_cells	Undetermined_characters	Missing_percent	No_variable_sites	Proportion_variable_sites	Parsimony_informative_sites	Proportion_parsimony_informative	A	C	G	T	-
10057_g2_i1_aln.fasta	7	1209	8463	2229	26.338	223	0.184	60	0.05	1928	1093	1639	1574	2229
10171_g1_i3_aln.fasta	9	1050	9450	2124	22.476	165	0.157	52	0.05	2166	1513	1842	1805	2124
10204_g1_i1_aln.fasta	9	1263	11367	2106	18.527	234	0.185	73	0.058	2765	1609	2504	2383	2106
10236_g1_i1_aln.fasta	9	1157	10413	3699	35.523	279	0.241	49	0.042	1957	1353	1409	1995	3699
10260_g1_i2_aln.fasta	9	1920	17280	4281	24.774	430	0.224	128	0.067	3828	2362	3115	3694	4281
10275_g1_i1_aln.fasta	9	2145	19305	2544	13.178	308	0.144	72	0.034	5479	3002	4005	4275	2544
10560_g1_i1_aln.fasta	8	900	7200	3537	49.125	203	0.226	31	0.034	1005	804	1008	846	3537
10655_g1_i1_aln.fasta	9	1290	11610	2904	25.013	222	0.172	67	0.052	2536	1525	1881	2764	2904
10658_g1_i1_aln.fasta	6	1336	8016	3081	38.436	200	0.15	40	0.03	1334	992	1287	1322	3081
10746_g1_i2_aln.fasta	9	3501	31509	13638	43.283	545	0.156	74	0.021	4595	3539	4539	5198	13638
10796_g1_i1_aln.fasta	6	1758	10548	3951	37.457	200	0.114	29	0.016	1836	1434	1436	1891	3951
10832_g1_i1_aln.fasta	8	795	6360	1629	25.613	206	0.259	70	0.088	1245	936	1216	1334	1629
10870_g1_i1_aln.fasta	4	1860	7440	3201	43.024	193	0.104	0	0	971	1024	1055	1189	3201
10921_g1_i1_aln.fasta	5	1444	7220	374	5.18	230	0.159	30	0.021	1724	1400	1663	2059	374
10999_g1_i1_aln.fasta	6	1301	7806	1896	24.289	248	0.191	35	0.027	1552	1141	1484	1733	1896
11040_g1_i1_aln.fasta	8	1069	8552	4319	50.503	86	0.08	20	0.019	1249	804	898	1282	4319
11097_g1_i1_aln.fasta	9	1359	12231	3489	28.526	266	0.196	76	0.056	2353	1619	2490	2280	3489
11184_g1_i1_aln.fasta	2	1029	2058	108	5.248	148	0.144	0	0	412	434	536	568	108
11268_g1_i1_aln.fasta	9	2448	22032	3864	17.538	445	0.182	142	0.058	5068	3613	4628	4859	3864
11441_g1_i1_aln.fasta	8	1506	12048	1362	11.305	289	0.192	78	0.052	2732	1966	2884	3104	1362
11651_g1_i2_aln.fasta	3	1152	3456	1662	48.09	72	0.062	0	0	423	457	440	474	1662
11677_g1_i1_aln.fasta	9	1296	11664	2538	21.759	288	0.222	74	0.057	2106	1839	2304	2877	2538
11770_g1_i1_aln.fasta	2	1209	2418	1053	43.548	8	0.007	0	0	373	289	322	381	1053
11952_g1_i1_aln.fasta	3	1758	5274	1602	30.375	238	0.135	0	0	1060	733	876	1003	1602
11971_g1_i1_aln.fasta	4	2241	8964	2961	33.032	298	0.133	6	0.003	1548	1392	1347	1716	2961
12214_g1_i3_aln.fasta	7	876	6132	2655	43.297	80	0.091	21	0.024	1016	721	801	939	2655
12263_g1_i1_aln.fasta	9	1983	17847	4608	25.819	330	0.166	62	0.031	3710	2895	3105	3529	4608
12312_g1_i1_aln.fasta	8	1404	11232	5262	46.848	205	0.146	20	0.014	1719	928	1595	1728	5262
12342_g1_i1_aln.fasta	9	858	7722	3498	45.299	147	0.171	24	0.028	1245	733	1053	1193	3498
12424_g1_i1_aln.fasta	9	2757	24813	2964	11.945	525	0.19	151	0.055	6743	4376	5104	5626	2964
12454_g1_i1_aln.fasta	9	1744	15696	1815	11.563	505	0.29	238	0.136	3545	3346	3741	3249	1815
12459_g1_i1_aln.fasta	9	1311	11799	5397	45.741	164	0.125	35	0.027	1968	1268	1513	1653	5397
12550_g1_i1_aln.fasta	9	2953	26577	10713	40.309	481	0.163	93	0.031	4497	3337	3720	4310	10713
12709_g1_i1_aln.fasta	9	1659	14931	6132	41.069	273	0.165	82	0.049	2316	1790	2266	2427	6132
12783_g1_i1_aln.fasta	9	1437	12933	3381	26.142	283	0.197	83	0.058	2526	2029	2543	2454	3381
12836_g1_i1_aln.fasta	5	885	4425	1743	39.39	98	0.111	12	0.014	808	553	642	679	1743
12892_g1_i1_aln.fasta	8	915	7320	2586	35.328	154	0.168	25	0.027	1363	838	1041	1492	2586
12960_g1_i1_aln.fasta	2	2142	4284	75	1.751	278	0.13	0	0	1456	836	928	989	75
12988_g1_i1_aln.fasta	8	1604	12832	5788	45.106	341	0.213	93	0.058	1692	1471	1986	1895	5788
12989_g1_i1_aln.fasta	5	537	2685	921	34.302	33	0.061	13	0.024	508	317	419	520	921
13186_g1_i1_aln.fasta	9	975	8775	2883	32.855	184	0.189	40	0.041	1559	1224	1388	1721	2883
13191_g1_i1_aln.fasta	9	1929	17361	7515	43.287	255	0.132	82	0.043	2736	2120	2414	2576	7515
13267_g1_i1_aln.fasta	8	1801	14408	7547	52.381	280	0.155	50	0.028	2305	1102	1795	1659	7547
13423_g1_i2_aln.fasta	5	1494	7470	3306	44.257	206	0.138	2	0.001	1034	842	1234	1054	3306
13573_g1_i1_aln.fasta	4	795	3180	1551	48.774	66	0.083	4	0.005	416	368	450	395	1551
13609_g1_i1_aln.fasta	2	384	768	225	29.297	11	0.029	0	0	144	112	122	165	225
13654_g1_i1_aln.fasta	9	1662	14958	3348	22.383	315	0.19	116	0.07	3321	2153	3154	2982	3348
13668_g1_i1_aln.fasta	8	369	2952	594	20.122	74	0.201	16	0.043	516	483	600	759	594
13734_g1_i2_aln.fasta	9	2475	22275	6642	29.818	484	0.196	94	0.038	3984	2986	3822	4841	6642
13851_g1_i2_aln.fasta	5	780	3900	1794	46	82	0.105	11	0.014	497	481	607	521	1794
13883_g1_i1_aln.fasta	7	1701	11907	5346	44.898	204	0.12	58	0.034	1809	1262	1744	1746	5346
13902_g1_i1_aln.fasta	9	2418	21762	3939	18.1	377	0.156	95	0.039	4977	3454	4312	5080	3939
14114_g1_i1_aln.fasta	9	865	7785	2040	26.204	146	0.169	28	0.032	1694	1128	1184	1739	2040
14173C1_1365_aln.fasta	5	1050	5250	864	16.457	128	0.122	32	0.03	1319	1033	852	1182	864
14173C2_982_aln.fasta	5	864	4320	1653	38.264	58	0.067	19	0.022	829	497	586	755	1653
14290_g1_i1_aln.fasta	6	810	4860	2946	60.617	107	0.132	1	0.001	517	369	465	563	2946
14376_g1_i1_aln.fasta	9	1992	17928	1500	8.367	508	0.255	131	0.066	4414	3399	3956	4659	1500
14388_g1_i1_aln.fasta	7	1193	8351	2819	33.756	355	0.298	139	0.117	1538	1236	1547	1211	2819
14419_g1_i1_aln.fasta	7	835	5845	2635	45.081	160	0.192	8	0.01	1017	569	709	915	2635
14674_g1_i1_aln.fasta	5	846	4230	2577	60.922	133	0.157	5	0.006	467	356	422	408	2577
14693_g1_i1_aln.fasta	9	3839	34551	4674	13.528	740	0.193	224	0.058	8762	5685	7419	8011	4674
14810_g2_i1_aln.fasta	3	1044	3132	978	31.226	125	0.12	0	0	581	462	567	544	978
14885_g1_i1_aln.fasta	9	1629	14661	3894	26.56	293	0.18	91	0.056	2872	2189	2414	3292	3894
14902_g1_i1_aln.fasta	9	831	7479	3981	53.229	127	0.153	23	0.028	1303	563	930	702	3981
14981_g1_i2_aln.fasta	3	840	2520	1098	43.571	50	0.06	0	0	416	279	352	375	1098
15017_g1_i1_aln.fasta	9	3306	29754	12630	42.448	360	0.109	98	0.03	4850	3687	4182	4405	12630
15088_g1_i1_aln.fasta	5	1089	5445	2799	51.405	119	0.109	4	0.004	676	532	616	822	2799
15101_g1_i1_aln.fasta	9	1584	14256	7053	49.474	235	0.148	80	0.051	1682	1471	2059	1991	7053
15106_g1_i2_aln.fasta	6	988	5928	3210	54.15	98	0.099	24	0.024	765	572	677	704	3210
15131_g1_i1_aln.fasta	9	903	8127	4932	60.687	157	0.174	19	0.021	871	692	758	874	4932
15280_g1_i2_aln.fasta	9	1720	15480	8358	53.992	270	0.157	30	0.017	1745	1498	1405	2474	8358
15308_g1_i1_aln.fasta	9	1776	15984	5109	31.963	358	0.202	114	0.064	2957	1987	2707	3224	5109
15311_g1_i1_aln.fasta	9	1278	11502	5751	50	202	0.158	33	0.026	1625	955	1479	1692	5751
15366_g1_i2_aln.fasta	9	1815	16335	6606	40.441	222	0.122	45	0.025	2792	1869	2330	2738	6606
15419_g1_i1_aln.fasta	7	609	4263	1749	41.027	108	0.177	20	0.033	623	425	594	872	1749
15466_g1_i1_aln.fasta	9	1995	17955	2763	15.388	529	0.265	214	0.107	4867	3021	3858	3446	2763
15484_g1_i2_aln.fasta	9	1318	11862	5115	43.121	231	0.175	30	0.023	1902	1240	1786	1819	5115
15508_g2_i1_aln.fasta	9	1497	13473	4800	35.627	293	0.196	91	0.061	2701	1744	2002	2226	4800
15525_g1_i4_aln.fasta	7	804	5628	906	16.098	109	0.136	16	0.02	1443	834	1071	1374	906
15584_g1_i1_aln.fasta	9	1101	9909	3471	35.029	143	0.13	44	0.04	1835	1196	1443	1964	3471
15695_g1_i1_aln.fasta	9	1764	15876	5991	37.736	229	0.13	61	0.035	2664	1813	2656	2752	5991
15711_g1_i2_aln.fasta	6	1554	9324	5076	54.44	242	0.156	24	0.015	1158	1054	906	1130	5076
15767_g1_i1_aln.fasta	7	1308	9156	4026	43.971	278	0.213	29	0.022	1189	1153	1316	1472	4026
15817_g1_i1_aln.fasta	8	3084	24672	13347	54.098	528	0.171	75	0.024	2826	2392	2877	3230	13347
15828_g1_i1_aln.fasta	2	1319	2638	817	30.97	92	0.07	0	0	510	403	487	421	817
15831_g1_i1_aln.fasta	9	1244	11196	1455	12.996	244	0.196	54	0.043	2613	1867	2370	2891	1455
15856_g1_i3_aln.fasta	9	2316	20844	7056	33.851	548	0.237	251	0.108	4602	2605	3282	3299	7056
15958_g1_i1_aln.fasta	8	979	7832	2945	37.602	163	0.166	27	0.028	1471	964	1140	1312	2945
15967_g1_i1_aln.fasta	7	1059	7413	3459	46.661	125	0.118	18	0.017	1150	733	1170	901	3459
15979_g1_i1_aln.fasta	9	2067	18603	5118	27.512	285	0.138	56	0.027	3929	2551	3462	3543	5118
16113_g1_i2_aln.fasta	9	1806	16254	6630	40.79	307	0.17	79	0.044	2585	1998	2460	2581	6630
16139_g1_i2_aln.fasta	9	964	8676	4083	47.061	162	0.168	23	0.024	1154	878	1216	1345	4083
16155_g1_i2_aln.fasta	5	1215	6075	2046	33.679	192	0.158	27	0.022	1066	787	1082	1094	2046
16177_g1_i1_aln.fasta	9	996	8964	4005	44.679	113	0.113	26	0.026	1448	881	1263	1367	4005
16207_g1_i1_aln.fasta	9	1141	10269	3357	32.691	190	0.167	59	0.052	1785	1338	1831	1958	3357
16219_g1_i1_aln.fasta	8	1953	15624	8739	55.933	349	0.179	40	0.02	1831	1372	1732	1950	8739
16258_g1_i1_aln.fasta	9	871	7839	4071	51.933	245	0.281	36	0.041	796	817	1168	987	4071
16288_g1_i1_aln.fasta	6	867	5202	2346	45.098	107	0.123	14	0.016	1056	486	703	611	2346
16327_g1_i1_aln.fasta	9	864	7776	1299	16.705	173	0.2	58	0.067	1713	1325	1628	1811	1299
16354_g1_i1_aln.fasta	9	2421	21789	11115	51.012	467	0.193	97	0.04	2799	2140	2733	3002	11115
16389_g1_i1_aln.fasta	7	1401	9807	5841	59.559	134	0.096	21	0.015	1070	841	954	1101	5841
16439_g2_i1_aln.fasta	8	516	4128	402	9.738	42	0.081	8	0.016	1087	760	958	921	402
16481_g1_i1_aln.fasta	9	1005	9045	990	10.945	193	0.192	56	0.056	2089	1703	2090	2173	990
1657_g1_i1_aln.fasta	5	710	3550	1675	47.183	121	0.17	14	0.02	566	445	412	452	1675
16602_g1_i1_aln.fasta	8	1443	11544	7029	60.889	193	0.134	25	0.017	944	957	1159	1455	7029
16609_g1_i1_aln.fasta	6	651	3906	438	11.214	120	0.184	35	0.054	747	818	737	1166	438
16610_g1_i1_aln.fasta	9	1881	16929	8211	48.503	247	0.131	84	0.045	2487	1693	2128	2410	8211
16614_g1_i1_aln.fasta	9	1833	16497	9111	55.228	337	0.184	32	0.017	2223	1377	1684	2102	9111
16709_g1_i1_aln.fasta	9	1146	10314	3768	36.533	201	0.175	54	0.047	2027	1139	1686	1694	3768
16719_g1_i2_aln.fasta	9	1434	12906	4662	36.123	226	0.158	49	0.034	2506	1343	1926	2469	4662
16801_g1_i1_aln.fasta	9	1116	10044	2424	24.134	261	0.234	78	0.07	2343	1306	1801	2170	2424
16831_g1_i1_aln.fasta	4	870	3480	1536	44.138	122	0.14	4	0.005	653	276	490	525	1536
16833_g1_i1_aln.fasta	9	564	5076	1701	33.511	99	0.176	34	0.06	940	623	875	937	1701
16834_g1_i1_aln.fasta	9	1627	14643	6429	43.905	323	0.199	69	0.042	2474	1691	1891	2158	6429
16867_g1_i1_aln.fasta	9	2091	18819	5178	27.515	388	0.186	142	0.068	3886	2537	3623	3595	5178
16890_g1_i2_aln.fasta	9	849	7641	3885	50.844	85	0.1	28	0.033	1019	666	1008	1063	3885
16904_g1_i2_aln.fasta	8	1140	9120	2862	31.382	168	0.147	25	0.022	1842	1189	1438	1789	2862
17051_g1_i1_aln.fasta	9	1700	15300	8232	53.804	300	0.176	92	0.054	2046	1474	1590	1958	8232
17052_g1_i1_aln.fasta	4	1209	4836	282	5.831	157	0.13	15	0.012	1374	941	1147	1092	282
17053_g1_i1_aln.fasta	9	4257	38313	8541	22.293	828	0.195	223	0.052	7927	5824	6679	9342	8541
17072_g1_i2_aln.fasta	9	1725	15525	3480	22.415	411	0.238	90	0.052	3363	2326	2789	3567	3480
17074_g1_i1_aln.fasta	8	828	6624	3114	47.011	121	0.146	15	0.018	1024	583	848	1055	3114
17091C1_854_aln.fasta	8	858	6864	108	1.573	113	0.132	43	0.05	2141	1272	1621	1722	108
17093_g1_i1_aln.fasta	9	1505	13545	5865	43.3	481	0.32	100	0.066	1766	1734	1783	2397	5865
17098_g1_i1_aln.fasta	4	2017	8068	3862	47.868	295	0.146	3	0.001	1235	867	1083	1021	3862
17100_g1_i1_aln.fasta	9	1910	17190	2208	12.845	356	0.186	84	0.044	4409	2595	3596	4382	2208
17154_g1_i1_aln.fasta	9	1943	17487	7899	45.171	646	0.332	181	0.093	2618	1609	2790	2571	7899
17228_g1_i2_aln.fasta	9	1134	10206	2472	24.221	145	0.128	35	0.031	2317	1468	1977	1972	2472
17232_g1_i1_aln.fasta	9	3493	31437	9141	29.077	698	0.2	171	0.049	6368	4790	5657	5481	9141
17234_g1_i1_aln.fasta	4	1356	5424	1599	29.48	224	0.165	4	0.003	973	865	1012	975	1599
17305_g1_i1_aln.fasta	9	3089	27801	12000	43.164	625	0.202	268	0.087	5349	2590	3506	4356	12000
17317_g1_i1_aln.fasta	9	1143	10287	1446	14.057	192	0.168	60	0.052	2468	1809	1747	2817	1446
17321_g1_i1_aln.fasta	9	1069	9621	4542	47.209	204	0.191	59	0.055	1539	933	1300	1307	4542
17417_g1_i1_aln.fasta	9	1878	16902	8061	47.693	225	0.12	91	0.048	2724	1510	2193	2414	8061
17434_g1_i1_aln.fasta	7	1149	8043	3294	40.955	149	0.13	47	0.041	1149	1000	1043	1557	3294
17453_g1_i1_aln.fasta	9	2232	20088	5871	29.226	450	0.202	149	0.067	4061	2994	3668	3494	5871
17534_g1_i1_aln.fasta	3	702	2106	654	31.054	30	0.043	0	0	417	280	324	431	654
17563_g1_i1_aln.fasta	7	1428	9996	6519	65.216	95	0.067	19	0.013	934	796	818	929	6519
17589_g1_i1_aln.fasta	9	1121	10089	3147	31.192	231	0.206	27	0.024	1793	1509	1729	1911	3147
17606_g2_i1_aln.fasta	9	1626	14634	4254	29.069	208	0.128	69	0.042	3047	2038	2410	2885	4254
17617_g1_i1_aln.fasta	9	1257	11313	156	1.379	301	0.239	124	0.099	3312	1776	3070	2999	156
17621_g1_i2_aln.fasta	8	2092	16736	10067	60.152	150	0.072	10	0.005	1804	1319	1600	1946	10067
17657_g1_i1_aln.fasta	9	1539	13851	3126	22.569	330	0.214	114	0.074	2980	2086	2772	2887	3126
17697_g1_i1_aln.fasta	6	741	4446	1002	22.537	103	0.139	23	0.031	827	704	787	1126	1002
17698_g1_i1_aln.fasta	9	1014	9126	5544	60.75	97	0.096	15	0.015	1055	796	849	882	5544
17704_g1_i1_aln.fasta	9	1566	14094	6747	47.871	201	0.128	36	0.023	2018	1507	1732	2090	6747
17731_g1_i1_aln.fasta	9	1245	11205	6324	56.439	111	0.089	19	0.015	1305	949	1190	1437	6324
17747_g1_i1_aln.fasta	9	1152	10368	2391	23.061	302	0.262	94	0.082	2561	1407	2226	1783	2391
17756_g1_i1_aln.fasta	9	1065	9585	4035	42.097	153	0.144	31	0.029	1720	857	1398	1575	4035
17763_g1_i1_aln.fasta	9	1788	16092	6876	42.729	339	0.19	80	0.045	2452	1874	2275	2615	6876
17802_g1_i1_aln.fasta	6	1746	10476	6591	62.915	121	0.069	19	0.011	1155	761	887	1082	6591
17813_g1_i1_aln.fasta	9	1482	13338	2895	21.705	250	0.169	42	0.028	2880	2240	2372	2951	2895
17840_g1_i1_aln.fasta	9	2107	18963	8280	43.664	335	0.159	59	0.028	3089	1784	2488	3322	8280
17844_g1_i1_aln.fasta	9	1071	9639	2697	27.98	323	0.302	125	0.117	1864	1344	1720	2014	2697
17867_g1_i1_aln.fasta	8	1833	14664	2160	14.73	291	0.159	81	0.044	3565	2525	3142	3272	2160
17877_g1_i1_aln.fasta	7	1386	9702	3654	37.662	242	0.175	61	0.044	1608	1286	1497	1657	3654
17878_g1_i1_aln.fasta	4	1551	6204	2847	45.89	164	0.106	3	0.002	934	641	837	945	2847
1789_g1_i1_aln.fasta	9	1958	17622	2259	12.819	426	0.218	131	0.067	3998	3317	3966	4082	2259
17928_g1_i1_aln.fasta	8	2613	20904	12399	59.314	381	0.146	17	0.007	2740	1472	2010	2283	12399
17972_g1_i1_aln.fasta	9	1367	12303	5349	43.477	318	0.233	34	0.025	2090	1334	1438	2092	5349
17974_g1_i1_aln.fasta	9	2093	18837	6930	36.789	467	0.223	112	0.054	3876	2097	3010	2924	6930
18005_g1_i1_aln.fasta	9	699	6291	2850	45.303	88	0.126	14	0.02	1048	647	755	991	2850
18085_g1_i1_aln.fasta	9	2232	20088	6342	31.571	376	0.168	109	0.049	3722	2535	3457	4032	6342
18120_g1_i1_aln.fasta	9	2070	18630	6279	33.704	375	0.181	121	0.058	3909	2380	2926	3136	6279
18151_g1_i2_aln.fasta	2	1071	2142	471	21.989	112	0.105	0	0	394	443	385	449	471
18191_g1_i2_aln.fasta	9	1755	15795	6465	40.931	269	0.153	64	0.036	2756	1777	2384	2413	6465
18273_g2_i1_aln.fasta	8	2253	18024	4341	24.085	352	0.156	57	0.025	3780	2621	3334	3948	4341
18319_g8_i2_aln.fasta	7	822	5754	2889	50.209	92	0.112	23	0.028	837	566	684	778	2889
18326_g1_i1_aln.fasta	2	664	1328	560	42.169	48	0.072	0	0	207	151	180	230	560
18392_g2_i1_aln.fasta	5	1422	7110	1710	24.051	281	0.198	91	0.064	1173	1256	1233	1738	1710
18423_g1_i1_aln.fasta	2	1023	2046	150	7.331	121	0.118	0	0	429	434	523	510	150
18436_g1_i1_aln.fasta	9	1668	15012	2163	14.408	290	0.174	111	0.067	4011	2325	3075	3438	2163
18456_g1_i1_aln.fasta	6	1257	7542	4629	61.376	97	0.077	21	0.017	632	649	918	714	4629
18497_g1_i1_aln.fasta	5	1227	6135	4014	65.428	72	0.059	5	0.004	582	500	527	512	4014
18498_g1_i2_aln.fasta	9	3097	27873	1242	4.456	608	0.196	205	0.066	8263	5004	6512	6852	1242
18503_g1_i2_aln.fasta	9	2079	18711	5205	27.818	336	0.162	65	0.031	4786	2321	3396	3003	5205
18592_g1_i1_aln.fasta	9	2578	23202	7299	31.458	573	0.222	121	0.047	4717	3344	3501	4341	7299
18612_g1_i1_aln.fasta	9	1977	17793	3024	16.995	453	0.229	154	0.078	4471	2756	3337	4205	3024
18621_g1_i1_aln.fasta	9	1756	15804	5169	32.707	444	0.253	79	0.045	3275	1779	2490	3091	5169
18633_g1_i2_aln.fasta	8	1786	14288	5546	38.816	297	0.166	30	0.017	2285	1751	2001	2705	5546
18665_g1_i1_aln.fasta	9	1528	13752	3570	25.96	190	0.124	41	0.027	3085	1870	2343	2884	3570
18670_g1_i1_aln.fasta	9	1044	9396	1074	11.43	134	0.128	51	0.049	2510	1336	2324	2152	1074
18677_g1_i1_aln.fasta	8	1086	8688	2196	25.276	238	0.219	75	0.069	1952	1213	1600	1727	2196
18724_g2_i1_aln.fasta	9	1047	9423	3150	33.429	210	0.201	51	0.049	2035	1228	1822	1188	3150
18749_g1_i3_aln.fasta	9	2130	19170	7926	41.346	357	0.168	65	0.031	3333	2266	2638	3007	7926
18784_g1_i4_aln.fasta	9	1329	11961	4671	39.052	219	0.165	42	0.032	2207	1286	1671	2126	4671
18796_g1_i1_aln.fasta	9	798	7182	1524	21.22	143	0.179	30	0.038	1804	942	1334	1578	1524
18800_g1_i1_aln.fasta	3	1746	5238	2106	40.206	152	0.087	0	0	606	880	683	963	2106
18805_g1_i1_aln.fasta	9	1125	10125	3096	30.578	241	0.214	44	0.039	2103	1343	1754	1829	3096
18837_g1_i1_aln.fasta	9	1815	16335	7665	46.924	333	0.183	46	0.025	2581	1674	1916	2499	7665
18882_g1_i1_aln.fasta	9	1733	15597	3519	22.562	364	0.21	81	0.047	3512	2223	2668	3675	3519
18902_g1_i5_aln.fasta	8	1648	13184	6395	48.506	221	0.134	30	0.018	1832	1340	1494	2123	6395
18911_g1_i1_aln.fasta	8	1833	14664	7176	48.936	321	0.175	63	0.034	2241	1529	1703	2015	7176
18932_g1_i1_aln.fasta	9	1803	16227	4461	27.491	279	0.155	54	0.03	3105	2512	3056	3093	4461
18960_g1_i1_aln.fasta	9	3575	32175	16752	52.065	634	0.177	161	0.045	4550	2931	3501	4441	16752
18970_g1_i5_aln.fasta	9	924	8316	3402	40.909	178	0.193	29	0.031	1402	925	1318	1269	3402
18988_g1_i1_aln.fasta	6	1252	7512	3216	42.812	173	0.138	20	0.016	1107	983	1052	1154	3216
19070_g1_i1_aln.fasta	5	750	3750	1257	33.52	103	0.137	10	0.013	696	613	494	690	1257
19096_g1_i2_aln.fasta	9	2031	18279	9171	50.172	237	0.117	36	0.018	2483	1915	2424	2286	9171
19108_g1_i2_aln.fasta	7	2697	18879	9783	51.819	353	0.131	28	0.01	2503	1743	2201	2649	9783
19119_g1_i1_aln.fasta	9	1825	16425	4905	29.863	307	0.168	92	0.05	2841	2156	2698	3825	4905
19134_g1_i1_aln.fasta	5	858	4290	726	16.923	143	0.167	21	0.024	948	786	1069	761	726
19222_g1_i2_aln.fasta	9	1691	15219	4890	32.131	321	0.19	77	0.046	3071	1819	2763	2676	4890
19297_g1_i1_aln.fasta	9	2718	24462	3051	12.472	381	0.14	119	0.044	6599	3988	5012	5812	3051
19310_g1_i1_aln.fasta	2	1230	2460	522	21.22	94	0.076	0	0	499	415	542	482	522
19327_g1_i1_aln.fasta	5	498	2490	1281	51.446	124	0.249	3	0.006	307	256	247	399	1281
19345_g1_i1_aln.fasta	9	753	6777	2649	39.088	154	0.205	38	0.05	1112	766	975	1275	2649
19370_g1_i1_aln.fasta	9	3239	29151	15111	51.837	472	0.146	80	0.025	3941	2803	3232	4064	15111
19378_g1_i1_aln.fasta	8	1127	9016	2761	30.623	236	0.209	52	0.046	1682	1174	1494	1905	2761
19388_g1_i1_aln.fasta	4	1812	7248	2091	28.849	237	0.131	6	0.003	1398	1089	1385	1285	2091
19417_g1_i2_aln.fasta	9	3021	27189	6744	24.804	564	0.187	179	0.059	5886	3908	5123	5528	6744
19441_g1_i1_aln.fasta	9	1858	16722	3510	20.99	370	0.199	100	0.054	3840	2766	2859	3747	3510
19461_g1_i1_aln.fasta	9	1934	17406	1050	6.032	354	0.183	149	0.077	4647	2793	4478	4438	1050
19462_g1_i1_aln.fasta	9	1350	12150	843	6.938	272	0.201	79	0.059	3217	2159	2917	3014	843
19465_g1_i1_aln.fasta	5	1092	5460	1269	23.242	174	0.159	28	0.026	1122	927	1102	1040	1269
19470_g1_i2_aln.fasta	9	1713	15417	5484	35.571	299	0.175	84	0.049	2731	2112	2423	2667	5484
19480_g1_i1_aln.fasta	8	986	7888	1918	24.315	221	0.224	38	0.039	1603	1032	1481	1854	1918
19522_g1_i1_aln.fasta	9	2087	18783	7686	40.92	334	0.16	49	0.023	3585	1871	2935	2706	7686
19527_g1_i1_aln.fasta	9	1654	14886	4017	26.985	320	0.193	88	0.053	3201	2192	2372	3104	4017
19550_g1_i2_aln.fasta	9	1630	14670	5397	36.789	296	0.182	43	0.026	2598	1972	2291	2412	5397
19567_g1_i1_aln.fasta	6	2349	14094	4287	30.417	323	0.138	31	0.013	2893	1850	2315	2749	4287
19613_g1_i2_aln.fasta	9	1596	14364	4884	34.002	288	0.18	60	0.038	2721	1759	2375	2625	4884
19644_g1_i2_aln.fasta	8	840	6720	2904	43.214	80	0.095	14	0.017	1190	722	838	1066	2904
19656_g2_i4_aln.fasta	9	1425	12825	3606	28.117	219	0.154	63	0.044	2576	1653	2253	2737	3606
19660_g1_i2_aln.fasta	9	1635	14715	4635	31.498	375	0.229	80	0.049	3047	1913	2496	2624	4635
19669_g1_i2_aln.fasta	9	2561	23049	8406	36.47	525	0.205	170	0.066	4473	2665	3759	3746	8406
19675_g1_i1_aln.fasta	9	1921	17289	5973	34.548	410	0.213	100	0.052	3529	2225	2902	2660	5973
19685_g1_i1_aln.fasta	9	1189	10701	4515	42.192	252	0.212	69	0.058	1804	1163	1451	1768	4515
19690_g1_i4_aln.fasta	9	3450	31050	9831	31.662	617	0.179	112	0.032	5684	4065	4856	6614	9831
19759_g1_i2_aln.fasta	5	1302	6510	2262	34.747	177	0.136	39	0.03	1085	937	1057	1169	2262
19806_g1_i1_aln.fasta	5	1123	5615	1556	27.711	221	0.197	52	0.046	896	887	899	1377	1556
19863_g1_i1_aln.fasta	4	2007	8028	3453	43.012	243	0.121	8	0.004	1119	1048	1100	1308	3453
19895_g1_i1_aln.fasta	9	988	8892	3303	37.146	206	0.209	51	0.052	1542	984	1467	1596	3303
19903_g1_i2_aln.fasta	5	530	2650	760	28.679	242	0.457	21	0.04	520	355	478	537	760
19914_g1_i1_aln.fasta	9	3187	28683	3936	13.722	572	0.179	193	0.061	7281	5142	6010	6314	3936
19923_g1_i1_aln.fasta	2	1590	3180	330	10.377	126	0.079	0	0	738	602	744	766	330
19929_g3_i6_aln.fasta	9	1002	9018	3003	33.3	249	0.249	39	0.039	1553	1272	1427	1763	3003
19930_g1_i2_aln.fasta	9	941	8469	4101	48.424	106	0.113	19	0.02	1232	798	1020	1318	4101
19957_g1_i1_aln.fasta	9	2064	18576	7326	39.438	301	0.146	87	0.042	3188	2194	2853	3015	7326
19957_g2_i1_aln.fasta	9	2346	21114	6288	29.781	500	0.213	85	0.036	4222	2993	3297	4314	6288
19970_g1_i1_aln.fasta	9	1640	14760	1701	11.524	264	0.161	86	0.052	4170	2320	3209	3360	1701
20000_g2_i1_aln.fasta	9	1655	14895	2178	14.622	357	0.216	104	0.063	3383	2558	2995	3781	2178
20025_g2_i2_aln.fasta	9	624	5616	1410	25.107	97	0.155	27	0.043	1365	821	844	1176	1410
20029_g1_i1_aln.fasta	9	1311	11799	4155	35.215	300	0.229	119	0.091	2214	1548	2027	1855	4155
20037_g1_i1_aln.fasta	9	1683	15147	6135	40.503	234	0.139	65	0.039	2649	1636	2145	2582	6135
20051_g1_i1_aln.fasta	9	1721	15489	5754	37.149	312	0.181	92	0.053	2682	2055	2534	2464	5754
20053_g1_i1_aln.fasta	9	1024	9216	4740	51.432	132	0.129	18	0.018	1391	730	1169	1186	4740
20135_g1_i1_aln.fasta	9	1283	11547	2145	18.576	242	0.189	56	0.044	2706	1710	2307	2679	2145
20158_g1_i1_aln.fasta	9	1300	11700	4062	34.718	194	0.149	53	0.041	2283	1465	1757	2133	4062
20178_g1_i1_aln.fasta	9	2511	22599	6018	26.629	388	0.155	114	0.045	4654	3229	3798	4900	6018
20195_g1_i2_aln.fasta	2	318	636	105	16.509	112	0.352	0	0	151	102	129	149	105
20217_g1_i7_aln.fasta	4	699	2796	414	14.807	92	0.132	3	0.004	691	483	519	689	414
20261_g1_i2_aln.fasta	5	1431	7155	2358	32.956	250	0.175	36	0.025	1025	1166	1190	1416	2358
20264_g1_i2_aln.fasta	7	1191	8337	3870	46.42	119	0.1	27	0.023	1341	836	1140	1150	3870
20265_g1_i1_aln.fasta	2	1212	2424	1026	42.327	97	0.08	0	0	376	335	334	353	1026
20299_g1_i1_aln.fasta	9	1931	17379	3384	19.472	280	0.145	59	0.031	4025	2619	3639	3712	3384
20303_g1_i1_aln.fasta	9	1542	13878	2937	21.163	293	0.19	73	0.047	3294	1807	2681	3159	2937
20313_g1_i1_aln.fasta	5	1692	8460	2595	30.674	176	0.104	33	0.02	1515	1306	1400	1644	2595
20315_g2_i3_aln.fasta	9	1770	15930	5385	33.804	367	0.207	105	0.059	3219	1940	2650	2736	5385
20347_g1_i4_aln.fasta	9	2844	25596	2691	10.513	482	0.169	88	0.031	6711	4279	5344	6571	2691
20348_g1_i1_aln.fasta	9	2122	19098	3318	17.374	554	0.261	192	0.09	4927	3003	3746	4104	3318
20376_g1_i2_aln.fasta	9	1623	14607	3228	22.099	411	0.253	94	0.058	3238	2043	2887	3211	3228
20387_g1_i1_aln.fasta	7	636	4452	1161	26.078	77	0.121	19	0.03	904	509	935	943	1161
20392_g1_i4_aln.fasta	7	1017	7119	3909	54.909	143	0.141	6	0.006	755	666	863	926	3909
20393_g3_i1_aln.fasta	9	2088	18792	4449	23.675	342	0.164	106	0.051	3974	2760	3555	4054	4449
20401_g1_i2_aln.fasta	9	1455	13095	5370	41.008	294	0.202	70	0.048	2207	1637	2050	1831	5370
20432_g1_i3_aln.fasta	8	1632	13056	6825	52.275	259	0.159	76	0.047	1747	1146	1650	1688	6825
20442_g1_i1_aln.fasta	9	2463	22167	8634	38.95	410	0.166	129	0.052	3837	2645	3602	3449	8634
20518_g1_i1_aln.fasta	2	1066	2132	770	36.116	145	0.136	0	0	347	282	343	390	770
20529_g2_i1_aln.fasta	9	1692	15228	3570	23.444	402	0.238	144	0.085	3525	2167	2877	3089	3570
20548_g1_i2_aln.fasta	6	1473	8838	3153	35.675	118	0.08	29	0.02	1551	1197	1283	1654	3153
20575_g1_i1_aln.fasta	7	1335	9345	3063	32.777	155	0.116	25	0.019	1744	1334	1582	1622	3063
20608_g1_i4_aln.fasta	8	1641	13128	5490	41.819	212	0.129	33	0.02	2063	1592	1890	2093	5490
20643_g1_i1_aln.fasta	4	545	2180	749	34.358	185	0.339	81	0.149	474	236	351	370	749
20681_g1_i1_aln.fasta	5	2170	10850	4040	37.235	340	0.157	7	0.003	2032	1273	1659	1846	4040
20689_g1_i2_aln.fasta	6	1410	8460	4593	54.291	185	0.131	13	0.009	1199	657	903	1108	4593
20712_g1_i2_aln.fasta	9	1745	15705	3870	24.642	387	0.222	109	0.062	3125	2692	2682	3336	3870
20717_g1_i1_aln.fasta	9	2001	18009	3201	17.774	300	0.15	54	0.027	4280	3126	3342	4060	3201
20746_g1_i2_aln.fasta	9	1035	9315	2481	26.634	189	0.183	41	0.04	1995	1357	1510	1972	2481
20758_g1_i1_aln.fasta	9	2553	22977	3426	14.911	696	0.273	280	0.11	5414	3539	5031	5567	3426
20770_g1_i7_aln.fasta	8	804	6432	3549	55.177	190	0.236	35	0.044	779	490	828	786	3549
20817_g1_i1_aln.fasta	7	1182	8274	3198	38.651	165	0.14	34	0.029	1529	988	1191	1368	3198
20820_g1_i1_aln.fasta	9	2517	22653	15261	67.369	268	0.106	46	0.018	1996	1743	1715	1938	15261
20825_g1_i1_aln.fasta	9	3679	33111	17325	52.324	535	0.145	83	0.023	4348	3190	3835	4413	17325
20829_g1_i1_aln.fasta	9	1401	12609	1401	11.111	252	0.18	79	0.056	3274	2250	2433	3251	1401
20838_g1_i6_aln.fasta	9	3611	32499	14583	44.872	601	0.166	103	0.029	4932	3889	4121	4974	14583
20841_g1_i3_aln.fasta	9	1680	15120	1692	11.19	288	0.171	85	0.051	4041	2533	3377	3477	1692
20845_g1_i3_aln.fasta	6	2265	13590	2844	20.927	341	0.151	54	0.024	3311	1899	2442	3094	2844
20860_g1_i1_aln.fasta	9	3443	30987	15651	50.508	529	0.154	74	0.021	4256	3178	3614	4288	15651
20861_g1_i1_aln.fasta	4	1320	5280	3111	58.92	69	0.052	0	0	566	524	491	588	3111
20911_g1_i1_aln.fasta	8	1437	11496	4020	34.969	304	0.212	93	0.065	2083	1583	1696	2114	4020
20916_g1_i1_aln.fasta	9	2259	20331	6174	30.367	378	0.167	79	0.035	4122	2878	3530	3627	6174
20934_g2_i1_aln.fasta	7	1030	7210	3427	47.531	255	0.248	27	0.026	1145	728	947	963	3427
20938_g1_i2_aln.fasta	9	4638	41742	10146	24.306	709	0.153	187	0.04	9861	6292	7560	7883	10146
20979_g1_i1_aln.fasta	5	2017	10085	983	9.747	376	0.186	68	0.034	2492	1909	2026	2675	983
21020_g1_i1_aln.fasta	9	2665	23985	12849	53.571	462	0.173	166	0.062	2742	2238	2861	3295	12849
21034_g1_i2_aln.fasta	7	2082	14574	4920	33.759	349	0.168	31	0.015	2802	1828	2560	2464	4920
21071_g1_i1_aln.fasta	9	7527	67743	5337	7.878	1647	0.219	479	0.064	17759	11836	14046	18765	5337
21080_g1_i1_aln.fasta	9	2154	19386	6078	31.353	347	0.161	75	0.035	3716	2800	2884	3908	6078
21108_g1_i1_aln.fasta	9	2184	19656	7449	37.897	416	0.19	194	0.089	2636	2923	3192	3456	7449
21123_g1_i2_aln.fasta	6	1683	10098	3864	38.265	160	0.095	44	0.026	1618	1254	1549	1813	3864
21127_g1_i1_aln.fasta	9	2835	25515	6582	25.797	443	0.156	93	0.033	4908	3676	4747	5602	6582
21139_g1_i1_aln.fasta	9	1824	16416	3270	19.92	260	0.143	72	0.039	3809	2524	3033	3780	3270
21184_g2_i2_aln.fasta	8	1752	14016	6684	47.688	277	0.158	73	0.042	1752	1657	1542	2381	6684
21195_g1_i2_aln.fasta	3	618	1854	636	34.304	42	0.068	0	0	419	224	291	284	636
21198_g1_i1_aln.fasta	9	3342	30078	10329	34.341	707	0.212	197	0.059	5638	4031	4246	5834	10329
21207_g1_i2_aln.fasta	9	3584	32256	9825	30.459	543	0.152	156	0.044	6390	4280	5618	6143	9825
21221_g2_i1_aln.fasta	9	1753	15777	6198	39.285	240	0.137	53	0.03	2699	1771	2356	2753	6198
21249_g2_i1_aln.fasta	9	1767	15903	6696	42.105	349	0.198	51	0.029	2973	1635	2309	2290	6696
21282_g1_i6_aln.fasta	8	876	7008	1908	27.226	233	0.266	126	0.144	1387	1105	1369	1239	1908
21298_g1_i1_aln.fasta	9	2034	18306	3663	20.01	353	0.174	71	0.035	4473	2859	3353	3958	3663
21304_g1_i1_aln.fasta	9	2862	25758	6993	27.149	488	0.171	113	0.039	5710	3472	4766	4817	6993
21327_g1_i3_aln.fasta	9	2018	18162	7506	41.328	401	0.199	83	0.041	3164	2073	2612	2807	7506
21339_g3_i7_aln.fasta	9	735	6615	2874	43.447	111	0.151	39	0.053	1045	607	953	1136	2874
21410_g6_i2_aln.fasta	5	957	4785	1929	40.313	109	0.114	11	0.011	793	595	774	694	1929
21508_g1_i1_aln.fasta	7	1514	10598	3428	32.346	373	0.246	106	0.07	2085	1392	1901	1792	3428
21533_g1_i2_aln.fasta	9	3285	29565	9702	32.816	502	0.153	117	0.036	5807	3767	4595	5694	9702
21572_g1_i1_aln.fasta	9	1037	9333	987	10.575	213	0.205	69	0.067	2497	1543	1870	2436	987
21594_g7_i1_aln.fasta	8	2592	20736	7911	38.151	330	0.127	119	0.046	3369	2476	3218	3762	7911
21643_g2_i2_aln.fasta	9	2322	20898	4377	20.945	551	0.237	157	0.068	4797	3165	4207	4352	4377
21658_g4_i2_aln.fasta	9	2901	26109	4422	16.937	575	0.198	130	0.045	6203	4221	5106	6157	4422
21658_g5_i1_aln.fasta	9	2338	21042	7767	36.912	340	0.145	79	0.034	3810	2780	3350	3335	7767
21659_g1_i1_aln.fasta	8	946	7568	1427	18.856	200	0.211	57	0.06	1716	1388	1471	1566	1427
21700_g1_i1_aln.fasta	9	1847	16623	7644	45.984	347	0.188	81	0.044	2140	2408	2367	2064	7644
21717_g1_i1_aln.fasta	3	2436	7308	1137	15.558	269	0.11	0	0	1637	1299	1640	1595	1137
21740_g1_i3_aln.fasta	9	1176	10584	3786	35.771	191	0.162	54	0.046	1985	1316	1483	2014	3786
21757_g1_i4_aln.fasta	9	1194	10746	5712	53.155	351	0.294	37	0.031	1545	911	1175	1403	5712
21758_g1_i1_aln.fasta	9	2714	24426	2289	9.371	642	0.237	287	0.106	6301	4178	5721	5937	2289
21771_g1_i3_aln.fasta	9	1830	16470	5472	33.224	186	0.102	44	0.024	3321	2020	2623	3034	5472
21777_g1_i1_aln.fasta	9	1908	17172	7191	41.876	438	0.23	126	0.066	3113	2155	2058	2655	7191
21796_g1_i2_aln.fasta	9	3103	27927	9615	34.429	732	0.236	247	0.08	5382	3580	4711	4639	9615
21815_g2_i1_aln.fasta	9	1534	13806	5001	36.223	282	0.184	79	0.051	2258	1732	2233	2582	5001
21825_g1_i1_aln.fasta	8	2718	21744	9447	43.446	442	0.163	67	0.025	3666	2313	3031	3287	9447
21828_g2_i1_aln.fasta	7	1503	10521	6360	60.451	188	0.125	22	0.015	1222	733	1086	1120	6360
21847_g5_i7_aln.fasta	9	1891	17019	6618	38.886	316	0.167	52	0.027	3100	1839	2291	3171	6618
21857_g3_i1_aln.fasta	9	3629	32661	10374	31.763	668	0.184	155	0.043	6307	4487	5070	6423	10374
21882_g1_i1_aln.fasta	9	2753	24777	12171	49.122	457	0.166	99	0.036	3763	2564	2811	3468	12171
21935_g3_i1_aln.fasta	8	1293	10344	4326	41.821	225	0.174	54	0.042	1761	1245	1459	1553	4326
22014_g2_i3_aln.fasta	9	2179	19611	5169	26.358	485	0.223	104	0.048	3657	3149	3680	3956	5169
22038_g2_i1_aln.fasta	8	1804	14432	7304	50.61	224	0.124	36	0.02	1893	1603	1616	2016	7304
22100_g1_i1_aln.fasta	6	1024	6144	1719	27.979	240	0.234	39	0.038	1293	902	1088	1142	1719
22101_g3_i1_aln.fasta	9	6624	59616	15444	25.906	1023	0.154	274	0.041	11120	9794	11117	12141	15444
22103_g2_i1_aln.fasta	9	1168	10512	3399	32.334	227	0.194	33	0.028	2413	1199	1811	1690	3399
22105_g2_i1_aln.fasta	9	627	5643	1467	25.997	136	0.217	25	0.04	1335	746	1006	1089	1467
22111_g1_i1_aln.fasta	5	1020	5100	1614	31.647	111	0.109	21	0.021	1082	675	804	925	1614
22125_g1_i10_aln.fasta	8	2871	22968	11631	50.64	419	0.146	73	0.025	3211	2451	2615	3060	11631
2214_g1_i1_aln.fasta	6	504	3024	519	17.163	97	0.192	22	0.044	777	504	618	606	519
22194_g1_i1_aln.fasta	8	3870	30960	13173	42.548	548	0.142	80	0.021	5226	3655	4240	4666	13173
22225_g1_i1_aln.fasta	4	684	2736	900	32.895	77	0.113	5	0.007	446	403	575	412	900
22273_g3_i2_aln.fasta	6	894	5364	2733	50.951	124	0.139	15	0.017	756	529	724	622	2733
22302_g1_i8_aln.fasta	9	1590	14310	3105	21.698	254	0.16	58	0.036	2913	2190	3103	2999	3105
22378_g1_i2_aln.fasta	4	639	2556	1062	41.549	26	0.041	4	0.006	442	249	374	429	1062
22399_g1_i2_aln.fasta	9	1706	15354	2994	19.5	398	0.233	108	0.063	2809	2444	2817	4290	2994
22673_g1_i1_aln.fasta	8	1536	12288	5655	46.021	229	0.149	23	0.015	1870	1343	1650	1770	5655
22685_g1_i1_aln.fasta	9	1680	15120	4818	31.865	226	0.135	75	0.045	2863	1896	2545	2998	4818
2270_g1_i1_aln.fasta	9	1677	15093	6624	43.888	300	0.179	42	0.025	2334	1695	2006	2434	6624
22764_g1_i1_aln.fasta	7	1815	12705	6324	49.776	215	0.118	64	0.035	1403	1453	1489	2036	6324
25462_g1_i1_aln.fasta	9	1110	9990	3081	30.841	236	0.213	37	0.033	2029	1201	1711	1968	3081
25476_g1_i1_aln.fasta	3	1050	3150	1710	54.286	30	0.029	0	0	382	328	381	349	1710
25727_g1_i1_aln.fasta	8	1281	10248	3102	30.269	261	0.204	36	0.028	2112	1359	1647	2028	3102
25751_g1_i1_aln.fasta	9	1392	12528	1278	10.201	311	0.223	119	0.085	3537	1606	2704	3403	1278
2615_g1_i1_aln.fasta	9	1074	9666	3345	34.606	185	0.172	51	0.047	1971	1187	1571	1592	3345
28241C1_862_aln.fasta	2	162	324	57	17.593	4	0.025	0	0	60	56	72	79	57
31892_g1_i1_aln.fasta	8	1527	12216	4782	39.145	239	0.157	49	0.032	2047	1570	1731	2086	4782
3306_g1_i1_aln.fasta	9	1536	13824	2472	17.882	362	0.236	90	0.059	3276	1994	2898	3184	2472
33509C1_948_aln.fasta	5	930	4650	1746	37.548	155	0.167	2	0.002	811	655	487	951	1746
34550_g1_i1_aln.fasta	5	2412	12060	3864	32.04	231	0.096	23	0.01	2262	1740	2151	2043	3864
35289_g1_i1_aln.fasta	9	966	8694	2376	27.329	167	0.173	30	0.031	1765	1287	1386	1880	2376
37584_g1_i1_aln.fasta	6	1449	8694	3615	41.58	278	0.192	69	0.048	1339	1094	1327	1319	3615
37626_g1_i1_aln.fasta	2	681	1362	453	33.26	21	0.031	0	0	277	186	223	223	453
37833_g1_i1_aln.fasta	7	651	4557	2109	46.28	77	0.118	9	0.014	816	454	554	624	2109
38058_g1_i1_aln.fasta	9	1020	9180	3195	34.804	269	0.264	56	0.055	1680	1094	1621	1590	3195
39025C1_1116_aln.fasta	2	912	1824	183	10.033	113	0.124	0	0	468	398	300	475	183
4452_g1_i1_aln.fasta	9	1752	15768	3363	21.328	253	0.144	59	0.034	3552	2337	2976	3540	3363
455_g1_i1_aln.fasta	9	1224	11016	2151	19.526	259	0.212	58	0.047	2630	1744	2188	2303	2151
4560_g1_i1_aln.fasta	9	2082	18738	3897	20.797	383	0.184	133	0.064	4749	2699	4116	3277	3897
4616_g1_i1_aln.fasta	9	3678	33102	7491	22.63	846	0.23	311	0.085	7023	5112	6394	7082	7491
5191_g1_i1_aln.fasta	7	1204	8428	2863	33.97	237	0.197	49	0.041	1558	984	1382	1641	2863
56863C1_862_aln.fasta	3	855	2565	144	5.614	100	0.117	0	0	634	449	567	771	144
57225C1_1100_aln.fasta	4	1095	4380	531	12.123	205	0.187	13	0.012	1087	995	734	1033	531
5733_g1_i1_aln.fasta	9	1132	10188	6291	61.749	175	0.155	28	0.025	1090	822	924	1061	6291
5959C1_884_aln.fasta	7	447	3129	1299	41.515	25	0.056	23	0.051	434	372	571	453	1299
5959C2_1505_aln.fasta	9	1501	13509	18	0.133	15	0.01	4	0.003	3575	3267	3712	2937	18
5986_g1_i1_aln.fasta	9	1203	10827	4077	37.656	244	0.203	77	0.064	1960	1426	1497	1867	4077
62161C1_847_aln.fasta	8	873	6984	1545	22.122	136	0.156	19	0.022	2037	794	1251	1357	1545
6417_g1_i2_aln.fasta	9	1470	13230	2736	20.68	266	0.181	80	0.054	3358	1696	2673	2767	2736
6456_g1_i1_aln.fasta	8	735	5880	2385	40.561	139	0.189	16	0.022	971	636	834	1054	2385
6568_g1_i1_aln.fasta	5	1653	8265	3165	38.294	298	0.18	7	0.004	1757	910	1246	1187	3165
6734_g1_i1_aln.fasta	9	1023	9207	4395	47.735	234	0.229	77	0.075	1513	815	1052	1432	4395
6813_g1_i1_aln.fasta	9	1047	9423	2829	30.022	196	0.187	38	0.036	1811	1352	1753	1678	2829
6964_g1_i3_aln.fasta	9	2193	19737	7077	35.857	363	0.166	84	0.038	3887	2334	3081	3358	7077
70677C1_1219_aln.fasta	3	865	2595	675	26.012	261	0.302	0	0	489	384	461	586	675
7456_g1_i1_aln.fasta	9	957	8613	2643	30.686	223	0.233	65	0.068	1696	999	1464	1811	2643
7507_g1_i1_aln.fasta	4	1623	6492	1668	25.693	248	0.153	15	0.009	1349	894	1193	1388	1668
75355C1_1078_aln.fasta	5	1077	5385	9	0.167	194	0.18	9	0.008	1519	898	1185	1774	9
7629_g1_i1_aln.fasta	5	1432	7160	1718	23.994	253	0.177	18	0.013	1466	1269	1339	1368	1718
7640_g1_i2_aln.fasta	7	1278	8946	4710	52.649	181	0.142	36	0.028	1114	860	1108	1154	4710
7874_g1_i1_aln.fasta	9	2899	26091	11691	44.809	656	0.226	209	0.072	3777	2958	3627	4038	11691
78855C1_1304_aln.fasta	3	1182	3546	1086	30.626	138	0.117	0	0	685	488	543	744	1086
82033C61_1130_aln.fasta	2	93	186	15	8.065	44	0.473	0	0	54	16	46	55	15
8372_g1_i1_aln.fasta	9	2554	22986	1635	7.113	520	0.204	145	0.057	5197	4742	5606	5806	1635
8418_g1_i1_aln.fasta	9	1236	11124	3444	30.96	138	0.112	41	0.033	2396	1303	1800	2181	3444
8692_g1_i1_aln.fasta	8	1068	8544	3888	45.506	105	0.098	21	0.02	1506	814	1113	1223	3888
8873_g1_i1_aln.fasta	5	1140	5700	2160	37.895	133	0.117	17	0.015	948	760	842	990	2160
8891_g1_i1_aln.fasta	3	624	1872	327	17.468	90	0.144	0	0	435	277	410	423	327
8974_g1_i2_aln.fasta	5	1313	6565	1054	16.055	257	0.196	50	0.038	1509	1114	1311	1577	1054
9001_g1_i2_aln.fasta	8	1462	11696	4994	42.698	251	0.172	43	0.029	1970	1336	1631	1765	4994
9005_g1_i1_aln.fasta	5	831	4155	2622	63.105	114	0.137	0	0	382	330	391	430	2622
9015_g1_i1_aln.fasta	7	727	5089	1198	23.541	125	0.172	22	0.03	1050	660	895	1286	1198
9119_g1_i1_aln.fasta	9	1992	17928	4233	23.611	488	0.245	192	0.096	3458	3312	3547	3378	4233
9126_g1_i1_aln.fasta	5	897	4485	873	19.465	248	0.276	62	0.069	1024	730	968	890	873
9248_g1_i1_aln.fasta	9	1872	16848	7635	45.317	322	0.172	57	0.03	2713	1940	2280	2280	7635
9418_g1_i1_aln.fasta	7	960	6720	4122	61.339	19	0.02	4	0.004	687	539	653	719	4122
941_g1_i1_aln.fasta	8	936	7488	3249	43.389	177	0.189	26	0.028	1322	759	1121	1037	3249
9433_g1_i1_aln.fasta	9	981	8829	3207	36.323	162	0.165	35	0.036	1575	1026	1376	1645	3207
9484_g1_i1_aln.fasta	9	2298	20682	3021	14.607	385	0.168	110	0.048	5288	3376	4073	4924	3021
9505_g1_i1_aln.fasta	9	1851	16659	6603	39.636	372	0.201	174	0.094	2885	1954	2879	2338	6603
9516_g1_i1_aln.fasta	2	450	900	30	3.333	26	0.058	0	0	245	160	192	273	30
9536_g1_i1_aln.fasta	3	924	2772	1497	54.004	33	0.036	0	0	292	326	296	361	1497
9663_g1_i1_aln.fasta	9	3103	27927	9474	33.924	679	0.219	147	0.047	5427	3703	4056	5267	9474
9664_g1_i1_aln.fasta	8	1903	15224	7298	47.937	401	0.211	96	0.05	2055	1794	2001	2076	7298
9682_g1_i1_aln.fasta	9	2739	24651	14718	59.705	421	0.154	57	0.021	2817	1860	2431	2825	14718
9775_g1_i1_aln.fasta	6	2595	15570	7116	45.703	324	0.125	21	0.008	2373	1905	2027	2149	7116
9832_g1_i1_aln.fasta	9	2247	20223	2697	13.336	486	0.216	111	0.049	4779	3359	4405	4983	2697
9863_g1_i1_aln.fasta	4	1179	4716	1632	34.606	202	0.171	0	0	1018	498	756	812	1632
Mean	Contig	1608.06					PIS	62.6588
SD		829.712						59.1707
Min		93						0
Max		7527						479
Total		683427						26630

## Sheet: Table 6C
Supplementary Table 6C. AMAS statistics generated for Dataset 3, i.e. the loci targeted by the Angiosperms-353 probes for the subset of 8 Cyperus accessions enriched with said kit (AA target file).
Alignment_name	No_of_taxa	Alignment_length	Total_matrix_cells	Undetermined_characters	Missing_percent	No_variable_sites	Proportion_variable_sites	Parsimony_informative_sites	Proportion_parsimony_informative	A	C	G	T	-
g4471_aln.fasta	7	441	3087	681	22.06	30	0.068	10	0.023	652	465	593	696	681
g4527_aln.fasta	7	1321	9247	4249	45.95	252	0.191	46	0.035	1198	973	1587	1240	4249
g4691_aln.fasta	5	543	2715	864	31.823	87	0.16	24	0.044	488	440	502	421	864
g4724_aln.fasta	5	348	1740	255	14.655	50	0.144	12	0.034	424	304	402	355	255
g4744_aln.fasta	4	987	3948	1251	31.687	77	0.078	6	0.006	487	993	567	650	1251
g4757_aln.fasta	4	618	2472	642	25.971	37	0.06	4	0.006	486	373	485	486	642
g4793_aln.fasta	7	1004	7028	3191	45.404	199	0.198	95	0.095	921	840	1014	1062	3191
g4796_aln.fasta	2	408	816	156	19.118	38	0.093	0	0	131	203	169	157	156
g4802_aln.fasta	8	1023	8184	3246	39.663	143	0.14	47	0.046	1356	916	1475	1191	3246
g4806_aln.fasta	7	621	4347	2097	48.24	100	0.161	8	0.013	578	412	668	592	2097
g4848_aln.fasta	6	756	4536	1890	41.667	90	0.119	25	0.033	671	604	704	667	1890
g4889_aln.fasta	4	282	1128	465	41.223	10	0.035	1	0.004	207	116	135	205	465
g4893_aln.fasta	7	894	6258	2532	40.46	114	0.128	25	0.028	1064	964	843	855	2532
g4932_aln.fasta	8	1149	9192	1176	12.794	179	0.156	71	0.062	2249	1602	2097	2068	1176
g4942_aln.fasta	8	900	7200	2319	32.208	89	0.099	27	0.03	1252	1041	1171	1417	2319
g4951_aln.fasta	5	1068	5340	2133	39.944	112	0.105	37	0.035	745	925	828	709	2133
g4954_aln.fasta	8	816	6528	669	10.248	180	0.221	81	0.099	1611	1219	1719	1310	669
g4989_aln.fasta	8	888	7104	1635	23.015	177	0.199	60	0.068	1726	971	1515	1257	1635
g4992_aln.fasta	7	1197	8379	5190	61.941	42	0.035	4	0.003	933	585	795	876	5190
g5018_aln.fasta	8	1142	9136	1285	14.065	154	0.135	59	0.052	2338	1523	1898	2092	1285
g5032_aln.fasta	2	243	486	54	11.111	1	0.004	0	0	151	70	100	111	54
g5034_aln.fasta	7	783	5481	3426	62.507	78	0.1	20	0.026	537	420	510	588	3426
g5038_aln.fasta	7	804	5628	2301	40.885	66	0.082	8	0.01	854	665	812	996	2301
g5064_aln.fasta	5	240	1200	87	7.25	18	0.075	5	0.021	209	385	298	221	87
g5090_aln.fasta	8	651	5208	2001	38.422	68	0.104	22	0.034	712	809	922	764	2001
g5116_aln.fasta	8	1152	9216	3108	33.724	203	0.176	49	0.043	1730	1199	1582	1597	3108
g5123_aln.fasta	7	690	4830	2604	53.913	38	0.055	6	0.009	635	410	614	567	2604
g5131_aln.fasta	5	690	3450	438	12.696	113	0.164	32	0.046	689	677	922	724	438
g5138_aln.fasta	7	861	6027	2055	34.097	99	0.115	23	0.027	1172	794	933	1073	2055
g5162_aln.fasta	8	1363	10904	3557	32.621	393	0.288	147	0.108	2055	1437	2251	1604	3557
g5163_aln.fasta	8	1483	11864	3173	26.745	319	0.215	70	0.047	2633	1623	2063	2372	3173
g5168_aln.fasta	3	765	2295	546	23.791	59	0.077	0	0	418	364	513	454	546
g5177_aln.fasta	6	918	5508	1860	33.769	120	0.131	44	0.048	619	1095	1187	747	1860
g5188_aln.fasta	7	480	3360	693	20.625	67	0.14	15	0.031	760	602	689	616	693
g5200_aln.fasta	8	600	4800	1848	38.5	63	0.105	19	0.032	841	621	853	637	1848
g5206_aln.fasta	8	459	3672	1608	43.791	49	0.107	11	0.024	660	406	590	408	1608
g5220_aln.fasta	6	579	3474	1092	31.434	126	0.218	25	0.043	638	528	602	614	1092
g5257_aln.fasta	8	633	5064	1893	37.382	55	0.087	19	0.03	958	722	799	692	1893
g5264_aln.fasta	8	1608	12864	2553	19.846	205	0.127	63	0.039	3149	2136	2476	2550	2553
g5271_aln.fasta	7	351	2457	543	22.1	60	0.171	12	0.034	514	295	536	569	543
g5273_aln.fasta	7	1038	7266	3036	41.784	111	0.107	12	0.012	1189	1010	1030	1001	3036
g5280_aln.fasta	8	1294	10352	1247	12.046	244	0.189	109	0.084	2225	2143	2313	2424	1247
g5296_aln.fasta	6	897	5382	2079	38.629	92	0.103	15	0.017	948	605	832	918	2079
g5299_aln.fasta	3	510	1530	510	33.333	17	0.033	0	0	199	254	258	309	510
g5304_aln.fasta	6	339	2034	942	46.313	32	0.094	12	0.035	302	164	297	329	942
g5318_aln.fasta	5	573	2865	1284	44.817	32	0.056	2	0.003	397	375	384	425	1284
g5326_aln.fasta	6	975	5850	1971	33.692	124	0.127	26	0.027	965	850	1104	960	1971
g5328_aln.fasta	3	453	1359	315	23.179	49	0.108	0	0	250	209	428	157	315
g5333_aln.fasta	5	1143	5715	2658	46.509	89	0.078	7	0.006	888	466	872	831	2658
g5335_aln.fasta	8	1341	10728	2949	27.489	151	0.113	30	0.022	2263	1557	1993	1966	2949
g5343_aln.fasta	8	720	5760	1158	20.104	129	0.179	61	0.085	957	1432	1333	880	1158
g5347_aln.fasta	3	354	1062	444	41.808	23	0.065	0	0	150	127	195	146	444
g5354_aln.fasta	8	792	6336	2643	41.714	97	0.122	38	0.048	792	944	766	1191	2643
g5355_aln.fasta	2	462	924	195	21.104	23	0.05	0	0	181	145	226	177	195
g5357_aln.fasta	8	348	2784	306	10.991	45	0.129	22	0.063	609	602	585	682	306
g5366_aln.fasta	8	1113	8904	4887	54.885	147	0.132	18	0.016	1070	693	1135	1119	4887
g5398_aln.fasta	8	1368	10944	5814	53.125	141	0.103	66	0.048	1643	920	1312	1255	5814
g5404_aln.fasta	7	391	2737	1228	44.867	40	0.102	24	0.061	416	303	347	443	1228
g5406_aln.fasta	8	1740	13920	4218	30.302	242	0.139	66	0.038	2422	2186	2485	2609	4218
g5421_aln.fasta	8	960	7680	4836	62.969	72	0.075	6	0.006	740	499	836	769	4836
g5426_aln.fasta	8	1764	14112	1812	12.84	256	0.145	99	0.056	3170	2495	3120	3515	1812
g5427_aln.fasta	7	624	4368	2142	49.038	33	0.053	3	0.005	850	326	571	479	2142
g5428_aln.fasta	3	852	2556	459	17.958	98	0.115	0	0	388	578	691	440	459
g5430_aln.fasta	3	408	1224	288	23.529	36	0.088	0	0	285	232	184	235	288
g5434_aln.fasta	7	540	3780	981	25.952	121	0.224	65	0.12	613	692	822	672	981
g5449_aln.fasta	8	1389	11112	2631	23.677	244	0.176	115	0.083	2185	1983	2262	2051	2631
g5454_aln.fasta	8	1164	9312	5079	54.543	131	0.113	37	0.032	1267	733	1166	1067	5079
g5460_aln.fasta	8	243	1944	174	8.951	34	0.14	16	0.066	514	331	470	455	174
g5463_aln.fasta	7	408	2856	696	24.37	34	0.083	11	0.027	739	329	639	453	696
g5464_aln.fasta	7	384	2688	1059	39.397	28	0.073	1	0.003	513	304	418	394	1059
g5469_aln.fasta	2	273	546	87	15.934	19	0.07	0	0	115	94	148	102	87
g5477_aln.fasta	6	537	3222	1659	51.49	53	0.099	11	0.02	482	310	365	406	1659
g5489_aln.fasta	8	975	7800	3984	51.077	103	0.106	10	0.01	1247	557	1060	952	3984
g5502_aln.fasta	8	1104	8832	2295	25.985	134	0.121	34	0.031	1731	1284	1644	1878	2295
g5513_aln.fasta	7	456	3192	1386	43.421	51	0.112	2	0.004	476	318	524	488	1386
g5528_aln.fasta	8	1596	12768	3120	24.436	274	0.172	92	0.058	2791	1898	2227	2732	3120
g5531_aln.fasta	2	270	540	156	28.889	5	0.019	0	0	99	76	108	101	156
g5551_aln.fasta	4	693	2772	1431	51.623	75	0.108	2	0.003	401	249	317	374	1431
g5554_aln.fasta	8	894	7152	2736	38.255	128	0.143	31	0.035	1174	1129	1233	880	2736
g5562_aln.fasta	4	321	1284	336	26.168	16	0.05	0	0	216	301	272	159	336
g5578_aln.fasta	7	177	1239	87	7.022	24	0.136	14	0.079	306	271	341	234	87
g5594_aln.fasta	8	744	5952	2148	36.089	78	0.105	24	0.032	1096	655	1159	894	2148
g5596_aln.fasta	7	2826	19782	8283	41.871	332	0.117	94	0.033	2868	2383	2955	3293	8283
g5599_aln.fasta	8	2074	16592	6518	39.284	333	0.161	40	0.019	2820	2169	2475	2610	6518
g5614_aln.fasta	8	2760	22080	3867	17.514	379	0.137	120	0.043	5144	3824	4740	4505	3867
g5620_aln.fasta	4	903	3612	150	4.153	136	0.151	27	0.03	941	628	1085	808	150
g5634_aln.fasta	3	543	1629	765	46.961	10	0.018	0	0	275	193	185	211	765
g5639_aln.fasta	7	801	5607	2481	44.248	95	0.119	32	0.04	833	656	821	816	2481
g5642_aln.fasta	4	204	816	432	52.941	2	0.01	0	0	94	76	103	111	432
g5644_aln.fasta	7	639	4473	1746	39.034	81	0.127	22	0.034	708	548	643	828	1746
g5656_aln.fasta	5	381	1905	450	23.622	61	0.16	8	0.021	416	286	339	414	450
g5664_aln.fasta	2	297	594	165	27.778	67	0.226	0	0	88	129	107	105	165
g5670_aln.fasta	8	1341	10728	4122	38.423	227	0.169	78	0.058	1907	1275	1606	1818	4122
g5699_aln.fasta	4	297	1188	453	38.131	36	0.121	1	0.003	158	208	184	185	453
g5702_aln.fasta	8	660	5280	1632	30.909	69	0.105	9	0.014	1123	593	890	1042	1632
g5716_aln.fasta	8	783	6264	3174	50.67	130	0.166	68	0.087	888	604	886	712	3174
g5721_aln.fasta	8	948	7584	1260	16.614	245	0.258	87	0.092	1479	1466	1933	1446	1260
g5744_aln.fasta	6	354	2124	549	25.847	55	0.155	18	0.051	454	315	455	351	549
g5770_aln.fasta	6	576	3456	1542	44.618	47	0.082	4	0.007	603	341	484	486	1542
g5772_aln.fasta	4	570	2280	519	22.763	67	0.118	9	0.016	378	387	640	356	519
g5802_aln.fasta	7	402	2814	801	28.465	92	0.229	22	0.055	571	458	423	561	801
g5815_aln.fasta	8	717	5736	1077	18.776	142	0.198	45	0.063	1242	989	1333	1095	1077
g5816_aln.fasta	2	411	822	279	33.942	4	0.01	0	0	126	123	115	179	279
g5821_aln.fasta	7	817	5719	1675	29.288	108	0.132	38	0.047	1089	721	1141	1093	1675
g5840_aln.fasta	8	819	6552	2940	44.872	123	0.15	30	0.037	990	783	935	904	2940
g5841_aln.fasta	2	346	692	191	27.601	90	0.26	0	0	119	130	139	113	191
g5842_aln.fasta	7	660	4620	1872	40.519	64	0.097	26	0.039	816	523	693	716	1872
g5843_aln.fasta	2	393	786	72	9.16	19	0.048	0	0	137	235	203	139	72
g5849_aln.fasta	4	171	684	24	3.509	11	0.064	2	0.012	150	121	179	210	24
g5853_aln.fasta	5	564	2820	693	24.574	34	0.06	1	0.002	849	345	472	461	693
g5857_aln.fasta	7	663	4641	1824	39.302	106	0.16	42	0.063	787	658	815	557	1824
g5858_aln.fasta	7	688	4816	1318	27.367	238	0.346	80	0.116	900	895	1067	636	1318
g5859_aln.fasta	4	993	3972	789	19.864	84	0.085	12	0.012	468	1223	847	645	789
g5865_aln.fasta	7	1431	10017	4164	41.569	130	0.091	42	0.029	1697	1118	1498	1540	4164
g5866_aln.fasta	7	498	3486	1368	39.243	60	0.12	9	0.018	526	469	609	514	1368
g5870_aln.fasta	8	492	3936	1578	40.091	57	0.116	13	0.026	514	576	495	773	1578
g5893_aln.fasta	4	198	792	102	12.879	30	0.152	2	0.01	110	242	183	155	102
g5894_aln.fasta	8	593	4744	2248	47.386	85	0.143	7	0.012	830	459	598	609	2248
g5899_aln.fasta	5	954	4770	2238	46.918	61	0.064	0	0	670	482	590	790	2238
g5910_aln.fasta	7	795	5565	2022	36.334	144	0.181	69	0.087	784	886	1005	868	2022
g5913_aln.fasta	8	1230	9840	4692	47.683	179	0.146	45	0.037	1149	1372	1476	1151	4692
g5918_aln.fasta	7	777	5439	2532	46.553	70	0.09	13	0.017	845	610	753	699	2532
g5919_aln.fasta	8	576	4608	528	11.458	140	0.243	76	0.132	1152	823	1156	949	528
g5921_aln.fasta	6	1731	10386	3156	30.387	125	0.072	25	0.014	2225	1246	1847	1912	3156
g5922_aln.fasta	8	1135	9080	3329	36.663	160	0.141	19	0.017	1692	1053	1459	1547	3329
g5926_aln.fasta	8	594	4752	1806	38.005	49	0.082	17	0.029	874	584	758	730	1806
g5933_aln.fasta	7	994	6958	2113	30.368	195	0.196	61	0.061	1268	1097	1330	1150	2113
g5936_aln.fasta	8	534	4272	1863	43.61	53	0.099	16	0.03	561	496	742	610	1863
g5940_aln.fasta	8	897	7176	2178	30.351	179	0.2	59	0.066	958	1301	1050	1689	2178
g5941_aln.fasta	3	336	1008	228	22.619	16	0.048	0	0	181	246	204	149	228
g5942_aln.fasta	4	744	2976	270	9.073	63	0.085	13	0.017	440	1102	709	455	270
g5943_aln.fasta	8	1011	8088	3846	47.552	117	0.116	12	0.012	1254	782	1106	1100	3846
g5944_aln.fasta	8	870	6960	954	13.707	114	0.131	41	0.047	1525	1442	1371	1668	954
g5945_aln.fasta	7	657	4599	1602	34.834	113	0.172	43	0.065	956	640	684	717	1602
g5949_aln.fasta	8	324	2592	261	10.069	40	0.123	21	0.065	653	496	592	590	261
g5950_aln.fasta	8	672	5376	2064	38.393	61	0.091	7	0.01	1010	599	743	960	2064
g5958_aln.fasta	7	330	2310	255	11.039	86	0.261	59	0.179	517	511	588	439	255
g5960_aln.fasta	7	1095	7665	2070	27.006	144	0.132	43	0.039	1282	1553	1369	1391	2070
g5974_aln.fasta	6	603	3618	1773	49.005	45	0.075	2	0.003	619	310	443	473	1773
g5977_aln.fasta	4	558	2232	621	27.823	35	0.063	0	0	455	310	368	478	621
g5980_aln.fasta	6	777	4662	1167	25.032	66	0.085	10	0.013	1044	594	919	938	1167
g5981_aln.fasta	4	564	2256	1137	50.399	141	0.25	7	0.012	225	289	323	282	1137
g6000_aln.fasta	6	465	2790	966	34.624	53	0.114	10	0.022	492	302	516	514	966
g6003_aln.fasta	5	237	1185	12	1.013	34	0.143	18	0.076	332	265	333	243	12
g6004_aln.fasta	8	666	5328	2583	48.48	46	0.069	17	0.026	672	571	810	692	2583
g6016_aln.fasta	8	999	7992	2010	25.15	175	0.175	66	0.066	1202	1218	1837	1725	2010
g6026_aln.fasta	8	669	5352	2154	40.247	135	0.202	41	0.061	840	609	888	861	2154
g6029_aln.fasta	7	705	4935	2295	46.505	52	0.074	3	0.004	740	525	610	765	2295
g6034_aln.fasta	7	414	2898	1575	54.348	15	0.036	5	0.012	335	243	358	387	1575
g6036_aln.fasta	7	1236	8652	3957	45.735	120	0.097	27	0.022	1385	916	1437	957	3957
g6038_aln.fasta	8	1269	10152	3162	31.147	163	0.128	37	0.029	1913	1358	1966	1753	3162
g6041_aln.fasta	8	816	6528	3843	58.869	118	0.145	2	0.002	710	564	624	787	3843
g6050_aln.fasta	6	312	1872	324	17.308	36	0.115	5	0.016	536	225	352	435	324
g6051_aln.fasta	8	1161	9288	2058	22.158	168	0.145	73	0.063	2028	1102	2156	1944	2058
g6056_aln.fasta	2	330	660	168	25.455	4	0.012	0	0	110	159	139	84	168
g6064_aln.fasta	3	336	1008	420	41.667	8	0.024	0	0	144	163	115	166	420
g6068_aln.fasta	6	264	1584	564	35.606	20	0.076	5	0.019	347	201	234	238	564
g6072_aln.fasta	6	438	2628	1287	48.973	32	0.073	8	0.018	360	252	393	336	1287
g6098_aln.fasta	8	1119	8952	3717	41.521	128	0.114	30	0.027	1412	1161	1390	1272	3717
g6110_aln.fasta	4	402	1608	180	11.194	35	0.087	6	0.015	253	496	434	245	180
g6114_aln.fasta	6	306	1836	819	44.608	26	0.085	5	0.016	332	203	257	225	819
g6119_aln.fasta	7	1371	9597	2847	29.666	113	0.082	24	0.018	1692	1268	1878	1912	2847
g6130_aln.fasta	7	570	3990	2004	50.226	61	0.107	27	0.047	555	374	472	585	2004
g6139_aln.fasta	8	1227	9816	2817	28.698	207	0.169	90	0.073	1933	1461	1919	1686	2817
g6148_aln.fasta	4	402	1608	468	29.104	49	0.122	10	0.025	339	232	289	280	468
g6164_aln.fasta	5	357	1785	366	20.504	62	0.174	13	0.036	356	358	418	287	366
g6175_aln.fasta	8	1602	12816	4254	33.193	252	0.157	61	0.038	2600	1789	1991	2182	4254
g6176_aln.fasta	8	1551	12408	1671	13.467	231	0.149	92	0.059	2942	2168	2748	2879	1671
g6198_aln.fasta	8	417	3336	1137	34.083	50	0.12	16	0.038	706	425	543	525	1137
g6216_aln.fasta	6	537	3222	1275	39.572	122	0.227	55	0.102	464	456	491	536	1275
g6226_aln.fasta	7	866	6062	2369	39.08	132	0.152	18	0.021	971	679	1034	1009	2369
g6227_aln.fasta	7	627	4389	885	20.164	81	0.129	25	0.04	917	814	926	847	885
g6238_aln.fasta	5	1010	5050	2497	49.446	160	0.158	9	0.009	598	675	649	631	2497
g6258_aln.fasta	5	774	3870	1512	39.07	63	0.081	10	0.013	388	856	460	654	1512
g6265_aln.fasta	8	633	5064	2481	48.993	73	0.115	15	0.024	699	541	721	622	2481
g6270_aln.fasta	5	216	1080	267	24.722	33	0.153	4	0.019	229	164	215	205	267
g6274_aln.fasta	8	435	3480	555	15.948	71	0.163	44	0.101	995	475	830	625	555
g6282_aln.fasta	8	465	3720	1827	49.113	42	0.09	9	0.019	584	301	488	520	1827
g6284_aln.fasta	7	1193	8351	2195	26.284	196	0.164	82	0.069	1075	1792	1341	1948	2195
g6295_aln.fasta	7	1281	8967	3255	36.3	250	0.195	98	0.077	1544	1318	1534	1316	3255
g6298_aln.fasta	8	432	3456	1377	39.844	36	0.083	10	0.023	447	671	548	413	1377
g6299_aln.fasta	5	549	2745	168	6.12	102	0.186	36	0.066	616	659	697	605	168
g6303_aln.fasta	8	594	4752	2601	54.735	49	0.082	14	0.024	430	415	566	740	2601
g6318_aln.fasta	5	495	2475	816	32.97	34	0.069	6	0.012	427	339	445	448	816
g6320_aln.fasta	7	1539	10773	3684	34.197	173	0.112	48	0.031	1974	1415	1922	1778	3684
g6363_aln.fasta	8	1233	9864	4302	43.613	133	0.108	40	0.032	1519	1045	1487	1511	4302
g6366_aln.fasta	6	530	3180	1563	49.151	105	0.198	9	0.017	392	328	358	539	1563
g6373_aln.fasta	8	915	7320	2520	34.426	96	0.105	17	0.019	1383	881	1493	1043	2520
g6376_aln.fasta	8	612	4896	1305	26.654	64	0.105	12	0.02	1037	620	904	1030	1305
g6378_aln.fasta	6	756	4536	2154	47.487	97	0.128	9	0.012	664	496	596	626	2154
g6379_aln.fasta	5	237	1185	282	23.797	46	0.194	9	0.038	164	250	292	197	282
g6383_aln.fasta	8	1386	11088	3978	35.877	239	0.172	44	0.032	2065	1210	2053	1782	3978
g6384_aln.fasta	3	513	1539	615	39.961	33	0.064	0	0	182	307	220	215	615
g6387_aln.fasta	4	846	3384	363	10.727	145	0.171	21	0.025	390	1227	740	664	363
g6389_aln.fasta	8	1055	8440	4294	50.877	124	0.118	11	0.01	1123	748	1082	1193	4294
g6393_aln.fasta	8	672	5376	1932	35.938	55	0.082	8	0.012	1051	639	773	981	1932
g6398_aln.fasta	2	150	300	12	4	7	0.047	0	0	86	44	73	85	12
g6401_aln.fasta	6	453	2718	291	10.706	95	0.21	32	0.071	540	503	653	731	291
g6404_aln.fasta	7	609	4263	1035	24.279	66	0.108	17	0.028	785	596	937	910	1035
g6405_aln.fasta	6	525	3150	882	28	31	0.059	10	0.019	748	411	589	520	882
g6407_aln.fasta	6	462	2772	1548	55.844	16	0.035	3	0.006	393	240	305	286	1548
g6412_aln.fasta	4	630	2520	480	19.048	87	0.138	11	0.017	466	532	574	468	480
g6420_aln.fasta	6	906	5436	1905	35.044	162	0.179	18	0.02	674	1117	923	817	1905
g6432_aln.fasta	6	432	2592	618	23.843	59	0.137	20	0.046	478	507	440	549	618
g6439_aln.fasta	8	630	5040	1815	36.012	91	0.144	16	0.025	846	580	868	931	1815
g6447_aln.fasta	6	348	2088	792	37.931	23	0.066	6	0.017	349	269	302	376	792
g6450_aln.fasta	8	1556	12448	3247	26.085	311	0.2	139	0.089	2365	1957	2404	2475	3247
g6454_aln.fasta	6	516	3096	939	30.329	78	0.151	6	0.012	607	480	486	584	939
g6457_aln.fasta	5	366	1830	630	34.426	23	0.063	3	0.008	430	185	290	295	630
g6458_aln.fasta	5	582	2910	981	33.711	46	0.079	4	0.007	529	443	489	468	981
g6459_aln.fasta	6	585	3510	2127	60.598	41	0.07	13	0.022	298	321	409	355	2127
g6460_aln.fasta	7	1140	7980	3921	49.135	98	0.086	8	0.007	1077	846	1038	1098	3921
g6462_aln.fasta	6	771	4626	1143	24.708	86	0.112	17	0.022	1015	673	782	1013	1143
g6483_aln.fasta	8	611	4888	1531	31.322	113	0.185	18	0.029	977	636	834	910	1531
g6487_aln.fasta	8	1659	13272	4974	37.477	437	0.263	141	0.085	2071	1968	2442	1817	4974
g6488_aln.fasta	5	768	3840	1035	26.953	59	0.077	9	0.012	742	561	797	705	1035
g6492_aln.fasta	8	597	4776	1152	24.121	91	0.152	39	0.065	1040	628	999	957	1152
g6494_aln.fasta	8	1335	10680	3066	28.708	208	0.156	65	0.049	1932	1588	1949	2145	3066
g6496_aln.fasta	7	675	4725	2259	47.81	41	0.061	5	0.007	719	506	650	591	2259
g6498_aln.fasta	5	432	2160	555	25.694	45	0.104	15	0.035	339	451	445	370	555
g6500_aln.fasta	8	1398	11184	3303	29.533	171	0.122	49	0.035	2326	1512	2039	2004	3303
g6506_aln.fasta	8	609	4872	2973	61.022	53	0.087	2	0.003	515	379	549	456	2973
g6507_aln.fasta	3	237	711	171	24.051	6	0.025	0	0	182	104	116	138	171
g6526_aln.fasta	4	312	1248	606	48.558	10	0.032	3	0.01	207	115	147	173	606
g6527_aln.fasta	8	1239	9912	5715	57.657	85	0.069	23	0.019	1278	835	1027	1057	5715
g6528_aln.fasta	5	291	1455	321	22.062	26	0.089	4	0.014	323	239	321	251	321
g6531_aln.fasta	5	369	1845	855	46.341	18	0.049	4	0.011	326	148	253	263	855
g6532_aln.fasta	6	381	2286	660	28.871	34	0.089	7	0.018	464	307	471	384	660
g6533_aln.fasta	8	1344	10752	2538	23.605	161	0.12	55	0.041	2299	1557	2229	2129	2538
g6538_aln.fasta	7	1083	7581	3081	40.641	125	0.115	59	0.054	1089	1247	1146	1018	3081
g6540_aln.fasta	6	174	1044	195	18.678	14	0.08	4	0.023	160	155	256	278	195
g6544_aln.fasta	6	1112	6672	3276	49.101	204	0.183	19	0.017	892	717	813	974	3276
g6550_aln.fasta	6	570	3420	1125	32.895	66	0.116	30	0.053	601	471	737	486	1125
g6552_aln.fasta	3	498	1494	396	26.506	22	0.044	0	0	271	216	280	331	396
g6559_aln.fasta	7	768	5376	3213	59.766	52	0.068	19	0.025	625	414	554	570	3213
g6563_aln.fasta	8	1005	8040	3954	49.179	60	0.06	23	0.023	1136	849	994	1107	3954
g6570_aln.fasta	7	576	4032	1230	30.506	131	0.227	46	0.08	654	576	797	775	1230
g6572_aln.fasta	8	945	7560	2241	29.643	208	0.22	45	0.048	1470	932	1475	1442	2241
g6601_aln.fasta	4	396	1584	303	19.129	48	0.121	3	0.008	345	270	313	353	303
g6620_aln.fasta	8	498	3984	1065	26.732	124	0.249	58	0.116	700	667	900	652	1065
g6631_aln.fasta	3	249	747	324	43.373	73	0.293	0	0	106	80	115	122	324
g6636_aln.fasta	4	621	2484	1008	40.58	38	0.061	0	0	341	304	389	442	1008
g6639_aln.fasta	5	531	2655	852	32.09	62	0.117	4	0.008	516	312	472	503	852
g6641_aln.fasta	7	511	3577	1768	49.427	106	0.207	8	0.016	543	354	437	475	1768
g6649_aln.fasta	8	363	2904	1203	41.426	38	0.105	7	0.019	632	277	404	388	1203
g6652_aln.fasta	6	729	4374	1662	37.997	91	0.125	16	0.022	709	576	575	852	1662
g6667_aln.fasta	7	774	5418	2097	38.704	66	0.085	20	0.026	987	622	880	832	2097
g6679_aln.fasta	8	759	6072	864	14.229	118	0.155	38	0.05	1351	1090	1294	1473	864
g6685_aln.fasta	8	948	7584	4356	57.437	103	0.109	12	0.013	833	669	823	903	4356
g6689_aln.fasta	6	715	4290	2088	48.671	88	0.123	9	0.013	563	406	652	581	2088
g6713_aln.fasta	7	438	3066	1479	48.239	59	0.135	23	0.053	411	272	363	541	1479
g6717_aln.fasta	8	1266	10128	4437	43.809	197	0.156	98	0.077	1407	1090	2045	1149	4437
g6733_aln.fasta	4	393	1572	246	15.649	43	0.109	10	0.025	242	449	312	323	246
g6738_aln.fasta	4	207	828	3	0.362	16	0.077	3	0.014	174	270	269	112	3
g6746_aln.fasta	6	456	2736	780	28.509	60	0.132	18	0.039	468	532	594	362	780
g6779_aln.fasta	5	601	3005	1433	47.687	92	0.153	12	0.02	415	303	440	414	1433
g6780_aln.fasta	7	255	1785	453	25.378	23	0.09	7	0.027	395	181	376	380	453
g6782_aln.fasta	8	339	2712	525	19.358	68	0.201	35	0.103	475	425	706	581	525
g6791_aln.fasta	4	150	600	99	16.5	42	0.28	1	0.007	148	123	88	142	99
g6792_aln.fasta	5	276	1380	687	49.783	25	0.091	5	0.018	128	142	203	220	687
g6797_aln.fasta	8	705	5640	2625	46.543	69	0.098	19	0.027	1137	478	719	681	2625
g6825_aln.fasta	6	417	2502	168	6.715	85	0.204	22	0.053	592	485	734	523	168
g6848_aln.fasta	4	609	2436	1401	57.512	26	0.043	0	0	265	208	289	273	1401
g6854_aln.fasta	8	752	6016	1570	26.097	127	0.169	24	0.032	1330	791	1130	1195	1570
g6859_aln.fasta	8	936	7488	2883	38.502	80	0.085	11	0.012	1205	961	1173	1266	2883
g6860_aln.fasta	6	564	3384	906	26.773	59	0.105	10	0.018	815	418	686	559	906
g6865_aln.fasta	6	540	3240	1620	50	33	0.061	4	0.007	513	304	390	413	1620
g6875_aln.fasta	7	1314	9198	3450	37.508	158	0.12	69	0.053	1332	1147	1807	1462	3450
g6883_aln.fasta	6	498	2988	1014	33.936	62	0.124	7	0.014	620	398	490	466	1014
g6909_aln.fasta	8	534	4272	1539	36.025	108	0.202	26	0.049	758	561	691	723	1539
g6913_aln.fasta	8	1002	8016	2097	26.16	103	0.103	39	0.039	1485	1344	1685	1405	2097
g6914_aln.fasta	4	621	2484	738	29.71	44	0.071	2	0.003	487	390	414	455	738
g6933_aln.fasta	6	600	3600	1722	47.833	37	0.062	6	0.01	495	423	411	549	1722
g6946_aln.fasta	4	348	1392	258	18.534	58	0.167	0	0	345	248	298	243	258
g6947_aln.fasta	8	1954	15632	3623	23.177	386	0.198	128	0.066	3417	2300	2908	3384	3623
g6954_aln.fasta	8	519	4152	663	15.968	98	0.189	49	0.094	792	700	1043	954	663
g6955_aln.fasta	4	318	1272	216	16.981	43	0.135	12	0.038	193	276	276	311	216
g6961_aln.fasta	8	891	7128	333	4.672	127	0.143	57	0.064	1953	1212	1786	1844	333
g6962_aln.fasta	7	378	2646	1065	40.249	55	0.146	5	0.013	440	279	412	450	1065
g6968_aln.fasta	2	240	480	0	0	7	0.029	0	0	79	118	113	170	0
g6969_aln.fasta	2	162	324	30	9.259	13	0.08	0	0	67	97	79	51	30
g6978_aln.fasta	8	549	4392	2436	55.464	52	0.095	17	0.031	447	421	547	541	2436
g6979_aln.fasta	5	618	3090	774	25.049	51	0.083	9	0.015	582	559	637	538	774
g6992_aln.fasta	7	300	2100	717	34.143	27	0.09	6	0.02	459	221	310	393	717
g7013_aln.fasta	5	234	1170	375	32.051	11	0.047	7	0.03	222	164	166	243	375
g7021_aln.fasta	6	726	4356	2097	48.14	78	0.107	15	0.021	683	433	520	623	2097
g7024_aln.fasta	6	291	1746	555	31.787	36	0.124	9	0.031	370	236	306	279	555
g7028_aln.fasta	4	300	1200	303	25.25	22	0.073	2	0.007	231	182	272	212	303
g7029_aln.fasta	8	891	7128	3003	42.13	89	0.1	17	0.019	954	972	1208	991	3003
g7067_aln.fasta	8	318	2544	789	31.014	27	0.085	6	0.019	484	317	492	462	789
g7111_aln.fasta	2	360	720	258	35.833	4	0.011	0	0	134	75	120	133	258
g7128_aln.fasta	7	424	2968	1387	46.732	175	0.413	9	0.021	460	341	440	340	1387
g7135_aln.fasta	3	165	495	24	4.848	15	0.091	0	0	128	82	103	158	24
g7141_aln.fasta	6	693	4158	1290	31.025	88	0.127	24	0.035	731	657	887	593	1290
g7174_aln.fasta	6	1482	8892	5190	58.367	114	0.077	6	0.004	1015	761	973	953	5190
g7194_aln.fasta	7	402	2814	1032	36.674	73	0.182	12	0.03	558	370	445	409	1032
g7273_aln.fasta	8	552	4416	1371	31.046	106	0.192	7	0.013	839	608	682	916	1371
g7313_aln.fasta	7	1209	8463	3996	47.217	176	0.146	20	0.017	991	977	1398	1101	3996
g7324_aln.fasta	6	774	4644	1626	35.013	110	0.142	32	0.041	883	660	739	736	1626
g7331_aln.fasta	6	861	5166	2946	57.027	43	0.05	7	0.008	529	510	621	560	2946
g7333_aln.fasta	7	504	3528	309	8.759	136	0.27	62	0.123	557	1234	866	562	309
g7336_aln.fasta	7	444	3108	942	30.309	100	0.225	42	0.095	474	578	695	419	942
g7363_aln.fasta	8	502	4016	1130	28.137	127	0.253	51	0.102	745	573	843	725	1130
g7367_aln.fasta	6	234	1404	402	28.632	23	0.098	8	0.034	356	176	293	177	402
g7371_aln.fasta	5	210	1050	264	25.143	12	0.057	2	0.01	207	191	213	175	264
g7572_aln.fasta	7	945	6615	2793	42.222	245	0.259	34	0.036	944	824	1033	1021	2793
g7577_aln.fasta	4	339	1356	633	46.681	20	0.059	0	0	215	191	178	139	633
g7602_aln.fasta	5	858	4290	1416	33.007	80	0.093	12	0.014	566	780	890	638	1416
g7628_aln.fasta	4	354	1416	336	23.729	46	0.13	0	0	333	248	302	197	336
Mean	Contig	717.036					PIS	24.6375
SD		410.7						28.2767
Min		150						0
Max		2826						147
Total		221564						7613

## Sheet: Table 6D
Supplementary Table 6D. AMAS statistics generated for Dataset 4, i.e. the loci targeted by the Cyperaceae-specific probes for the subset of 8 Cyperus accessions enriched with said kit.
Alignment_name	No_of_taxa	Alignment_length	Total_matrix_cells	Undetermined_characters	Missing_percent	No_variable_sites	Proportion_variable_sites	Parsimony_informative_sites	Proportion_parsimony_informative	A	C	G	T	-
10057_g2_i1_aln.fasta	6	1200	7200	2040	28.333	145	0.121	51	0.043	1580	911	1366	1303	2040
10171_g1_i3_aln.fasta	8	1050	8400	1968	23.429	108	0.103	39	0.037	1902	1318	1611	1601	1968
10204_g1_i1_aln.fasta	8	1180	9440	1358	14.386	172	0.146	67	0.057	2415	1418	2184	2065	1358
10236_g1_i1_aln.fasta	8	1144	9152	3494	38.177	167	0.146	36	0.031	1663	1134	1185	1676	3494
10260_g1_i2_aln.fasta	8	1911	15288	4080	26.688	256	0.134	97	0.051	3284	2063	2691	3170	4080
10275_g1_i1_aln.fasta	8	2028	16224	1437	8.857	181	0.089	54	0.027	4824	2634	3546	3783	1437
10560_g1_i1_aln.fasta	8	900	7200	3537	49.125	203	0.226	31	0.034	1005	804	1008	846	3537
10655_g1_i1_aln.fasta	8	1290	10320	2412	23.372	187	0.145	59	0.046	2290	1387	1709	2522	2412
10658_g1_i1_aln.fasta	5	1071	5355	1752	32.717	101	0.094	28	0.026	951	743	942	967	1752
10746_g1_i2_aln.fasta	8	2823	22584	7326	32.439	332	0.118	52	0.018	3945	2992	3891	4430	7326
10796_g1_i1_aln.fasta	5	1143	5715	876	15.328	95	0.083	21	0.018	1362	1058	1052	1367	876
10832_g1_i1_aln.fasta	7	789	5523	1578	28.571	138	0.175	55	0.07	1028	791	1015	1111	1578
10870_g1_i1_aln.fasta	3	1218	3654	1227	33.58	116	0.095	0	0	572	535	651	669	1227
10921_g1_i1_aln.fasta	4	1443	5772	351	6.081	109	0.076	22	0.015	1367	1107	1327	1620	351
10999_g1_i1_aln.fasta	5	1235	6175	1564	25.328	97	0.079	17	0.014	1213	882	1171	1345	1564
11040_g1_i1_aln.fasta	8	1069	8552	4319	50.503	86	0.08	20	0.019	1249	804	898	1282	4319
11097_g1_i1_aln.fasta	8	1341	10728	3117	29.055	189	0.141	59	0.044	2065	1394	2175	1977	3117
11268_g1_i1_aln.fasta	8	2328	18624	2841	15.255	287	0.123	116	0.05	4402	3154	4047	4180	2841
11441_g1_i1_aln.fasta	7	1449	10143	963	9.494	188	0.13	61	0.042	2357	1646	2506	2671	963
11651_g1_i2_aln.fasta	2	435	870	228	26.207	16	0.037	0	0	165	143	164	170	228
11677_g1_i1_aln.fasta	8	1191	9528	1695	17.79	126	0.106	50	0.042	1806	1576	1989	2462	1695
11770_g1_i1_aln.fasta	2	1209	2418	1053	43.548	8	0.007	0	0	373	289	322	381	1053
11858_g1_i2_aln.fasta	6	1410	8460	3456	40.851	179	0.127	68	0.048	1193	1139	1348	1324	3456
11971_g1_i1_aln.fasta	3	1773	5319	1557	29.272	131	0.074	0	0	962	885	866	1049	1557
12214_g1_i3_aln.fasta	6	729	4374	1230	28.121	56	0.077	17	0.023	924	654	721	845	1230
12263_g1_i1_aln.fasta	8	1981	15848	4034	25.454	233	0.118	46	0.023	3317	2580	2751	3166	4034
12312_g1_i1_aln.fasta	7	990	6930	2361	34.069	90	0.091	10	0.01	1319	665	1243	1342	2361
12342_g1_i1_aln.fasta	8	750	6000	2628	43.8	80	0.107	19	0.025	998	582	849	943	2628
12424_g1_i1_aln.fasta	8	2553	20424	1281	6.272	316	0.124	129	0.051	5905	3842	4522	4874	1281
12454_g1_i1_aln.fasta	8	1629	13032	885	6.791	371	0.228	208	0.128	3060	2975	3327	2785	885
12459_g1_i1_aln.fasta	8	1164	9312	4140	44.459	107	0.092	28	0.024	1603	1021	1218	1330	4140
12550_g1_i1_aln.fasta	8	2824	22592	9641	42.674	330	0.117	108	0.038	3686	2724	3039	3502	9641
12709_g1_i1_aln.fasta	8	1548	12384	5136	41.473	172	0.111	69	0.045	1914	1478	1873	1983	5136
12783_g1_i1_aln.fasta	8	1417	11336	3188	28.123	168	0.119	69	0.049	2147	1724	2187	2090	3188
12836_g1_i1_aln.fasta	4	615	2460	663	26.951	45	0.073	2	0.003	536	388	439	434	663
12892_g1_i1_aln.fasta	7	726	5082	1254	24.675	100	0.138	21	0.029	1118	652	822	1236	1254
12988_g1_i1_aln.fasta	7	1188	8316	2778	33.405	189	0.159	77	0.065	1320	1152	1598	1468	2778
12989_g1_i1_aln.fasta	5	537	2685	921	34.302	33	0.061	13	0.024	508	317	419	520	921
13186_g1_i1_aln.fasta	8	893	7144	2146	30.039	107	0.12	27	0.03	1324	1048	1179	1447	2146
13191_g1_i1_aln.fasta	8	1278	10224	2298	22.477	146	0.114	73	0.057	2221	1675	1978	2052	2298
13267_g1_i1_aln.fasta	7	1200	8400	3333	39.679	161	0.134	39	0.033	1762	794	1320	1191	3333
13423_g1_i2_aln.fasta	4	1488	5952	3267	54.889	60	0.04	0	0	656	548	812	669	3267
13573_g1_i1_aln.fasta	3	492	1476	642	43.496	13	0.026	0	0	223	162	240	209	642
13609_g1_i1_aln.fasta	2	384	768	225	29.297	11	0.029	0	0	144	112	122	165	225
13654_g1_i1_aln.fasta	8	1659	13272	3213	24.209	195	0.118	95	0.057	2864	1868	2752	2575	3213
13668_g1_i1_aln.fasta	7	369	2583	582	22.532	43	0.117	11	0.03	436	414	511	640	582
13734_g1_i2_aln.fasta	8	2493	19944	6732	33.755	348	0.14	65	0.026	3347	2544	3226	4095	6732
13851_g1_i2_aln.fasta	4	684	2736	1116	40.789	48	0.07	0	0	371	380	471	398	1116
13883_g1_i1_aln.fasta	6	1287	7722	2808	36.364	126	0.098	45	0.035	1372	923	1318	1301	2808
13902_g1_i1_aln.fasta	8	2418	19344	3720	19.231	240	0.099	70	0.029	4347	3035	3789	4453	3720
14114_g1_i1_aln.fasta	8	835	6680	1793	26.841	72	0.086	21	0.025	1425	978	1011	1473	1793
14173C1_1365_aln.fasta	5	1050	5250	864	16.457	128	0.122	32	0.03	1319	1033	852	1182	864
14173C2_982_aln.fasta	5	864	4320	1653	38.264	58	0.067	19	0.022	829	497	586	755	1653
14290_g1_i1_aln.fasta	5	615	3075	1923	62.537	30	0.049	0	0	308	228	290	326	1923
14376_g1_i1_aln.fasta	8	1992	15936	1428	8.961	398	0.2	95	0.048	3873	3041	3502	4092	1428
14388_g1_i1_aln.fasta	6	1074	6444	2073	32.169	247	0.23	90	0.084	1161	1033	1257	920	2073
14419_g1_i1_aln.fasta	6	722	4332	1911	44.114	86	0.119	3	0.004	760	430	530	701	1911
14674_g1_i1_aln.fasta	4	801	3204	1830	57.116	27	0.034	4	0.005	405	289	340	340	1830
14693_g1_i1_aln.fasta	8	3488	27904	1783	6.39	483	0.138	193	0.055	7682	4964	6495	6980	1783
14810_g2_i1_aln.fasta	2	705	1410	285	20.213	19	0.027	0	0	295	259	324	247	285
14885_g1_i1_aln.fasta	8	1521	12168	2985	24.532	203	0.133	72	0.047	2453	1877	2045	2808	2985
14902_g1_i1_aln.fasta	8	582	4656	1986	42.655	88	0.151	14	0.024	982	431	733	524	1986
14981_g1_i2_aln.fasta	2	441	882	300	34.014	3	0.007	0	0	158	114	162	148	300
15017_g1_i1_aln.fasta	8	2916	23328	8736	37.449	264	0.091	74	0.025	4152	3133	3582	3725	8736
15088_g1_i1_aln.fasta	4	1083	4332	2214	51.108	39	0.036	4	0.004	531	430	515	642	2214
15101_g1_i1_aln.fasta	8	1116	8928	3252	36.425	179	0.16	57	0.051	1300	1186	1654	1536	3252
15106_g1_i2_aln.fasta	5	988	4940	2813	56.943	42	0.043	19	0.019	594	459	522	552	2813
15121_g1_i1_aln.fasta	8	1737	13896	4578	32.945	266	0.153	61	0.035	2968	1721	2106	2523	4578
15131_g1_i1_aln.fasta	8	642	5136	2844	55.374	97	0.151	9	0.014	636	494	538	624	2844
15280_g1_i2_aln.fasta	8	1367	10936	5515	50.43	129	0.094	12	0.009	1329	1113	1077	1902	5515
15308_g1_i1_aln.fasta	8	1650	13200	3651	27.659	209	0.127	100	0.061	2589	1755	2397	2808	3651
15311_g1_i1_aln.fasta	8	1278	10224	5514	53.932	91	0.071	31	0.024	1304	789	1227	1390	5514
15366_g1_i2_aln.fasta	8	1623	12984	4698	36.183	138	0.085	37	0.023	2402	1575	1971	2338	4698
15419_g1_i1_aln.fasta	6	609	3654	1572	43.021	90	0.148	9	0.015	511	353	495	723	1572
15466_g1_i1_aln.fasta	8	1956	15648	2403	15.357	374	0.191	174	0.089	4256	2629	3360	3000	2403
15484_g1_i2_aln.fasta	8	1248	9984	4350	43.57	140	0.112	17	0.014	1580	1055	1501	1498	4350
15508_g2_i1_aln.fasta	8	1269	10152	2949	29.048	191	0.151	75	0.059	2267	1425	1678	1833	2949
15525_g1_i4_aln.fasta	6	804	4824	828	17.164	60	0.075	10	0.012	1213	710	910	1163	828
15584_g1_i1_aln.fasta	8	699	5592	252	4.506	108	0.155	34	0.049	1531	988	1187	1634	252
15623_g1_i1_aln.fasta	2	2901	5802	36	0.62	96	0.033	0	0	1521	1241	1501	1503	36
15695_g1_i1_aln.fasta	8	1155	9240	1116	12.078	131	0.113	42	0.036	2206	1472	2208	2238	1116
15711_g1_i2_aln.fasta	5	1524	7620	4902	64.331	37	0.024	11	0.007	718	721	567	712	4902
15767_g1_i1_aln.fasta	6	1062	6372	2538	39.831	244	0.23	128	0.121	863	866	1011	1094	2538
15817_g1_i1_aln.fasta	7	2184	15288	6942	45.408	278	0.127	41	0.019	2109	1726	2158	2353	6942
15831_g1_i1_aln.fasta	8	1218	9744	1134	11.638	136	0.112	39	0.032	2311	1676	2090	2533	1134
15856_g1_i3_aln.fasta	8	2039	16312	4531	27.777	520	0.255	229	0.112	3980	2210	2834	2757	4531
15901_g1_i1_aln.fasta	8	2115	16920	7407	43.777	181	0.086	68	0.032	2698	1804	2385	2626	7407
15958_g1_i1_aln.fasta	7	799	5593	1639	29.304	113	0.141	19	0.024	1203	761	923	1067	1639
15967_g1_i1_aln.fasta	6	774	4644	1680	36.176	58	0.075	9	0.012	865	516	908	675	1680
15979_g1_i1_aln.fasta	8	2067	16536	4290	25.943	184	0.089	45	0.022	3554	2340	3143	3209	4290
16014_g1_i1_aln.fasta	3	978	2934	699	23.824	51	0.052	0	0	507	443	695	590	699
16113_g1_i2_aln.fasta	8	1349	10792	2956	27.391	209	0.155	57	0.042	2085	1649	2018	2084	2956
16139_g1_i2_aln.fasta	8	849	6792	3159	46.511	101	0.119	9	0.011	906	686	977	1064	3159
16155_g1_i2_aln.fasta	4	1005	4020	1206	30	84	0.084	13	0.013	719	545	782	768	1206
16177_g1_i1_aln.fasta	8	627	5016	1050	20.933	52	0.083	20	0.032	1185	649	1028	1104	1050
16207_g1_i1_aln.fasta	8	1115	8920	3100	34.753	135	0.121	42	0.038	1477	1144	1554	1645	3100
16219_g1_i1_aln.fasta	7	1950	13650	8496	62.242	190	0.097	23	0.012	1379	1029	1304	1442	8496
16258_g1_i1_aln.fasta	8	829	6632	3578	53.951	154	0.186	28	0.034	659	645	958	792	3578
16284_g1_i1_aln.fasta	8	1864	14912	2594	17.395	403	0.216	208	0.112	3383	2676	3206	3053	2594
16288_g1_i1_aln.fasta	5	738	3690	1701	46.098	40	0.054	6	0.008	757	348	488	396	1701
16327_g1_i1_aln.fasta	8	846	6768	1155	17.066	114	0.135	48	0.057	1468	1155	1430	1560	1155
16354_g1_i1_aln.fasta	8	2295	18360	9900	53.922	271	0.118	69	0.03	2182	1707	2182	2389	9900
16389_g1_i1_aln.fasta	6	630	3780	1203	31.825	70	0.111	12	0.019	702	523	616	736	1203
16412_g1_i1_aln.fasta	2	1248	2496	81	3.245	52	0.042	0	0	592	553	783	487	81
16439_g2_i1_aln.fasta	7	516	3612	156	4.319	30	0.058	8	0.016	1005	712	881	858	156
16481_g1_i1_aln.fasta	8	1005	8040	897	11.157	130	0.129	50	0.05	1836	1511	1863	1933	897
1657_g1_i1_aln.fasta	4	455	1820	620	34.066	90	0.198	2	0.004	386	281	261	272	620
16602_g1_i1_aln.fasta	7	1071	7497	4425	59.024	137	0.128	12	0.011	622	655	810	985	4425
16609_g1_i1_aln.fasta	5	585	2925	108	3.692	65	0.111	21	0.036	596	669	604	948	108
16610_g1_i1_aln.fasta	8	1263	10104	3261	32.274	170	0.135	63	0.05	1962	1298	1673	1910	3261
16614_g1_i1_aln.fasta	8	1680	13440	7797	58.013	167	0.099	7	0.004	1692	1072	1304	1575	7797
16649_g1_i1_aln.fasta	2	801	1602	714	44.569	37	0.046	0	0	267	184	244	193	714
16709_g1_i1_aln.fasta	8	894	7152	1752	24.497	153	0.171	43	0.048	1677	943	1400	1380	1752
16719_g1_i2_aln.fasta	8	1129	9032	2189	24.236	129	0.114	33	0.029	2110	1060	1606	2067	2189
16801_g1_i1_aln.fasta	8	1099	8792	2279	25.921	168	0.153	53	0.048	1985	1126	1558	1844	2279
16831_g1_i1_aln.fasta	3	468	1404	306	21.795	99	0.212	0	0	375	154	290	279	306
16833_g1_i1_aln.fasta	8	564	4512	1701	37.699	71	0.126	24	0.043	785	512	737	777	1701
16834_g1_i1_aln.fasta	8	1536	12288	5520	44.922	197	0.128	47	0.031	2039	1357	1579	1793	5520
16867_g1_i1_aln.fasta	8	1821	14568	3012	20.675	289	0.159	99	0.054	3275	2121	3118	3042	3012
16890_g1_i2_aln.fasta	8	849	6792	3255	47.924	68	0.08	23	0.027	956	632	949	1000	3255
16904_g1_i2_aln.fasta	7	1008	7056	1830	25.935	78	0.077	12	0.012	1539	989	1197	1501	1830
17051_g1_i1_aln.fasta	8	1638	13104	6942	52.976	139	0.085	84	0.051	1778	1286	1377	1721	6942
17052_g1_i1_aln.fasta	3	1125	3375	24	0.711	68	0.06	0	0	1014	695	852	790	24
17053_g1_i1_aln.fasta	8	4125	33000	6831	20.7	602	0.146	178	0.043	6943	5178	5897	8151	6831
17072_g1_i2_aln.fasta	8	1729	13832	3410	24.653	282	0.163	65	0.038	2902	2010	2417	3093	3410
17074_g1_i1_aln.fasta	7	753	5271	2418	45.874	53	0.07	10	0.013	834	476	693	850	2418
17091C1_854_aln.fasta	8	858	6864	108	1.573	113	0.132	43	0.05	2141	1272	1621	1722	108
17093_g1_i1_aln.fasta	8	1424	11392	5167	45.356	324	0.228	83	0.058	1459	1372	1439	1955	5167
17098_g1_i1_aln.fasta	3	1906	5718	3504	61.28	36	0.019	0	0	640	467	570	537	3504
17100_g1_i1_aln.fasta	8	1899	15192	1989	13.092	223	0.117	72	0.038	3887	2290	3172	3854	1989
17154_g1_i1_aln.fasta	8	1529	12232	4516	36.92	490	0.32	135	0.088	2079	1228	2357	2052	4516
17228_g1_i2_aln.fasta	8	966	7728	987	12.772	77	0.08	30	0.031	2012	1276	1734	1719	987
17232_g1_i1_aln.fasta	8	3481	27848	8975	32.229	410	0.118	126	0.036	5402	4074	4808	4589	8975
17234_g1_i1_aln.fasta	3	1344	4032	1506	37.351	45	0.033	0	0	628	555	697	646	1506
17305_g1_i1_aln.fasta	8	2923	23384	9632	41.191	538	0.184	223	0.076	4649	2237	3067	3799	9632
17317_g1_i1_aln.fasta	8	1053	8424	666	7.906	136	0.129	51	0.048	2163	1591	1538	2466	666
17321_g1_i1_aln.fasta	8	796	6368	2276	35.741	140	0.176	38	0.048	1216	755	1067	1054	2276
17351_g1_i2_aln.fasta	6	1317	7902	1239	15.68	252	0.191	110	0.084	1821	1114	1817	1911	1239
17372_g1_i1_aln.fasta	8	744	5952	1017	17.087	97	0.13	34	0.046	1358	1038	1190	1349	1017
17417_g1_i1_aln.fasta	8	1260	10080	3114	30.893	161	0.128	77	0.061	2177	1130	1763	1896	3114
17434_g1_i1_aln.fasta	6	801	4806	1203	25.031	101	0.126	34	0.042	842	772	802	1187	1203
17453_g1_i1_aln.fasta	8	2126	17008	5008	29.445	396	0.186	115	0.054	3447	2534	3115	2904	5008
17534_g1_i1_aln.fasta	3	702	2106	654	31.054	30	0.043	0	0	417	280	324	431	654
17563_g1_i1_aln.fasta	6	762	4572	2445	53.478	51	0.067	11	0.014	549	474	531	573	2445
17589_g1_i1_aln.fasta	8	1115	8920	3028	33.946	132	0.118	13	0.012	1515	1299	1452	1626	3028
17606_g2_i1_aln.fasta	8	1233	9864	1080	10.949	125	0.101	55	0.045	2600	1690	2052	2442	1080
17617_g1_i1_aln.fasta	8	1257	10056	153	1.521	231	0.184	112	0.089	2923	1573	2750	2657	153
17621_g1_i2_aln.fasta	7	2092	14644	8314	56.774	124	0.059	8	0.004	1721	1255	1505	1849	8314
17657_g1_i1_aln.fasta	8	1485	11880	2694	22.677	215	0.145	99	0.067	2551	1775	2399	2461	2694
17697_g1_i1_aln.fasta	6	741	4446	1002	22.537	103	0.139	23	0.031	827	704	787	1126	1002
17698_g1_i1_aln.fasta	8	624	4992	2418	48.438	47	0.075	8	0.013	789	565	605	615	2418
17704_g1_i1_aln.fasta	8	1140	9120	3228	35.395	104	0.091	28	0.025	1639	1182	1364	1707	3228
17731_g1_i1_aln.fasta	8	591	4728	1092	23.096	73	0.124	11	0.019	978	677	899	1082	1092
17747_g1_i1_aln.fasta	8	1152	9216	2334	25.326	205	0.178	82	0.071	2192	1205	1952	1533	2334
17756_g1_i1_aln.fasta	8	714	5712	1209	21.166	87	0.122	25	0.035	1394	671	1163	1275	1209
17763_g1_i1_aln.fasta	8	1605	12840	5241	40.818	224	0.14	52	0.032	2041	1510	1868	2180	5241
17802_g1_i1_aln.fasta	5	1263	6315	3621	57.34	56	0.044	14	0.011	805	497	606	786	3621
17813_g1_i1_aln.fasta	8	1482	11856	2763	23.305	131	0.088	29	0.02	2503	1975	2052	2563	2763
17840_g1_i1_aln.fasta	8	1831	14648	5351	36.531	219	0.12	52	0.028	2686	1535	2157	2919	5351
17844_g1_i1_aln.fasta	8	1047	8376	2427	28.976	273	0.261	88	0.084	1587	1159	1479	1724	2427
17867_g1_i1_aln.fasta	7	1695	11865	1062	8.951	182	0.107	61	0.036	3044	2213	2734	2812	1062
17877_g1_i1_aln.fasta	6	948	5688	1011	17.774	154	0.162	50	0.053	1266	978	1179	1254	1011
17878_g1_i1_aln.fasta	3	1035	3105	1299	41.836	59	0.057	0	0	515	327	474	490	1299
1789_g1_i1_aln.fasta	8	1956	15648	2154	13.765	259	0.132	106	0.054	3499	2932	3504	3559	2154
17928_g1_i1_aln.fasta	7	2355	16485	10077	61.128	149	0.063	6	0.003	2079	1107	1506	1716	10077
17972_g1_i1_aln.fasta	8	1296	10368	4776	46.065	121	0.093	26	0.02	1680	1073	1152	1687	4776
17974_g1_i1_aln.fasta	8	1941	15528	5685	36.611	290	0.149	82	0.042	3195	1763	2529	2356	5685
17981_g1_i1_aln.fasta	8	2133	17064	51	0.299	340	0.159	180	0.084	5566	2822	4241	4384	51
18005_g1_i1_aln.fasta	8	699	5592	2673	47.8	52	0.074	10	0.014	900	544	644	831	2673
18085_g1_i1_aln.fasta	8	1788	14304	2757	19.274	240	0.134	77	0.043	3155	2054	2955	3383	2757
18120_g1_i1_aln.fasta	8	2001	16008	5505	34.389	247	0.123	96	0.048	3319	1999	2500	2685	5505
18191_g1_i2_aln.fasta	8	1428	11424	3837	33.587	164	0.115	34	0.024	2292	1412	1921	1962	3837
18273_g2_i1_aln.fasta	7	2154	15078	3585	23.776	158	0.073	38	0.018	3160	2197	2805	3331	3585
18274_g1_i1_aln.fasta	7	2871	20097	7071	35.184	404	0.141	58	0.02	3822	2492	3190	3522	7071
18319_g8_i2_aln.fasta	6	501	3006	963	32.036	54	0.108	18	0.036	585	421	473	564	963
18367_g1_i1_aln.fasta	4	1077	4308	1272	29.526	114	0.106	3	0.003	670	618	865	883	1272
18392_g2_i1_aln.fasta	4	1395	5580	1350	24.194	181	0.13	66	0.047	901	1003	985	1341	1350
18436_g1_i1_aln.fasta	8	1488	11904	636	5.343	196	0.132	97	0.065	3524	2016	2712	3016	636
18439_g1_i1_aln.fasta	5	4140	20700	10785	52.101	211	0.051	46	0.011	2621	2213	2761	2320	10785
18456_g1_i1_aln.fasta	5	435	2175	399	18.345	69	0.159	12	0.028	414	319	608	435	399
18497_g1_i1_aln.fasta	4	714	2856	1512	52.941	30	0.042	5	0.007	377	289	366	312	1512
18498_g1_i2_aln.fasta	8	3097	24776	1118	4.512	416	0.134	173	0.056	7326	4479	5757	6096	1118
18503_g1_i2_aln.fasta	8	1947	15576	4143	26.599	198	0.102	49	0.025	4068	1959	2877	2529	4143
18592_g1_i1_aln.fasta	8	2409	19272	5853	30.37	385	0.16	89	0.037	3970	2804	2973	3672	5853
18612_g1_i1_aln.fasta	8	1977	15816	2868	18.134	360	0.182	130	0.066	3926	2413	2922	3687	2868
18621_g1_i1_aln.fasta	8	1893	15144	5844	38.59	230	0.122	63	0.033	2885	1554	2172	2689	5844
18633_g1_i2_aln.fasta	7	1786	12502	5464	43.705	142	0.08	20	0.011	1835	1416	1610	2177	5464
18665_g1_i1_aln.fasta	8	1527	12216	3300	27.014	127	0.083	30	0.02	2705	1650	2042	2519	3300
18670_g1_i1_aln.fasta	8	1035	8280	1002	12.101	84	0.081	43	0.042	2197	1167	2035	1879	1002
18677_g1_i1_aln.fasta	7	1071	7497	1797	23.97	177	0.165	61	0.057	1716	1068	1416	1500	1797
18724_g2_i1_aln.fasta	8	1023	8184	2904	35.484	116	0.113	41	0.04	1732	999	1565	984	2904
18749_g1_i3_aln.fasta	8	1782	14256	5097	35.753	237	0.133	44	0.025	2744	1813	2154	2448	5097
18784_g1_i4_aln.fasta	8	1218	9744	3621	37.161	109	0.089	30	0.025	1869	1064	1414	1776	3621
18796_g1_i1_aln.fasta	8	798	6384	1506	23.59	76	0.095	24	0.03	1568	802	1150	1358	1506
18800_g1_i1_aln.fasta	2	732	1464	78	5.328	33	0.045	0	0	257	422	315	392	78
18805_g1_i1_aln.fasta	8	1119	8952	3018	33.713	139	0.124	38	0.034	1787	1104	1496	1547	3018
18837_g1_i1_aln.fasta	8	1728	13824	6870	49.696	194	0.112	77	0.045	2098	1334	1512	2010	6870
18882_g1_i1_aln.fasta	8	1601	12808	2290	17.879	276	0.172	62	0.039	3071	1929	2319	3199	2290
18902_g1_i5_aln.fasta	7	1278	8946	3804	42.522	106	0.083	22	0.017	1416	1003	1119	1604	3804
18911_g1_i1_aln.fasta	7	1731	12117	6300	51.993	158	0.091	30	0.017	1738	1186	1316	1577	6300
18932_g1_i1_aln.fasta	8	1515	12120	2070	17.079	152	0.1	45	0.03	2633	2131	2623	2663	2070
18960_g1_i1_aln.fasta	8	2934	23472	11175	47.61	539	0.184	119	0.041	3633	2325	2817	3522	11175
18970_g1_i5_aln.fasta	8	912	7296	3300	45.23	106	0.116	19	0.021	1140	747	1082	1027	3300
18988_g1_i1_aln.fasta	5	949	4745	1562	32.919	95	0.1	10	0.011	818	706	783	876	1562
19070_g1_i1_aln.fasta	4	750	3000	1026	34.2	60	0.08	0	0	553	489	388	544	1026
19080_g1_i1_aln.fasta	3	1968	5904	1965	33.283	104	0.053	0	0	1209	839	1092	799	1965
19096_g1_i2_aln.fasta	8	1365	10920	3762	34.451	99	0.073	23	0.017	1940	1515	1943	1760	3762
19108_g1_i2_aln.fasta	6	2346	14076	7353	52.238	167	0.071	6	0.003	1862	1253	1650	1958	7353
19119_g1_i1_aln.fasta	8	1629	13032	3129	24.01	176	0.108	71	0.044	2445	1839	2306	3313	3129
19134_g1_i1_aln.fasta	4	858	3432	723	21.066	69	0.08	4	0.005	709	608	820	572	723
19222_g1_i2_aln.fasta	8	1499	11992	3340	27.852	200	0.133	58	0.039	2591	1526	2324	2211	3340
19295_g1_i1_aln.fasta	6	2842	17052	3543	20.778	427	0.15	82	0.029	3896	2313	3551	3749	3543
19297_g1_i1_aln.fasta	8	2466	19728	885	4.486	278	0.113	94	0.038	5826	3481	4428	5108	885
19298_g1_i1_aln.fasta	2	1020	2040	501	24.559	27	0.026	0	0	431	265	416	427	501
19327_g1_i1_aln.fasta	4	366	1464	633	43.238	11	0.03	1	0.003	214	168	159	290	633
19341C1_846_aln.fasta	8	858	6864	702	10.227	112	0.131	35	0.041	1941	1279	1388	1554	702
19345_g1_i1_aln.fasta	8	750	6000	2442	40.7	122	0.163	30	0.04	959	667	832	1100	2442
19355_g1_i1_aln.fasta	6	1299	7794	3432	44.034	171	0.132	86	0.066	1082	869	1276	1135	3432
19370_g1_i1_aln.fasta	8	3204	25632	13968	54.494	409	0.128	86	0.027	3245	2316	2709	3394	13968
19378_g1_i1_aln.fasta	7	1116	7812	2532	32.412	99	0.089	37	0.033	1417	1001	1270	1592	2532
19388_g1_i1_aln.fasta	3	1518	4554	1209	26.548	80	0.053	0	0	879	718	961	787	1209
19417_g1_i2_aln.fasta	8	2763	22104	4608	20.847	394	0.143	145	0.052	5054	3320	4398	4724	4608
19440_g1_i1_aln.fasta	7	1368	9576	3936	41.103	220	0.161	72	0.053	1484	1189	1559	1408	3936
19441_g1_i1_aln.fasta	8	1663	13304	1928	14.492	265	0.159	77	0.046	3307	2386	2476	3207	1928
19461_g1_i1_aln.fasta	8	1932	15456	1008	6.522	253	0.131	122	0.063	4117	2477	3965	3889	1008
19462_g1_i1_aln.fasta	8	1350	10800	819	7.583	176	0.13	61	0.045	2824	1905	2594	2658	819
19465_g1_i1_aln.fasta	4	903	3612	513	14.203	104	0.115	4	0.004	826	691	827	755	513
19470_g1_i2_aln.fasta	8	1713	13704	5271	38.463	191	0.112	64	0.037	2306	1808	2059	2260	5271
19480_g1_i1_aln.fasta	7	986	6902	1898	27.499	144	0.146	28	0.028	1334	865	1242	1563	1898
19522_g1_i1_aln.fasta	8	2083	16664	7265	43.597	176	0.084	39	0.019	3064	1568	2510	2257	7265
19527_g1_i1_aln.fasta	8	1510	12080	2846	23.56	199	0.132	72	0.048	2709	1852	2032	2641	2846
19550_g1_i2_aln.fasta	8	1612	12896	5021	38.935	145	0.09	37	0.023	2215	1670	1970	2020	5021
19567_g1_i1_aln.fasta	5	1992	9960	2481	24.91	144	0.072	12	0.006	2220	1387	1787	2085	2481
19613_g1_i2_aln.fasta	8	1587	12696	4806	37.854	171	0.108	46	0.029	2250	1458	1990	2192	4806
19644_g1_i2_aln.fasta	8	840	6720	2904	43.214	80	0.095	14	0.017	1190	722	838	1066	2904
19656_g2_i4_aln.fasta	8	1248	9984	2190	21.935	146	0.117	51	0.041	2165	1394	1917	2318	2190
19660_g1_i2_aln.fasta	8	1558	12464	3806	30.536	175	0.112	57	0.037	2621	1652	2162	2223	3806
19661_g1_i1_aln.fasta	8	978	7824	2475	31.633	178	0.182	66	0.067	1313	1132	1623	1281	2475
19669_g1_i2_aln.fasta	8	2436	19488	7107	36.469	389	0.16	115	0.047	3761	2270	3192	3158	7107
19671_g1_i1_aln.fasta	8	2698	21584	8240	38.176	227	0.084	45	0.017	3627	2813	3261	3643	8240
19675_g1_i1_aln.fasta	8	1783	14264	4847	33.981	267	0.15	71	0.04	2930	1858	2454	2175	4847
19685_g1_i1_aln.fasta	8	1031	8248	3142	38.094	144	0.14	60	0.058	1510	937	1200	1459	3142
19690_g1_i4_aln.fasta	8	3321	26568	7509	28.263	470	0.142	92	0.028	5106	3632	4347	5974	7509
19759_g1_i2_aln.fasta	4	1101	4404	1455	33.038	74	0.067	27	0.025	760	651	747	791	1455
19806_g1_i1_aln.fasta	5	1123	5615	1556	27.711	221	0.197	52	0.046	896	887	899	1377	1556
19863_g1_i1_aln.fasta	3	1987	5961	3375	56.618	36	0.018	0	0	622	616	628	720	3375
19895_g1_i1_aln.fasta	8	987	7896	3255	41.223	99	0.1	41	0.042	1280	817	1234	1310	3255
19903_g1_i2_aln.fasta	4	467	1868	479	25.642	208	0.445	6	0.013	377	278	367	367	479
19914_g1_i1_aln.fasta	8	2823	22584	987	4.37	409	0.145	158	0.056	6368	4514	5240	5475	987
19929_g3_i6_aln.fasta	8	993	7944	2760	34.743	168	0.169	31	0.031	1354	1067	1252	1511	2760
19930_g1_i2_aln.fasta	8	809	6472	2824	43.634	68	0.084	10	0.012	1028	674	843	1103	2824
19957_g1_i1_aln.fasta	8	1893	15144	5727	37.817	192	0.101	66	0.035	2704	1829	2393	2491	5727
19957_g2_i1_aln.fasta	8	2203	17624	4886	27.724	286	0.13	63	0.029	3614	2552	2817	3755	4886
19970_g1_i1_aln.fasta	8	1640	13120	1690	12.881	198	0.121	69	0.042	3652	2031	2814	2933	1690
19992_g1_i1_aln.fasta	8	1530	12240	2733	22.328	232	0.152	113	0.074	2559	1511	2877	2560	2733
20000_g2_i1_aln.fasta	8	1646	13168	2056	15.614	239	0.145	87	0.053	2946	2236	2629	3301	2056
20025_g2_i2_aln.fasta	8	624	4992	1236	24.76	61	0.098	22	0.035	1218	731	755	1052	1236
20029_g1_i1_aln.fasta	8	1281	10248	3741	36.505	213	0.166	103	0.08	1883	1339	1735	1550	3741
20037_g1_i1_aln.fasta	8	1479	11832	4146	35.041	174	0.118	53	0.036	2236	1398	1846	2206	4146
20051_g1_i1_aln.fasta	8	1572	12576	4557	36.236	201	0.128	73	0.046	2221	1685	2095	2018	4557
20053_g1_i1_aln.fasta	8	735	5880	2319	39.439	48	0.065	12	0.016	1121	568	938	934	2319
20135_g1_i1_aln.fasta	8	1279	10232	2006	19.605	141	0.11	44	0.034	2377	1504	2016	2329	2006
20158_g1_i1_aln.fasta	8	1225	9800	3188	32.531	119	0.097	47	0.038	1975	1255	1521	1861	3188
20178_g1_i1_aln.fasta	8	2128	17024	2918	17.141	240	0.113	99	0.047	3961	2727	3241	4177	2918
20195_g1_i2_aln.fasta	2	318	636	105	16.509	112	0.352	0	0	151	102	129	149	105
20217_g1_i7_aln.fasta	3	600	1800	114	6.333	29	0.048	0	0	491	348	368	479	114
20256_g1_i1_aln.fasta	8	1718	13744	3901	28.383	182	0.106	58	0.034	3061	1852	2439	2491	3901
20261_g1_i2_aln.fasta	4	1434	5736	2214	38.598	148	0.103	0	0	738	875	903	1006	2214
20264_g1_i2_aln.fasta	6	580	3480	204	5.862	66	0.114	18	0.031	1031	557	829	859	204
20299_g1_i1_aln.fasta	8	1914	15312	3045	19.886	144	0.075	41	0.021	3523	2297	3208	3239	3045
20303_g1_i1_aln.fasta	8	1539	12312	2757	22.393	207	0.135	60	0.039	2869	1579	2364	2743	2757
20313_g1_i1_aln.fasta	4	1134	4536	357	7.87	91	0.08	16	0.014	1096	932	995	1156	357
20315_g2_i3_aln.fasta	8	1638	13104	3762	28.709	309	0.189	94	0.057	2865	1732	2338	2407	3762
20347_g1_i4_aln.fasta	8	2844	22752	2490	10.944	335	0.118	62	0.022	5919	3784	4741	5818	2490
20348_g1_i1_aln.fasta	8	2122	16976	3173	18.691	400	0.189	160	0.075	4297	2624	3298	3584	3173
20376_g1_i2_aln.fasta	8	1572	12576	2568	20.42	363	0.231	72	0.046	2841	1808	2549	2810	2568
20387_g1_i1_aln.fasta	6	627	3762	810	21.531	52	0.083	18	0.029	808	452	838	854	810
20392_g1_i4_aln.fasta	6	690	4140	1944	46.957	226	0.328	10	0.014	513	455	585	643	1944
20393_g3_i1_aln.fasta	8	2088	16704	4293	25.7	280	0.134	83	0.04	3441	2376	3084	3510	4293
20401_g1_i2_aln.fasta	8	1428	11424	4932	43.172	166	0.116	57	0.04	1848	1378	1746	1520	4932
20432_g1_i3_aln.fasta	7	1158	8106	3447	42.524	152	0.131	68	0.059	1304	841	1247	1267	3447
20442_g1_i1_aln.fasta	8	2208	17664	6498	36.787	299	0.135	118	0.053	3158	2176	2991	2841	6498
20484_g1_i1_aln.fasta	2	1347	2694	159	5.902	27	0.02	0	0	687	536	664	648	159
20511_g1_i2_aln.fasta	6	1398	8388	3345	39.878	152	0.109	17	0.012	1673	925	1131	1314	3345
20529_g2_i1_aln.fasta	8	1668	13344	3369	25.247	301	0.18	109	0.065	2990	1865	2486	2634	3369
20548_g1_i2_aln.fasta	6	1473	8838	3153	35.675	118	0.08	29	0.02	1551	1197	1283	1654	3153
20575_g1_i1_aln.fasta	6	966	5796	843	14.545	73	0.076	17	0.018	1410	1022	1252	1269	843
20608_g1_i4_aln.fasta	7	1503	10521	4509	42.857	99	0.066	21	0.014	1620	1248	1502	1642	4509
20643_g1_i1_aln.fasta	3	467	1401	501	35.76	138	0.296	0	0	302	143	234	221	501
20681_g1_i1_aln.fasta	4	2166	8664	3993	46.087	118	0.054	4	0.002	1397	880	1132	1262	3993
20689_g1_i2_aln.fasta	5	1044	5220	2619	50.172	80	0.077	3	0.003	821	426	596	758	2619
20712_g1_i2_aln.fasta	8	1548	12384	2277	18.387	201	0.13	85	0.055	2681	2324	2273	2829	2277
20717_g1_i1_aln.fasta	8	1836	14688	1848	12.582	163	0.089	42	0.023	3716	2691	2887	3546	1848
20746_g1_i2_aln.fasta	8	1020	8160	2361	28.934	101	0.099	30	0.029	1701	1155	1282	1661	2361
20758_g1_i1_aln.fasta	8	2511	20088	2961	14.74	494	0.197	241	0.096	4746	3118	4432	4831	2961
20770_g1_i7_aln.fasta	7	615	4305	2226	51.707	97	0.158	22	0.036	562	347	593	577	2226
20817_g1_i1_aln.fasta	6	1077	6462	2418	37.419	100	0.093	27	0.025	1203	788	946	1107	2418
20820_g1_i1_aln.fasta	8	1011	8088	3210	39.688	194	0.192	29	0.029	1387	1042	1116	1333	3210
20825_g1_i1_aln.fasta	8	2957	23656	11536	48.766	279	0.094	36	0.012	3377	2374	2972	3397	11536
20829_g1_i1_aln.fasta	8	1401	11208	1326	11.831	180	0.128	59	0.042	2890	1977	2143	2872	1326
20838_g1_i6_aln.fasta	8	3567	28536	13617	47.719	267	0.075	73	0.02	4114	3231	3443	4131	13617
20841_g1_i3_aln.fasta	8	1605	12840	1074	8.364	202	0.126	67	0.042	3537	2230	2972	3027	1074
20845_g1_i3_aln.fasta	5	2265	11325	2553	22.543	176	0.078	30	0.013	2708	1557	1985	2522	2553
20860_g1_i1_aln.fasta	8	3265	26120	13499	51.681	335	0.103	63	0.019	3532	2591	2969	3529	13499
20861_g1_i1_aln.fasta	3	462	1386	447	32.251	34	0.074	0	0	271	190	225	253	447
20911_g1_i1_aln.fasta	7	1404	9828	3789	38.553	217	0.155	70	0.05	1683	1268	1361	1727	3789
20916_g1_i1_aln.fasta	8	2239	17912	5846	32.637	220	0.098	65	0.029	3512	2467	3008	3079	5846
20934_g2_i1_aln.fasta	6	840	5040	2208	43.81	97	0.115	9	0.011	857	547	708	720	2208
20938_g1_i2_aln.fasta	8	4638	37104	8622	23.237	498	0.107	150	0.032	8807	5756	6841	7078	8622
20979_g1_i1_aln.fasta	4	1920	7680	579	7.539	199	0.104	24	0.013	1929	1480	1607	2085	579
21020_g1_i1_aln.fasta	8	2670	21360	12717	59.537	190	0.071	95	0.036	2099	1776	2239	2529	12717
21034_g1_i2_aln.fasta	6	2061	12366	4749	38.404	168	0.082	10	0.005	2191	1444	2026	1956	4749
21071_g1_i1_aln.fasta	8	7524	60192	4641	7.71	1093	0.145	400	0.053	15793	10565	12497	16696	4641
21080_g1_i1_aln.fasta	8	1965	15720	3978	25.305	226	0.115	56	0.028	3305	2421	2548	3468	3978
21108_g1_i1_aln.fasta	8	1767	14136	3774	26.698	297	0.168	177	0.1	2234	2437	2781	2910	3774
21123_g1_i2_aln.fasta	5	1032	5160	609	11.802	104	0.101	27	0.026	1182	866	1163	1340	609
21127_g1_i1_aln.fasta	8	2439	19512	3255	16.682	289	0.118	78	0.032	4240	3103	4077	4837	3255
21139_g1_i1_aln.fasta	8	1551	12408	1005	8.1	153	0.099	57	0.037	3301	2200	2638	3264	1005
21184_g2_i2_aln.fasta	7	1509	10563	4851	45.924	151	0.1	57	0.038	1302	1322	1189	1899	4851
21195_g1_i2_aln.fasta	2	498	996	255	25.602	14	0.028	0	0	258	136	179	168	255
21197_g5_i1_aln.fasta	4	1152	4608	1269	27.539	110	0.095	7	0.006	811	720	803	1005	1269
21198_g1_i1_aln.fasta	8	2973	23784	7332	30.827	531	0.179	166	0.056	4699	3362	3530	4861	7332
21207_g1_i2_aln.fasta	8	3374	26992	7174	26.578	384	0.114	131	0.039	5638	3741	4996	5443	7174
21221_g2_i1_aln.fasta	8	1647	13176	5346	40.574	141	0.086	50	0.03	2199	1442	1932	2257	5346
21249_g2_i1_aln.fasta	8	1767	14136	6687	47.305	245	0.139	19	0.011	2421	1318	1872	1838	6687
21282_g1_i6_aln.fasta	7	876	6132	1884	30.724	177	0.202	113	0.129	1154	923	1165	1006	1884
21283_g1_i2_aln.fasta	8	3103	24824	10628	42.813	191	0.062	35	0.011	4181	2815	3221	3979	10628
21298_g1_i1_aln.fasta	8	2034	16272	3369	20.704	185	0.091	51	0.025	3964	2506	2933	3500	3369
21304_g1_i1_aln.fasta	8	2853	22824	6774	29.679	316	0.111	88	0.031	4863	2978	4088	4121	6774
21327_g1_i3_aln.fasta	8	1944	15552	6891	44.309	190	0.098	52	0.027	2596	1675	2129	2261	6891
21339_g3_i7_aln.fasta	8	633	5064	1932	38.152	74	0.117	28	0.044	879	502	801	950	1932
21410_g6_i2_aln.fasta	4	957	3828	1539	40.204	57	0.06	2	0.002	640	477	621	551	1539
21439_g2_i1_aln.fasta	8	3017	24136	1411	5.846	355	0.118	148	0.049	4824	5425	4913	7563	1411
21508_g1_i1_aln.fasta	6	1506	9036	3132	34.661	293	0.195	74	0.049	1714	1167	1572	1451	3132
21533_g1_i2_aln.fasta	8	2700	21600	4869	22.542	287	0.106	95	0.035	4939	3169	3836	4787	4869
21572_g1_i1_aln.fasta	8	1013	8104	766	9.452	146	0.144	55	0.054	2196	1356	1660	2126	766
21594_g7_i1_aln.fasta	7	1632	11424	1170	10.242	217	0.133	91	0.056	2696	1960	2584	3014	1170
21616_g1_i2_aln.fasta	8	1389	11112	4005	36.042	245	0.176	78	0.056	1930	1529	1970	1678	4005
21643_g2_i2_aln.fasta	8	2323	18584	4367	23.499	352	0.152	90	0.039	4119	2716	3637	3745	4367
21658_g4_i2_aln.fasta	8	2763	22104	3294	14.902	414	0.15	107	0.039	5370	3675	4430	5335	3294
21658_g5_i1_aln.fasta	8	2185	17480	6443	36.859	211	0.097	58	0.027	3180	2298	2803	2756	6443
21659_g1_i1_aln.fasta	7	940	6580	1252	19.027	133	0.141	43	0.046	1486	1213	1286	1343	1252
21700_g1_i1_aln.fasta	8	1737	13896	6654	47.884	207	0.119	59	0.034	1717	1962	1931	1632	6654
21717_g1_i1_aln.fasta	2	1932	3864	126	3.261	75	0.039	0	0	1000	738	1066	934	126
21740_g1_i3_aln.fasta	8	1095	8760	2727	31.13	152	0.139	40	0.037	1765	1187	1306	1775	2727
21757_g1_i4_aln.fasta	8	1089	8712	4512	51.791	256	0.235	18	0.017	1285	758	992	1165	4512
21758_g1_i1_aln.fasta	8	2714	21712	2158	9.939	508	0.187	265	0.098	5578	3684	5046	5246	2158
21771_g1_i3_aln.fasta	8	1449	11592	2082	17.961	120	0.083	37	0.026	2907	1726	2249	2628	2082
21777_g1_i1_aln.fasta	8	1820	14560	6451	44.306	260	0.143	88	0.048	2514	1808	1677	2110	6451
21796_g1_i2_aln.fasta	8	2937	23496	7947	33.823	460	0.157	187	0.064	4567	3045	3986	3951	7947
21815_g2_i1_aln.fasta	8	1440	11520	4245	36.849	166	0.115	64	0.044	1840	1456	1846	2133	4245
21825_g1_i1_aln.fasta	7	2280	15960	6267	39.267	227	0.1	36	0.016	2860	1816	2397	2620	6267
21828_g2_i1_aln.fasta	6	1065	6390	3720	58.216	66	0.062	29	0.027	759	444	715	752	3720
21847_g5_i7_aln.fasta	8	1618	12944	4106	31.721	212	0.131	30	0.019	2632	1565	1952	2689	4106
21857_g3_i1_aln.fasta	8	3418	27344	8417	30.782	393	0.115	96	0.028	5397	3758	4357	5415	8417
21870_g3_i1_aln.fasta	8	2508	20064	4665	23.251	316	0.126	82	0.033	4395	3052	3664	4288	4665
21882_g1_i1_aln.fasta	8	1822	14576	4619	31.689	294	0.161	70	0.038	2952	2035	2225	2745	4619
21935_g3_i1_aln.fasta	7	1107	7749	3012	38.87	144	0.13	47	0.042	1392	977	1153	1215	3012
22014_g2_i3_aln.fasta	8	2176	17408	4775	27.43	364	0.167	69	0.032	3179	2778	3230	3446	4775
22016_g1_i1_aln.fasta	8	3559	28472	11219	39.404	659	0.185	285	0.08	4022	4147	4496	4588	11219
22038_g2_i1_aln.fasta	7	1684	11788	5863	49.737	148	0.088	20	0.012	1593	1338	1342	1652	5863
22100_g1_i1_aln.fasta	5	1018	5090	1667	32.75	148	0.145	14	0.014	982	716	849	876	1667
22101_g3_i1_aln.fasta	8	6231	49848	12201	24.476	662	0.106	226	0.036	9493	8296	9493	10365	12201
22103_g2_i1_aln.fasta	8	991	7928	1961	24.735	168	0.17	23	0.023	2034	994	1519	1420	1961
22105_g2_i1_aln.fasta	8	627	5016	1464	29.187	95	0.152	22	0.035	1136	641	855	920	1464
22111_g1_i1_aln.fasta	4	750	3000	534	17.8	44	0.059	1	0.001	781	481	553	651	534
22125_g1_i10_aln.fasta	7	2480	17360	8693	50.075	256	0.103	42	0.017	2497	1857	1967	2346	8693
2214_g1_i1_aln.fasta	5	504	2520	450	17.857	47	0.093	12	0.024	635	421	516	498	450
22194_g1_i1_aln.fasta	7	3312	23184	8985	38.755	253	0.076	50	0.015	4196	2911	3396	3696	8985
22225_g1_i1_aln.fasta	4	684	2736	900	32.895	77	0.113	5	0.007	446	403	575	412	900
22273_g3_i2_aln.fasta	5	525	2625	873	33.257	38	0.072	7	0.013	502	369	497	384	873
22302_g1_i8_aln.fasta	8	1455	11640	2025	17.397	145	0.1	53	0.036	2509	1884	2666	2556	2025
22378_g1_i2_aln.fasta	4	639	2556	1062	41.549	26	0.041	4	0.006	442	249	374	429	1062
22399_g1_i2_aln.fasta	8	1706	13648	2911	21.329	246	0.144	94	0.055	2420	2123	2473	3721	2911
22523_g1_i1_aln.fasta	8	1255	10040	2798	27.869	146	0.116	59	0.047	2013	1469	1700	2060	2798
22673_g1_i1_aln.fasta	7	1536	10752	5640	52.455	108	0.07	9	0.006	1421	1046	1291	1354	5640
22685_g1_i1_aln.fasta	8	1389	11112	2388	21.49	160	0.115	59	0.042	2424	1596	2161	2543	2388
2270_g1_i1_aln.fasta	8	1410	11280	4488	39.787	128	0.091	29	0.021	1896	1341	1620	1935	4488
22764_g1_i1_aln.fasta	6	1032	6192	1626	26.26	134	0.13	43	0.042	966	1030	1122	1448	1626
25462_g1_i1_aln.fasta	8	954	7632	1752	22.956	138	0.145	29	0.03	1729	1024	1484	1643	1752
25476_g1_i1_aln.fasta	2	195	390	0	0	15	0.077	0	0	100	86	119	85	0
25727_g1_i1_aln.fasta	7	1275	8925	2973	33.311	154	0.121	30	0.024	1765	1138	1365	1684	2973
25751_g1_i1_aln.fasta	8	1236	9888	21	0.212	224	0.181	100	0.081	3113	1394	2376	2984	21
2615_g1_i1_aln.fasta	8	1029	8232	2799	34.001	115	0.112	36	0.035	1686	1024	1356	1367	2799
28241C1_862_aln.fasta	2	162	324	57	17.593	4	0.025	0	0	60	56	72	79	57
30737C1_805_aln.fasta	4	804	3216	0	0	54	0.067	8	0.01	938	569	772	937	0
31892_g1_i1_aln.fasta	7	1227	8589	2574	29.969	157	0.128	38	0.031	1648	1272	1401	1694	2574
3273_g1_i1_aln.fasta	8	1598	12784	1447	11.319	134	0.084	63	0.039	3376	2153	2784	3024	1447
3306_g1_i1_aln.fasta	8	1458	11664	1803	15.458	255	0.175	52	0.036	2850	1721	2522	2768	1803
33509C1_948_aln.fasta	4	930	3720	1731	46.532	38	0.041	0	0	544	447	343	655	1731
34550_g1_i1_aln.fasta	4	1740	6960	1167	16.767	103	0.059	9	0.005	1597	1214	1543	1439	1167
35289_g1_i1_aln.fasta	8	966	7728	2361	30.551	72	0.075	25	0.026	1514	1097	1164	1592	2361
37584_g1_i1_aln.fasta	5	1449	7245	3450	47.619	114	0.079	47	0.032	1001	837	1006	951	3450
37626_g1_i1_aln.fasta	2	681	1362	453	33.26	21	0.031	0	0	277	186	223	223	453
37833_g1_i1_aln.fasta	6	636	3816	1848	48.428	36	0.057	6	0.009	666	355	448	499	1848
38058_g1_i1_aln.fasta	8	1020	8160	2811	34.449	236	0.231	49	0.048	1502	988	1453	1406	2811
4452_g1_i1_aln.fasta	8	1579	12632	1973	15.619	132	0.084	39	0.025	3065	2014	2566	3014	1973
455_g1_i1_aln.fasta	8	1176	9408	1566	16.645	178	0.151	48	0.041	2316	1557	1935	2034	1566
4560_g1_i1_aln.fasta	8	2079	16632	3399	20.437	284	0.137	115	0.055	4230	2407	3686	2910	3399
4616_g1_i1_aln.fasta	8	3494	27952	5998	21.458	643	0.184	284	0.081	6020	4384	5510	6040	5998
46937C1_808_aln.fasta	2	576	1152	12	1.042	31	0.054	0	0	375	197	303	265	12
5191_g1_i1_aln.fasta	6	1110	6660	2292	34.414	133	0.12	29	0.026	1222	788	1072	1286	2292
56863C1_862_aln.fasta	2	852	1704	135	7.923	13	0.015	0	0	405	293	367	504	135
57225C1_1100_aln.fasta	3	1095	3285	522	15.89	126	0.115	0	0	776	722	537	728	522
5733_g1_i1_aln.fasta	8	1086	8688	5028	57.873	93	0.086	24	0.022	1026	767	887	980	5028
5959C1_884_aln.fasta	6	447	2682	1098	40.94	24	0.054	23	0.051	381	319	490	394	1098
5959C2_1505_aln.fasta	8	1500	12000	6	0.05	6	0.004	4	0.003	3177	2906	3302	2609	6
5986_g1_i1_aln.fasta	8	1203	9624	3549	36.877	199	0.165	55	0.046	1762	1287	1337	1689	3549
62161C1_847_aln.fasta	7	873	6111	1320	21.6	83	0.095	16	0.018	1798	697	1103	1193	1320
6417_g1_i2_aln.fasta	8	1404	11232	2199	19.578	157	0.112	64	0.046	2890	1452	2314	2377	2199
6456_g1_i1_aln.fasta	7	732	5124	2355	45.96	54	0.074	11	0.015	764	499	661	845	2355
6568_g1_i1_aln.fasta	4	1611	6444	2844	44.134	103	0.064	3	0.002	1221	665	884	830	2844
6734_g1_i1_aln.fasta	8	980	7840	3940	50.255	158	0.161	85	0.087	1224	669	858	1149	3940
6813_g1_i1_aln.fasta	8	1038	8304	2727	32.84	106	0.102	22	0.021	1525	1171	1475	1406	2727
6964_g1_i3_aln.fasta	8	2193	17544	6873	39.176	244	0.111	68	0.031	3270	1967	2602	2832	6873
6981_g1_i1_aln.fasta	4	1557	6228	1479	23.748	129	0.083	7	0.004	1239	913	1309	1288	1479
70677C1_1219_aln.fasta	2	786	1572	363	23.092	66	0.084	0	0	293	251	309	356	363
7456_g1_i1_aln.fasta	8	812	6496	1456	22.414	171	0.211	52	0.064	1432	836	1243	1529	1456
7507_g1_i1_aln.fasta	3	1281	3843	636	16.55	89	0.069	0	0	889	594	823	901	636
75355C1_1078_aln.fasta	4	1077	4308	3	0.07	73	0.068	5	0.005	1213	715	956	1421	3
7629_g1_i1_aln.fasta	4	1399	5596	1321	23.606	136	0.097	4	0.003	1148	993	1051	1083	1321
7640_g1_i2_aln.fasta	6	672	4032	1074	26.637	116	0.173	16	0.024	781	578	793	806	1074
7874_g1_i1_aln.fasta	8	2487	19896	7953	39.973	443	0.178	172	0.069	3150	2400	3053	3340	7953
78855C1_1304_aln.fasta	2	705	1410	132	9.362	30	0.043	0	0	348	259	296	375	132
8372_g1_i1_aln.fasta	8	2551	20408	1574	7.713	326	0.128	112	0.044	4542	4189	4975	5128	1574
8418_g1_i1_aln.fasta	8	849	6792	345	5.08	89	0.105	30	0.035	2034	1077	1520	1816	345
8548_g1_i2_aln.fasta	7	1487	10409	3071	29.503	189	0.127	57	0.038	2091	1510	1738	1999	3071
8692_g1_i1_aln.fasta	8	1068	8544	3888	45.506	105	0.098	21	0.02	1506	814	1113	1223	3888
8873_g1_i1_aln.fasta	4	675	2700	300	11.111	81	0.12	4	0.006	640	512	573	675	300
8891_g1_i1_aln.fasta	2	522	1044	123	11.782	36	0.069	0	0	247	162	259	253	123
8974_g1_i2_aln.fasta	4	1111	4444	238	5.356	156	0.14	22	0.02	1141	860	1023	1182	238
9001_g1_i2_aln.fasta	7	1131	7917	2667	33.687	150	0.133	28	0.025	1531	1064	1295	1360	2667
9005_g1_i1_aln.fasta	4	441	1764	1062	60.204	42	0.095	0	0	170	156	176	200	1062
9015_g1_i1_aln.fasta	6	724	4344	951	21.892	85	0.117	20	0.028	909	579	790	1115	951
9119_g1_i1_aln.fasta	8	1992	15936	3987	25.019	345	0.173	156	0.078	2994	2895	3149	2911	3987
9126_g1_i1_aln.fasta	4	825	3300	576	17.455	164	0.199	36	0.044	759	565	750	650	576
9248_g1_i1_aln.fasta	8	1848	14784	7077	47.869	159	0.086	44	0.024	2256	1631	1929	1891	7077
9418_g1_i1_aln.fasta	7	960	6720	4122	61.339	19	0.02	4	0.004	687	539	653	719	4122
941_g1_i1_aln.fasta	7	810	5670	2364	41.693	80	0.099	21	0.026	1058	570	875	803	2364
9433_g1_i1_aln.fasta	8	789	6312	1650	26.141	102	0.129	32	0.041	1299	842	1118	1403	1650
9484_g1_i1_aln.fasta	8	2292	18336	2964	16.165	236	0.103	91	0.04	4619	2947	3545	4261	2964
9505_g1_i1_aln.fasta	8	1473	11784	3456	29.328	283	0.192	162	0.11	2440	1572	2404	1912	3456
9508_g1_i1_aln.fasta	2	1006	2012	161	8.002	32	0.032	0	0	548	413	396	494	161
9516_g1_i1_aln.fasta	2	450	900	30	3.333	26	0.058	0	0	245	160	192	273	30
9536_g1_i1_aln.fasta	2	223	446	92	20.628	75	0.336	0	0	95	76	91	92	92
9663_g1_i1_aln.fasta	8	2979	23832	8349	35.033	422	0.142	104	0.035	4563	3112	3406	4402	8349
9664_g1_i1_aln.fasta	7	1576	11032	4978	45.123	367	0.233	69	0.044	1555	1377	1550	1572	4978
9675_g1_i1_aln.fasta	8	1404	11232	1122	9.989	101	0.072	17	0.012	2947	1860	2528	2775	1122
9682_g1_i1_aln.fasta	8	2655	21240	13254	62.401	264	0.099	29	0.011	2277	1508	1976	2225	13254
9775_g1_i1_aln.fasta	5	2217	11085	5136	46.333	113	0.051	10	0.005	1675	1304	1439	1531	5136
9781_g1_i1_aln.fasta	8	1939	15512	3425	22.08	228	0.118	54	0.028	3387	2338	3191	3171	3425
9832_g1_i1_aln.fasta	8	2130	17040	1701	9.982	295	0.138	89	0.042	4174	2928	3882	4355	1701
9863_g1_i1_aln.fasta	3	1177	3531	1611	45.624	108	0.092	0	0	623	328	472	497	1611
99251C1_878_aln.fasta	6	876	5256	6	0.114	115	0.131	28	0.032	1132	1285	1153	1680	6
Mean	Contig	1471.24					PIS	50.1476
SD		818.423						51.3874
Min		162						0
Max		7524						400
Total		667945						22767

## Sheet: Table 6E
Supplementary Table 6E. AMAS statistics generated for Dataset 5, i.e. the loci targeted by the Angiosperms-353 probes for all accessions.
Alignment_name	No_of_taxa	Alignment_length	Total_matrix_cells	Undetermined_characters	Missing_percent	No_variable_sites	Proportion_variable_sites	Parsimony_informative_sites	Proportion_parsimony_informative	A	C	G	T	-
g4471_aln.fasta	41	1431	58671	38517	65649	234	0.164	105	0.073	5575	3797	4929	5853	38517
g4527_aln.fasta	30	1329	39870	19179	48104	361	0.272	162	0.122	5117	3885	6396	5293	19179
g4691_aln.fasta	22	574	12628	4618	36.57	151	0.263	86	0.15	2171	1774	2053	2012	4618
g4724_aln.fasta	28	366	10248	3345	32641	123	0.336	54	0.148	2044	1325	1784	1750	3345
g4744_aln.fasta	23	1014	23322	10326	44276	218	0.215	94	0.093	2193	5020	2593	3190	10326
g4757_aln.fasta	25	618	15450	6039	39087	118	0.191	53	0.086	2576	1837	2475	2523	6039
g4793_aln.fasta	29	1093	31697	20159	63599	272	0.249	112	0.102	2573	2740	2987	3238	20159
g4796_aln.fasta	16	778	12448	5938	47702	164	0.211	52	0.067	1672	1555	1554	1729	5938
g4802_aln.fasta	43	1032	44376	19500	43943	339	0.328	166	0.161	6869	4545	7447	6015	19500
g4806_aln.fasta	24	624	14976	6903	46094	165	0.264	64	0.103	2068	1435	2455	2115	6903
g4848_aln.fasta	16	960	15360	9477	61699	153	0.159	54	0.056	1516	1256	1592	1519	9477
g4889_aln.fasta	12	282	3384	1395	41223	23	0.082	5	0.018	623	344	403	619	1395
g4893_aln.fasta	28	915	25620	10692	41733	261	0.285	139	0.152	4198	3909	3364	3457	10692
g4932_aln.fasta	38	1158	44004	6798	15449	394	0.34	174	0.15	10654	7251	9665	9636	6798
g4942_aln.fasta	37	918	33966	13371	39366	212	0.231	75	0.082	5431	4292	4846	6026	13371
g4951_aln.fasta	17	1071	18207	8223	45164	229	0.214	101	0.094	2343	2757	2394	2490	8223
g4954_aln.fasta	46	1038	47748	17394	36429	347	0.334	192	0.185	8390	5914	8784	7266	17394
g4989_aln.fasta	36	888	31968	11955	37397	304	0.342	135	0.152	6558	3499	5444	4512	11955
g4992_aln.fasta	28	1203	33684	20904	62059	148	0.123	32	0.027	3733	2468	3182	3397	20904
g5018_aln.fasta	35	1166	40810	10654	26106	312	0.268	148	0.127	9088	5804	7084	8180	10654
g5032_aln.fasta	13	398	5174	2618	50599	93	0.234	2	0.005	903	410	610	633	2618
g5034_aln.fasta	23	800	18400	9769	53092	240	0.3	90	0.113	2326	1796	2039	2470	9769
g5038_aln.fasta	31	804	24924	12453	49964	156	0.194	47	0.058	3213	2501	3011	3746	12453
g5064_aln.fasta	20	295	5900	1475	25.0	73	0.247	40	0.136	880	1499	1146	900	1475
g5090_aln.fasta	34	657	22338	10341	46293	127	0.193	66	0.1	2660	2972	3417	2948	10341
g5116_aln.fasta	37	1152	42624	20754	48691	381	0.331	146	0.127	6225	4383	5637	5625	20754
g5123_aln.fasta	26	726	18876	8367	44326	155	0.213	47	0.065	2931	1940	2912	2726	8367
g5131_aln.fasta	29	690	20010	5532	27646	195	0.283	93	0.135	3124	3147	4521	3686	5532
g5138_aln.fasta	32	899	28768	9844	34219	193	0.215	83	0.092	5586	3799	4305	5234	9844
g5162_aln.fasta	44	1620	71280	26019	36503	716	0.442	323	0.199	13051	8486	13500	10224	26019
g5163_aln.fasta	36	1674	60264	26814	44494	537	0.321	178	0.106	10344	6025	7854	9227	26814
g5168_aln.fasta	11	849	9339	3801	40.7	193	0.227	32	0.038	1340	1104	1587	1507	3801
g5177_aln.fasta	22	921	20262	6627	32707	209	0.227	114	0.124	2264	4407	4055	2909	6627
g5188_aln.fasta	29	486	14094	2859	20285	147	0.302	68	0.14	3069	2682	2818	2666	2859
g5200_aln.fasta	33	603	19899	8736	43902	218	0.362	72	0.119	3171	2237	3229	2526	8736
g5206_aln.fasta	35	462	16170	6732	41633	87	0.188	43	0.093	3083	1769	2643	1943	6732
g5220_aln.fasta	22	566	12452	5375	43166	161	0.284	54	0.095	1995	1410	1742	1930	5375
g5257_aln.fasta	36	642	23112	9093	39343	148	0.231	62	0.097	4238	3189	3508	3084	9093
g5264_aln.fasta	38	1609	61142	19511	31911	464	0.288	209	0.13	12545	8467	10110	10509	19511
g5271_aln.fasta	36	351	12636	3840	30389	104	0.296	50	0.142	2317	1372	2424	2683	3840
g5273_aln.fasta	31	1048	32488	16339	50292	278	0.265	89	0.085	4747	3637	3993	3772	16339
g5280_aln.fasta	36	1306	47016	9162	19487	446	0.342	235	0.18	9308	8683	9601	10262	9162
g5296_aln.fasta	17	906	15402	4182	27152	169	0.187	64	0.071	3140	2090	2908	3082	4182
g5299_aln.fasta	17	510	8670	4512	52042	65	0.127	14	0.027	814	1041	1058	1245	4512
g5304_aln.fasta	19	378	7182	4188	58312	38	0.101	14	0.037	829	434	804	927	4188
g5318_aln.fasta	21	611	12831	5529	43091	155	0.254	49	0.08	1887	1652	1784	1979	5529
g5326_aln.fasta	32	1056	33792	14643	43333	238	0.225	109	0.103	4835	4111	5328	4875	14643
g5328_aln.fasta	16	1066	17056	10333	60583	328	0.308	219	0.205	2269	885	2639	930	10333
g5333_aln.fasta	18	1155	20790	11589	55743	241	0.209	65	0.056	2651	1441	2626	2483	11589
g5335_aln.fasta	36	1343	48348	16179	33464	407	0.303	186	0.138	9345	6375	8206	8243	16179
g5343_aln.fasta	41	747	30627	7023	22931	253	0.339	154	0.206	4901	7360	6817	4526	7023
g5347_aln.fasta	12	381	4572	1716	37533	65	0.171	25	0.066	659	602	903	692	1716
g5354_aln.fasta	38	802	30476	17675	57996	197	0.246	108	0.135	2746	2995	2686	4374	17675
g5355_aln.fasta	17	498	8466	2238	26435	112	0.225	48	0.096	1569	1211	1854	1594	2238
g5357_aln.fasta	35	348	12180	2367	19433	86	0.247	42	0.121	2443	2328	2303	2739	2367
g5366_aln.fasta	36	1154	41544	26412	63576	289	0.25	70	0.061	3985	2615	4423	4109	26412
g5398_aln.fasta	37	1937	71669	39914	55692	440	0.227	163	0.084	10430	5575	7813	7937	39914
g5404_aln.fasta	22	498	10956	6585	60104	64	0.129	33	0.066	1210	919	994	1248	6585
g5406_aln.fasta	31	1746	54126	20652	38155	401	0.23	157	0.09	8314	7594	8567	8999	20652
g5421_aln.fasta	26	1059	27534	16539	60068	227	0.214	67	0.063	2769	2053	3275	2898	16539
g5426_aln.fasta	45	2700	121500	54684	45007	857	0.317	287	0.106	17220	13599	16755	19242	54684
g5427_aln.fasta	19	639	12141	6336	52187	83	0.13	20	0.031	2189	846	1503	1267	6336
g5428_aln.fasta	10	1074	10740	4584	42682	174	0.162	85	0.079	1139	1740	1974	1303	4584
g5430_aln.fasta	8	429	3432	984	28671	93	0.217	32	0.075	759	555	526	608	984
g5434_aln.fasta	19	540	10260	1110	10819	153	0.283	93	0.172	2093	2218	2599	2240	1110
g5449_aln.fasta	44	1433	63052	25585	40578	512	0.357	320	0.223	10240	8047	9940	9240	25585
g5454_aln.fasta	37	1177	43549	28135	64605	308	0.262	100	0.085	4593	2562	4403	3856	28135
g5460_aln.fasta	37	243	8991	2382	26493	55	0.226	29	0.119	1895	1150	1860	1704	2382
g5463_aln.fasta	27	408	11016	3084	27996	123	0.301	38	0.093	2755	1200	2309	1668	3084
g5464_aln.fasta	34	599	20366	11816	58018	234	0.391	66	0.11	2419	1831	2276	2024	11816
g5469_aln.fasta	5	423	2115	735	34752	117	0.277	20	0.047	361	274	403	342	735
g5477_aln.fasta	21	592	12432	6642	53427	171	0.289	64	0.108	1632	1301	1440	1417	6642
g5489_aln.fasta	27	1002	27054	15183	56121	226	0.226	75	0.075	3870	1735	3263	3003	15183
g5502_aln.fasta	38	1130	42940	12649	29457	394	0.349	151	0.134	8057	5761	7617	8856	12649
g5513_aln.fasta	31	576	17856	10467	58619	151	0.262	56	0.097	1953	1231	2119	2086	10467
g5528_aln.fasta	38	1698	64524	21717	33657	584	0.344	295	0.174	12423	8363	9684	12337	21717
g5531_aln.fasta	5	291	1455	381	26186	53	0.182	5	0.017	248	234	299	293	381
g5536_aln.fasta	5	203	1015	301	29655	67	0.33	0	0.0	248	151	152	163	301
g5551_aln.fasta	20	882	17640	8076	45782	203	0.23	63	0.071	3030	1606	2303	2625	8076
g5554_aln.fasta	42	1383	58086	36285	62468	375	0.271	161	0.116	6015	5344	5929	4513	36285
g5562_aln.fasta	22	321	7062	2487	35217	38	0.118	15	0.047	1086	1339	1351	799	2487
g5578_aln.fasta	33	177	5841	402	6882	39	0.22	25	0.141	1517	1192	1562	1168	402
g5594_aln.fasta	38	750	28500	11442	40147	205	0.273	93	0.124	4867	2868	5166	4157	11442
g5596_aln.fasta	36	3103	111708	63129	56513	718	0.231	226	0.073	11943	10048	12429	14159	63129
g5599_aln.fasta	36	2086	75096	31788	42.33	665	0.319	230	0.11	12238	9209	10598	11263	31788
g5614_aln.fasta	46	4211	193706	88088	45475	1212	0.288	539	0.128	29958	22095	27197	26368	88088
g5620_aln.fasta	25	975	24375	4113	16874	350	0.359	196	0.201	5477	3707	6252	4826	4113
g5634_aln.fasta	16	624	9984	6540	65505	155	0.248	6	0.01	1089	730	692	933	6540
g5639_aln.fasta	28	888	24864	14802	59532	187	0.211	92	0.104	2732	1972	2627	2731	14802
g5642_aln.fasta	8	204	1632	996	61029	28	0.137	1	0.005	155	127	172	182	996
g5644_aln.fasta	35	1095	38325	23436	61151	296	0.27	110	0.1	3925	3021	3504	4439	23436
g5656_aln.fasta	16	546	8736	3522	40316	118	0.216	49	0.09	1452	1045	1197	1520	3522
g5664_aln.fasta	11	816	8976	5199	57921	132	0.162	6	0.007	693	1261	938	885	5199
g5670_aln.fasta	42	1475	61950	28770	46441	451	0.306	247	0.167	9649	6388	7983	9160	28770
g5699_aln.fasta	19	524	9956	6215	62425	141	0.269	95	0.181	987	798	950	1006	6215
g5702_aln.fasta	34	755	25670	10937	42606	232	0.307	64	0.085	4484	2371	3607	4271	10937
g5703_aln.fasta	7	243	1701	138	8113	24	0.099	4	0.016	375	331	314	543	138
g5716_aln.fasta	31	1056	32736	21177	64.69	174	0.165	58	0.055	3327	2200	3340	2692	21177
g5721_aln.fasta	37	974	36038	8588	23.83	419	0.43	248	0.255	6342	6143	8467	6498	8588
g5744_aln.fasta	24	354	8496	1641	19315	91	0.257	44	0.124	1992	1278	1958	1627	1641
g5770_aln.fasta	29	1254	36366	26706	73437	173	0.138	31	0.025	3113	1649	2472	2426	26706
g5772_aln.fasta	22	643	14146	7090	50.12	206	0.32	74	0.115	1520	1440	2546	1550	7090
g5791_aln.fasta	2	249	498	108	21687	7	0.028	0	0.0	120	69	89	112	108
g5802_aln.fasta	29	852	24708	14940	60466	192	0.225	87	0.102	2821	2153	2024	2770	14940
g5815_aln.fasta	43	717	30831	11061	35876	233	0.325	121	0.169	5476	4033	5677	4584	11061
g5816_aln.fasta	7	651	4557	1344	29493	63	0.097	10	0.015	820	713	687	993	1344
g5821_aln.fasta	27	817	22059	8382	37998	202	0.247	119	0.146	3723	2420	3808	3726	8382
g5822_aln.fasta	3	210	630	78	12381	14	0.067	0	0.0	192	107	144	109	78
g5840_aln.fasta	36	843	30348	14169	46688	226	0.268	92	0.109	4464	3480	4209	4026	14169
g5841_aln.fasta	11	692	7612	3577	46992	126	0.182	20	0.029	984	979	1078	994	3577
g5842_aln.fasta	39	778	30342	16482	54321	351	0.451	165	0.212	4034	2717	3501	3608	16482
g5843_aln.fasta	6	396	2376	567	23864	72	0.182	15	0.038	374	545	524	366	567
g5849_aln.fasta	12	546	6552	3717	56731	41	0.075	10	0.018	686	469	755	925	3717
g5853_aln.fasta	19	648	12312	5664	46004	126	0.194	21	0.032	2702	945	1547	1454	5664
g5857_aln.fasta	32	663	21216	7224	34.05	177	0.267	103	0.155	4106	3091	3952	2843	7224
g5858_aln.fasta	36	1347	48492	29424	60678	437	0.324	147	0.109	4915	4870	5836	3447	29424
g5859_aln.fasta	18	993	17874	6837	38251	172	0.173	58	0.058	1648	4149	2946	2294	6837
g5865_aln.fasta	33	1437	47421	19449	41013	399	0.278	124	0.086	8058	5325	7065	7524	19449
g5866_aln.fasta	22	592	13024	6400	49.14	179	0.302	76	0.128	1690	1383	1866	1685	6400
g5870_aln.fasta	32	602	19264	10525	54636	119	0.198	28	0.047	1855	2078	1880	2926	10525
g5893_aln.fasta	17	213	3621	729	20133	51	0.239	35	0.164	435	1048	749	660	729
g5894_aln.fasta	28	630	17640	9351	53.01	132	0.21	50	0.079	2778	1526	1955	2030	9351
g5899_aln.fasta	22	1359	29898	19536	65342	244	0.18	46	0.034	2743	2011	2365	3243	19536
g5910_aln.fasta	27	900	24300	11154	45901	220	0.244	120	0.133	2936	3071	3857	3282	11154
g5913_aln.fasta	35	1230	43050	22821	53.01	344	0.28	175	0.142	4657	5243	5725	4604	22821
g5918_aln.fasta	23	780	17940	8451	47107	209	0.268	64	0.082	2790	1978	2428	2293	8451
g5919_aln.fasta	38	582	22116	2988	13511	224	0.385	125	0.215	5512	3710	5374	4532	2988
g5921_aln.fasta	29	1765	51185	24308	47.49	584	0.331	231	0.131	8271	4578	6879	7149	24308
g5922_aln.fasta	37	1485	54945	29061	52891	335	0.226	94	0.063	7622	4684	6581	6997	29061
g5926_aln.fasta	30	615	18450	9654	52325	187	0.304	49	0.08	2625	1731	2195	2245	9654
g5933_aln.fasta	33	993	32769	11307	34505	324	0.326	167	0.168	5714	4804	5730	5214	11307
g5936_aln.fasta	31	534	16554	7518	45415	116	0.217	48	0.09	2091	1918	2737	2290	7518
g5940_aln.fasta	39	915	35685	15231	42682	333	0.364	205	0.224	3978	4976	4365	7135	15231
g5941_aln.fasta	10	349	3490	1189	34069	76	0.218	23	0.066	520	718	622	441	1189
g5942_aln.fasta	26	762	19812	4035	20366	192	0.252	83	0.109	2560	6684	3992	2541	4035
g5943_aln.fasta	41	1595	65395	40954	62626	438	0.275	135	0.085	7054	4598	6335	6454	40954
g5944_aln.fasta	44	884	38896	10894	28008	269	0.304	156	0.176	7423	6418	6294	7867	10894
g5945_aln.fasta	20	657	13140	5784	44018	170	0.259	73	0.111	2333	1486	1710	1827	5784
g5949_aln.fasta	29	513	14877	6546	44001	55	0.107	31	0.06	2351	1709	2117	2154	6546
g5950_aln.fasta	27	687	18549	7995	43102	190	0.277	34	0.049	3256	1933	2328	3037	7995
g5958_aln.fasta	22	330	7260	771	10.62	109	0.33	82	0.248	1794	1472	1749	1474	771
g5960_aln.fasta	31	1122	34782	16383	47102	310	0.276	124	0.111	4487	4740	4506	4666	16383
g5968_aln.fasta	7	270	1890	576	30476	47	0.174	8	0.03	370	243	337	364	576
g5974_aln.fasta	17	609	10353	5094	49203	110	0.181	34	0.056	1743	871	1299	1346	5094
g5977_aln.fasta	12	558	6696	2964	44265	65	0.116	23	0.041	1052	721	845	1114	2964
g5980_aln.fasta	28	831	23268	8331	35805	164	0.197	62	0.075	4508	2431	3924	4074	8331
g5981_aln.fasta	16	901	14416	10036	69617	149	0.165	29	0.032	969	939	1283	1189	10036
g5990_aln.fasta	7	207	1449	303	20911	47	0.227	27	0.13	284	393	266	203	303
g6000_aln.fasta	31	561	17391	8823	50733	149	0.266	52	0.093	2343	1318	2434	2473	8823
g6003_aln.fasta	23	432	9936	4527	45562	54	0.125	30	0.069	1534	1231	1492	1152	4527
g6004_aln.fasta	43	924	39732	26004	65449	192	0.208	77	0.083	3400	2859	4039	3430	26004
g6016_aln.fasta	37	1149	42513	16395	38565	277	0.241	152	0.132	5426	5081	7672	7939	16395
g6026_aln.fasta	28	753	21084	10539	49986	197	0.262	107	0.142	2781	2040	2918	2806	10539
g6029_aln.fasta	38	813	30894	14943	48369	207	0.255	67	0.082	4507	3127	3741	4576	14943
g6034_aln.fasta	31	414	12834	6939	54067	40	0.097	21	0.051	1463	1127	1606	1699	6939
g6036_aln.fasta	30	1680	50400	32559	64601	243	0.145	99	0.059	5376	3546	5421	3498	32559
g6038_aln.fasta	38	1269	48222	13794	28605	350	0.276	161	0.127	9256	6677	9736	8759	13794
g6041_aln.fasta	35	826	28910	18872	65278	222	0.269	63	0.076	2639	2161	2260	2978	18872
g6048_aln.fasta	5	135	675	111	16444	8	0.059	2	0.015	200	106	121	137	111
g6050_aln.fasta	20	885	17700	7587	42864	159	0.18	61	0.069	3254	1558	2375	2926	7587
g6051_aln.fasta	45	1233	55485	17031	30695	397	0.322	229	0.186	10839	5817	11232	10566	17031
g6056_aln.fasta	12	352	4224	1632	38636	129	0.366	39	0.111	558	835	744	455	1632
g6064_aln.fasta	9	339	3051	1638	53687	28	0.083	9	0.027	317	441	272	383	1638
g6068_aln.fasta	21	267	5607	2499	44569	45	0.169	10	0.037	1076	602	717	713	2499
g6072_aln.fasta	28	438	12264	5217	42539	85	0.194	29	0.066	1958	1280	1995	1814	5217
g6098_aln.fasta	35	1116	39060	19149	49025	210	0.188	103	0.092	5348	4241	5378	4944	19149
g6110_aln.fasta	17	402	6834	894	13082	67	0.167	35	0.087	1080	2134	1686	1040	894
g6114_aln.fasta	16	348	5568	2436	43.75	66	0.19	25	0.072	1021	643	756	712	2436
g6119_aln.fasta	33	1563	51579	22074	42796	286	0.183	114	0.073	7590	5340	8100	8475	22074
g6128_aln.fasta	9	200	1800	576	32.0	74	0.37	12	0.06	416	182	384	242	576
g6130_aln.fasta	19	606	11514	6648	57738	91	0.15	40	0.066	1364	920	1146	1436	6648
g6139_aln.fasta	38	1356	51528	21798	42303	405	0.299	195	0.144	8327	5886	8231	7286	21798
g6148_aln.fasta	16	411	6576	2430	36953	94	0.229	42	0.102	1231	795	1066	1054	2430
g6164_aln.fasta	14	357	4998	1461	29232	100	0.28	46	0.129	815	883	1096	743	1461
g6175_aln.fasta	44	1802	79288	32275	40706	685	0.38	300	0.166	14552	9579	10786	12096	32275
g6176_aln.fasta	46	1614	74244	14421	19424	494	0.306	260	0.161	16508	12198	15322	15795	14421
g6198_aln.fasta	24	417	10008	3762	37.59	65	0.156	28	0.067	2000	1205	1527	1514	3762
g6216_aln.fasta	21	828	17388	11391	65511	145	0.175	50	0.06	1409	1513	1488	1587	11391
g6226_aln.fasta	24	1149	27576	15258	55331	200	0.174	59	0.051	3233	2256	3412	3417	15258
g6227_aln.fasta	26	687	17862	5361	30013	214	0.311	92	0.134	3339	2833	3240	3089	5361
g6238_aln.fasta	23	1228	28244	18809	66595	318	0.259	146	0.119	2142	2597	2367	2329	18809
g6258_aln.fasta	19	780	14820	6552	44211	194	0.249	53	0.068	1384	2985	1606	2293	6552
g6265_aln.fasta	35	684	23940	14013	58534	164	0.24	51	0.075	2801	1869	2751	2506	14013
g6270_aln.fasta	19	345	6555	3741	57071	43	0.125	8	0.023	780	586	739	709	3741
g6274_aln.fasta	31	535	16585	5737	34591	131	0.245	72	0.135	3740	1764	2950	2394	5737
g6282_aln.fasta	24	522	12528	5946	47462	113	0.216	39	0.075	1976	1053	1702	1851	5946
g6284_aln.fasta	31	1437	44547	25758	57822	347	0.241	188	0.131	3254	5426	4095	6014	25758
g6295_aln.fasta	36	1302	46872	19224	41014	422	0.324	194	0.149	8002	6205	6886	6555	19224
g6298_aln.fasta	35	522	18270	7482	40952	123	0.236	42	0.08	2430	3304	2851	2203	7482
g6299_aln.fasta	21	549	11529	1449	12568	195	0.355	99	0.18	2356	2673	2712	2339	1449
g6303_aln.fasta	33	627	20691	11835	57199	132	0.211	63	0.1	1792	1657	2315	3092	11835
g6318_aln.fasta	34	1742	59228	38558	65101	294	0.169	106	0.061	5736	3838	5262	5834	38558
g6320_aln.fasta	33	1539	50787	25197	49613	457	0.297	149	0.097	6996	5057	6997	6540	25197
g6363_aln.fasta	38	1254	47652	20916	43893	429	0.342	228	0.182	7343	4996	7092	7305	20916
g6366_aln.fasta	35	2436	85260	63456	74426	551	0.226	249	0.102	5878	4311	5249	6366	63456
g6373_aln.fasta	44	1221	53724	25029	46588	283	0.232	144	0.118	8203	5196	8917	6379	25029
g6376_aln.fasta	35	674	23590	8131	34468	201	0.298	59	0.088	4427	2605	3956	4471	8131
g6378_aln.fasta	27	756	20412	8430	41299	193	0.255	94	0.124	3381	2452	2960	3189	8430
g6379_aln.fasta	19	285	5415	1641	30305	93	0.326	56	0.196	690	1085	1169	830	1641
g6383_aln.fasta	37	1460	54020	22772	42155	525	0.36	182	0.125	8794	5445	9253	7756	22772
g6384_aln.fasta	14	519	7266	3618	49794	159	0.306	53	0.102	829	1015	853	951	3618
g6387_aln.fasta	21	981	20601	10035	48711	302	0.308	127	0.129	1275	4562	2452	2277	10035
g6389_aln.fasta	33	1118	36894	20550	55.7	208	0.186	49	0.044	4494	2975	4216	4659	20550
g6393_aln.fasta	30	675	20250	9291	45881	142	0.21	33	0.049	3396	1998	2384	3181	9291
g6398_aln.fasta	10	543	5430	1404	25856	76	0.14	33	0.061	1001	1136	980	909	1404
g6401_aln.fasta	22	474	10428	1662	15938	139	0.293	76	0.16	1998	1751	2302	2715	1662
g6404_aln.fasta	35	611	21385	7816	36549	189	0.309	69	0.113	3356	2508	3870	3835	7816
g6405_aln.fasta	18	666	11988	5526	46096	80	0.12	32	0.048	2125	1178	1663	1496	5526
g6406_aln.fasta	9	831	7479	1110	14842	100	0.12	41	0.049	1689	1356	1255	2069	1110
g6407_aln.fasta	24	492	11808	7251	61408	97	0.197	24	0.049	1345	940	1195	1077	7251
g6412_aln.fasta	9	687	6183	2118	34255	131	0.191	45	0.066	907	1063	1186	909	2118
g6420_aln.fasta	31	921	28551	11256	39424	344	0.374	159	0.173	3348	5260	4551	4136	11256
g6432_aln.fasta	28	441	12348	3450	27.94	103	0.234	54	0.122	2226	2171	1958	2543	3450
g6439_aln.fasta	32	630	20160	8028	39821	156	0.248	56	0.089	3324	2063	3254	3491	8028
g6447_aln.fasta	21	395	8295	3606	43472	66	0.167	20	0.051	1288	963	1099	1339	3606
g6448_aln.fasta	3	146	438	129	29452	36	0.247	0	0.0	59	75	68	107	129
g6450_aln.fasta	46	2274	104604	53646	51285	649	0.285	366	0.161	12999	10638	13324	13997	53646
g6454_aln.fasta	27	576	15552	8442	54282	119	0.207	43	0.075	1970	1661	1638	1841	8442
g6457_aln.fasta	19	366	6954	2883	41458	46	0.126	16	0.044	1461	622	975	1013	2883
g6458_aln.fasta	22	990	21780	14148	64959	296	0.299	114	0.115	2209	1544	1923	1956	14148
g6459_aln.fasta	30	690	20700	13746	66406	151	0.219	54	0.078	1429	1564	2113	1848	13746
g6460_aln.fasta	32	1140	36480	20157	55255	296	0.26	95	0.083	4368	3337	4177	4441	20157
g6462_aln.fasta	29	771	22359	8931	39944	183	0.237	73	0.095	3798	2656	3129	3845	8931
g6483_aln.fasta	33	785	25905	14346	55379	178	0.227	53	0.068	3403	2178	2836	3142	14346
g6487_aln.fasta	37	1734	64158	20730	32311	771	0.445	439	0.253	11536	9512	12222	10158	20730
g6488_aln.fasta	25	1014	25350	8334	32876	217	0.214	102	0.101	4517	3374	4726	4399	8334
g6492_aln.fasta	37	600	22200	5826	26243	193	0.322	89	0.148	4727	2748	4394	4505	5826
g6494_aln.fasta	43	1335	57405	16779	29229	413	0.309	219	0.164	10396	8239	10218	11773	16779
g6496_aln.fasta	32	921	29472	18345	62246	141	0.153	46	0.05	3200	2360	2908	2659	18345
g6498_aln.fasta	23	437	10051	3016	30007	106	0.243	52	0.119	1497	1879	2016	1643	3016
g6500_aln.fasta	34	1404	47736	15171	31781	413	0.294	139	0.099	9686	6309	8336	8234	15171
g6506_aln.fasta	22	609	13398	7086	52888	132	0.217	59	0.097	1728	1268	1766	1550	7086
g6507_aln.fasta	11	237	2607	579	22209	21	0.089	8	0.034	665	389	455	519	579
g6526_aln.fasta	14	312	4368	2175	49794	35	0.112	12	0.038	722	400	497	574	2175
g6527_aln.fasta	34	1239	42126	25521	60583	234	0.189	86	0.069	5116	3157	4052	4280	25521
g6528_aln.fasta	15	297	4455	1140	25589	95	0.32	16	0.054	941	719	945	710	1140
g6531_aln.fasta	10	369	3690	1761	47724	51	0.138	9	0.024	618	290	493	528	1761
g6532_aln.fasta	30	405	12150	4554	37481	105	0.259	49	0.121	2169	1398	2183	1846	4554
g6533_aln.fasta	46	1392	64032	20373	31817	484	0.348	192	0.138	12299	8227	11786	11347	20373
g6538_aln.fasta	27	1092	29484	14031	47589	228	0.209	134	0.123	4011	4064	3746	3632	14031
g6540_aln.fasta	28	261	7308	3321	45443	23	0.088	13	0.05	749	700	1206	1332	3321
g6544_aln.fasta	22	1196	26312	15674	59.57	324	0.271	71	0.059	2829	2285	2404	3120	15674
g6550_aln.fasta	28	588	16464	6465	39267	151	0.257	84	0.143	2741	1965	3107	2186	6465
g6552_aln.fasta	14	537	7518	2928	38947	66	0.123	21	0.039	1119	909	1179	1383	2928
g6559_aln.fasta	23	768	17664	8637	48896	123	0.16	45	0.059	2543	1707	2284	2493	8637
g6563_aln.fasta	31	1005	31155	18891	60636	121	0.12	44	0.044	3368	2552	3019	3325	18891
g6570_aln.fasta	28	629	17612	6233	35391	210	0.334	97	0.154	2725	2222	3228	3204	6233
g6572_aln.fasta	34	945	32130	7530	23436	348	0.368	172	0.182	6715	4348	6698	6839	7530
g6601_aln.fasta	11	396	4356	819	18802	74	0.187	27	0.068	975	744	844	974	819
g6620_aln.fasta	26	498	12948	2673	20644	159	0.319	111	0.223	2534	2459	3055	2227	2673
g6631_aln.fasta	9	276	2484	942	37923	119	0.431	55	0.199	375	306	448	413	942
g6636_aln.fasta	24	592	14208	8724	61402	204	0.345	42	0.071	1519	1003	1372	1590	8724
g6639_aln.fasta	17	699	11883	4659	39207	130	0.186	51	0.073	2048	1294	1837	2045	4659
g6641_aln.fasta	23	651	14973	8481	56642	158	0.243	98	0.151	2022	1224	1601	1645	8481
g6649_aln.fasta	36	387	13932	6270	45004	112	0.289	42	0.109	2865	1247	1816	1734	6270
g6652_aln.fasta	24	1122	26928	15252	56.64	194	0.173	121	0.108	3097	2567	2471	3541	15252
g6660_aln.fasta	6	329	1974	882	44681	122	0.371	55	0.167	332	172	313	275	882
g6667_aln.fasta	24	816	19584	8310	42433	123	0.151	50	0.061	3332	2040	2949	2953	8310
g6679_aln.fasta	46	873	40158	11655	29023	329	0.377	147	0.168	7335	5825	7202	8141	11655
g6685_aln.fasta	37	948	35076	22542	64266	214	0.226	87	0.092	3284	2473	3270	3507	22542
g6689_aln.fasta	32	746	23872	13405	56154	288	0.386	84	0.113	2765	1948	3011	2743	13405
g6705_aln.fasta	10	240	2400	213	8875	31	0.129	12	0.05	389	580	918	300	213
g6713_aln.fasta	36	437	15732	6057	38501	216	0.494	94	0.215	2527	1660	2206	3282	6057
g6717_aln.fasta	35	1485	51975	26595	51169	427	0.288	246	0.166	6638	4446	8546	5750	26595
g6732_aln.fasta	4	393	1572	480	30534	97	0.247	2	0.005	329	207	228	328	480
g6733_aln.fasta	17	486	8262	3309	40051	103	0.212	43	0.088	881	1683	1164	1225	3309
g6738_aln.fasta	15	294	4410	1293	29.32	46	0.156	14	0.048	694	992	1002	429	1293
g6746_aln.fasta	25	468	11700	4677	39974	107	0.229	56	0.12	1756	1740	2102	1425	4677
g6779_aln.fasta	16	682	10912	6064	55572	133	0.195	54	0.079	1307	946	1339	1256	6064
g6780_aln.fasta	23	330	7590	2934	38656	43	0.13	19	0.058	1380	595	1304	1377	2934
g6782_aln.fasta	35	339	11865	2709	22832	93	0.274	59	0.174	2084	1695	2821	2556	2709
g6791_aln.fasta	20	168	3360	723	21518	56	0.333	4	0.024	755	685	429	768	723
g6792_aln.fasta	22	387	8514	4785	56202	79	0.204	23	0.059	686	729	1124	1190	4785
g6797_aln.fasta	36	864	31104	17895	57533	243	0.281	74	0.086	4966	2089	3181	2973	17895
g6825_aln.fasta	28	417	11676	2301	19707	121	0.29	55	0.132	2361	1956	2939	2119	2301
g6848_aln.fasta	17	609	10353	6468	62475	111	0.182	27	0.044	987	754	1103	1041	6468
g6854_aln.fasta	37	798	29526	11094	37574	331	0.415	124	0.155	5433	3277	4730	4992	11094
g6859_aln.fasta	35	1008	35280	12930	36.65	305	0.303	90	0.089	5766	4689	5695	6200	12930
g6860_aln.fasta	28	564	15792	5652	35.79	113	0.2	44	0.078	3340	1718	2858	2224	5652
g6865_aln.fasta	19	598	11362	6496	57173	84	0.14	31	0.052	1534	932	1156	1244	6496
g6875_aln.fasta	33	1314	43362	16476	37996	335	0.255	175	0.133	6353	5220	8117	7196	16476
g6882_aln.fasta	6	414	2484	1332	53623	36	0.087	1	0.002	263	380	337	172	1332
g6883_aln.fasta	30	500	15000	5700	38.0	161	0.322	83	0.166	2924	1854	2205	2317	5700
g6886_aln.fasta	7	192	1344	630	46875	5	0.026	3	0.016	135	271	172	136	630
g6909_aln.fasta	26	534	13884	5175	37273	198	0.371	76	0.142	2394	1770	2176	2369	5175
g6913_aln.fasta	36	1089	39204	15012	38292	312	0.287	132	0.121	6258	5156	6831	5947	15012
g6914_aln.fasta	23	674	15502	6037	38943	283	0.42	158	0.234	2582	2013	2356	2514	6037
g6933_aln.fasta	31	603	18693	10788	57711	159	0.264	89	0.148	2105	1733	1754	2313	10788
g6946_aln.fasta	14	468	6552	2712	41392	97	0.207	57	0.122	1147	825	1025	843	2712
g6947_aln.fasta	37	2113	78181	28525	36486	755	0.357	298	0.141	14195	9427	12023	14011	28525
g6954_aln.fasta	34	570	19380	3429	17693	168	0.295	86	0.151	3861	3019	4661	4410	3429
g6955_aln.fasta	23	336	7728	1659	21467	83	0.247	53	0.158	1149	1465	1549	1906	1659
g6958_aln.fasta	2	87	174	0	0.0	0	0.0	0	0.0	34	28	48	64	0
g6961_aln.fasta	37	902	33374	5234	15683	250	0.277	110	0.122	8152	4830	7361	7797	5234
g6962_aln.fasta	29	375	10875	4881	44883	85	0.227	28	0.075	1640	1040	1570	1744	4881
g6968_aln.fasta	17	477	8109	4584	56.53	66	0.138	22	0.046	594	835	851	1245	4584
g6969_aln.fasta	13	204	2652	417	15724	59	0.289	34	0.167	524	687	578	446	417
g6978_aln.fasta	35	549	19215	9483	49352	136	0.248	56	0.102	2231	2096	2658	2747	9483
g6979_aln.fasta	22	675	14850	6921	46606	132	0.196	53	0.079	2057	1790	2144	1938	6921
g6992_aln.fasta	30	396	11880	6072	51111	124	0.313	28	0.071	1879	929	1302	1698	6072
g7013_aln.fasta	17	234	3978	1380	34691	24	0.103	8	0.034	727	529	539	803	1380
g7021_aln.fasta	20	790	15800	9311	58.93	155	0.196	52	0.066	2024	1185	1539	1741	9311
g7024_aln.fasta	13	330	4290	1533	35734	59	0.179	25	0.076	845	531	717	664	1533
g7028_aln.fasta	7	300	2100	504	24.0	50	0.167	10	0.033	402	319	486	389	504
g7029_aln.fasta	37	894	33078	16695	50472	256	0.286	104	0.116	3765	3920	4864	3834	16695
g7067_aln.fasta	29	360	10440	4197	40201	49	0.136	20	0.056	1721	1156	1734	1632	4197
g7111_aln.fasta	8	609	4872	2229	45751	73	0.12	12	0.02	768	442	672	761	2229
g7128_aln.fasta	34	1317	44778	29661	66.24	314	0.238	175	0.133	4507	3103	3992	3515	29661
g7135_aln.fasta	9	165	1485	117	7879	22	0.133	14	0.085	373	248	306	441	117
g7141_aln.fasta	35	774	27090	10977	40.52	204	0.264	109	0.141	4155	3560	4897	3501	10977
g7174_aln.fasta	31	1485	46035	26604	57791	319	0.215	105	0.071	5446	3877	5131	4977	26604
g7194_aln.fasta	24	402	9648	3504	36318	110	0.274	44	0.109	1912	1267	1542	1423	3504
g7241_aln.fasta	10	321	3210	1137	35421	31	0.097	10	0.031	381	437	537	718	1137
g7273_aln.fasta	38	729	27702	14283	51559	193	0.265	68	0.093	3634	2727	3040	4018	14283
g7313_aln.fasta	38	1374	52212	31527	60383	349	0.254	135	0.098	4815	4259	6281	5330	31527
g7324_aln.fasta	38	795	30210	11523	38143	242	0.304	144	0.181	5406	3981	4648	4652	11523
g7331_aln.fasta	32	957	30624	20082	65576	174	0.182	55	0.057	2399	2458	3034	2651	20082
g7333_aln.fasta	34	606	20604	6177	29.98	242	0.399	142	0.234	2455	5770	3689	2513	6177
g7336_aln.fasta	22	444	9768	3237	33139	126	0.284	76	0.171	1498	1617	2033	1383	3237
g7363_aln.fasta	37	502	18574	6670	35.91	156	0.311	98	0.195	3082	2223	3508	3091	6670
g7367_aln.fasta	23	321	7383	3402	46079	46	0.143	22	0.069	1391	677	1147	766	3402
g7371_aln.fasta	15	213	3195	798	24977	53	0.249	13	0.061	630	582	632	553	798
g7572_aln.fasta	33	951	31383	15957	50846	354	0.372	96	0.101	3706	3293	4263	4164	15957
g7577_aln.fasta	12	360	4320	2367	54792	77	0.214	30	0.083	563	514	508	368	2367
g7583_aln.fasta	3	201	603	159	26368	58	0.289	0	0.0	67	128	139	110	159
g7602_aln.fasta	22	870	19140	8139	42524	186	0.214	81	0.093	2024	3070	3549	2358	8139
g7628_aln.fasta	17	357	6069	1245	20514	82	0.23	36	0.101	1561	1056	1241	966	1245
Mean	Contig	793.031					PIS	84.5749
SD		491.662						74.9948
Min		87						0
Max		4211						539
Total		259321						27656

## Sheet: Table 6F
Supplementary Table 6F. AMAS statistics generated for Dataset 6, i.e. the loci targeted by the Cyperaceae-specific probes for all accessions.
Alignment_name	No_of_taxa	Alignment_length	Total_matrix_cells	Undetermined_characters	Missing_percent	No_variable_sites	Proportion_variable_sites	Parsimony_informative_sites	Proportion_parsimony_informative	AT_content	GC_content	A	C	G	T	-
10057_g2_i1_aln.fasta	8	1200	9600	4197	43.719	186	0.155	90	0.075	0.581	0.419	1671	935	1428	1369	4197
10171_g1_i3_aln.fasta	8	1050	8400	1968	23.429	108	0.103	39	0.037	0.547	0.453	1902	1318	1611	1601	1968
10204_g1_i1_aln.fasta	9	1195	10755	2496	23.208	176	0.147	76	0.064	0.538	0.462	2458	1473	2234	2094	2496
10236_g1_i1_aln.fasta	9	1150	10350	4497	43.449	237	0.206	48	0.042	0.572	0.428	1711	1190	1245	1707	4497
10260_g1_i2_aln.fasta	8	1911	15288	4080	26.688	256	0.134	97	0.051	0.576	0.424	3284	2063	2691	3170	4080
10275_g1_i1_aln.fasta	42	2034	85428	47028	55.05	395	0.194	162	0.08	0.586	0.414	12494	6647	9336	9923	47028
10560_g1_i1_aln.fasta	8	900	7200	3537	49.125	203	0.226	31	0.034	0.513	0.487	1005	804	1008	846	3537
10655_g1_i1_aln.fasta	8	1290	10320	2412	23.372	187	0.145	59	0.046	0.609	0.391	2290	1387	1709	2522	2412
10658_g1_i1_aln.fasta	39	1191	46449	20523	44.184	295	0.248	152	0.128	0.552	0.448	7457	4858	6774	6837	20523
10746_g1_i2_aln.fasta	11	2824	31064	15353	49.424	269	0.095	60	0.021	0.55	0.45	4043	3077	4008	4583	15353
10796_g1_i1_aln.fasta	5	1143	5715	876	15.328	95	0.083	21	0.018	0.564	0.436	1362	1058	1052	1367	876
10832_g1_i1_aln.fasta	7	789	5523	1578	28.571	138	0.175	55	0.07	0.541	0.459	1028	791	1015	1111	1578
10870_g1_i1_aln.fasta	3	1218	3654	1227	33.58	116	0.095	0	0	0.45	0.55	572	535	651	669	1227
10921_g1_i1_aln.fasta	6	1443	8658	2670	30.839	299	0.207	113	0.078	0.489	0.511	1438	1326	1450	1774	2670
10999_g1_i1_aln.fasta	13	1238	16094	7910	49.149	139	0.112	44	0.036	0.562	0.438	2259	1547	2111	2267	7910
11040_g1_i1_aln.fasta	9	1069	9621	5265	54.724	143	0.134	21	0.02	0.589	0.411	1288	829	931	1308	5265
11097_g1_i1_aln.fasta	46	1413	64998	31758	48.86	461	0.326	239	0.169	0.522	0.478	8763	6750	9505	8222	31758
11268_g1_i1_aln.fasta	9	2328	20952	4974	23.74	287	0.123	116	0.05	0.544	0.456	4452	3189	4104	4233	4974
11441_g1_i1_aln.fasta	8	1449	11592	2100	18.116	191	0.132	66	0.046	0.552	0.448	2448	1684	2601	2759	2100
11520_g1_i1_aln.fasta	3	549	1647	507	30.783	213	0.388	0	0	0.473	0.527	258	274	306	302	507
11651_g1_i2_aln.fasta	2	435	870	228	26.207	16	0.037	0	0	0.51	0.49	165	143	164	170	228
11677_g1_i1_aln.fasta	8	1191	9528	1695	17.79	126	0.106	50	0.042	0.546	0.454	1806	1576	1989	2462	1695
11770_g1_i1_aln.fasta	5	1209	6045	4233	70.025	102	0.084	51	0.042	0.519	0.481	445	433	403	531	4233
11858_g1_i2_aln.fasta	10	1413	14130	8445	59.766	206	0.146	77	0.054	0.459	0.541	1299	1356	1530	1500	8445
11952_g1_i1_aln.fasta	2	1629	3258	1332	40.884	20	0.012	0	0	0.548	0.452	549	404	459	514	1332
11971_g1_i1_aln.fasta	3	1773	5319	1557	29.272	131	0.074	0	0	0.531	0.469	962	885	866	1049	1557
12214_g1_i3_aln.fasta	27	870	23490	13872	59.055	178	0.205	64	0.074	0.55	0.45	2701	1988	2327	2602	13872
12263_g1_i1_aln.fasta	14	1981	27734	14360	51.778	248	0.125	69	0.035	0.523	0.477	3706	3000	3141	3527	14360
12312_g1_i1_aln.fasta	8	991	7928	3059	38.585	237	0.239	17	0.017	0.569	0.431	1388	739	1327	1415	3059
12342_g1_i1_aln.fasta	8	750	6000	2628	43.8	80	0.107	19	0.025	0.577	0.423	998	582	849	943	2628
12424_g1_i1_aln.fasta	13	2553	33189	12657	38.136	330	0.129	144	0.056	0.569	0.431	6339	4115	4846	5232	12657
12454_g1_i1_aln.fasta	13	1629	21177	6813	32.172	399	0.245	227	0.139	0.459	0.541	3520	3601	3986	3257	6813
12459_g1_i1_aln.fasta	9	1180	10620	5316	50.056	246	0.208	44	0.037	0.548	0.452	1628	1057	1260	1359	5316
12550_g1_i1_aln.fasta	9	2824	25416	12309	48.43	320	0.113	94	0.033	0.554	0.446	3732	2762	3075	3538	12309
12709_g1_i1_aln.fasta	8	1548	12384	5136	41.473	172	0.111	69	0.045	0.535	0.465	1914	1478	1873	1983	5136
12783_g1_i1_aln.fasta	14	1417	19838	9557	48.175	179	0.126	74	0.052	0.541	0.459	2771	2017	2804	2689	9557
12836_g1_i1_aln.fasta	4	615	2460	663	26.951	45	0.073	2	0.003	0.536	0.464	536	388	439	434	663
12892_g1_i1_aln.fasta	9	903	8127	3669	45.146	138	0.153	26	0.029	0.59	0.41	1269	812	981	1396	3669
12988_g1_i1_aln.fasta	9	1188	10692	4626	43.266	205	0.173	83	0.07	0.498	0.502	1432	1249	1776	1609	4626
12989_g1_i1_aln.fasta	6	545	3270	1149	35.138	215	0.394	16	0.029	0.542	0.458	571	429	545	576	1149
13186_g1_i1_aln.fasta	9	893	8037	2727	33.931	109	0.122	28	0.031	0.556	0.444	1388	1113	1251	1558	2727
13191_g1_i1_aln.fasta	11	1281	14091	5346	37.939	330	0.258	179	0.14	0.49	0.51	2348	2079	2101	2217	5346
13267_g1_i1_aln.fasta	39	1626	63414	42201	66.548	322	0.198	139	0.085	0.579	0.421	7376	3355	5559	4923	42201
13423_g1_i2_aln.fasta	38	1504	57152	36602	64.043	502	0.334	123	0.082	0.503	0.497	4890	4125	6216	5319	36602
13573_g1_i1_aln.fasta	24	846	20304	10119	49.837	178	0.21	62	0.073	0.513	0.487	2792	2145	2877	2371	10119
13609_g1_i1_aln.fasta	2	384	768	225	29.297	11	0.029	0	0	0.567	0.433	144	112	122	165	225
13654_g1_i1_aln.fasta	8	1659	13272	3213	24.209	195	0.118	95	0.057	0.539	0.461	2864	1868	2752	2575	3213
13668_g1_i1_aln.fasta	7	369	2583	582	22.532	43	0.117	11	0.03	0.539	0.461	436	414	511	640	582
13734_g1_i2_aln.fasta	9	2475	22275	8985	40.337	307	0.124	59	0.024	0.568	0.432	3365	2558	3242	4125	8985
13851_g1_i2_aln.fasta	4	684	2736	1116	40.789	48	0.07	0	0	0.48	0.52	371	380	471	398	1116
13883_g1_i1_aln.fasta	39	1305	50895	26151	51.382	371	0.284	172	0.132	0.554	0.446	6944	4538	6571	6691	26151
13902_g1_i1_aln.fasta	8	2418	19344	3720	19.231	240	0.099	70	0.029	0.564	0.436	4347	3035	3789	4453	3720
14114_g1_i1_aln.fasta	8	835	6680	1793	26.841	72	0.086	21	0.025	0.593	0.407	1425	978	1011	1473	1793
14173C1_1365_aln.fasta	5	1050	5250	864	16.457	128	0.122	32	0.03	0.571	0.429	1319	1033	852	1182	864
14173C2_982_aln.fasta	7	864	6048	2883	47.669	86	0.1	23	0.027	0.604	0.396	1002	578	688	897	2883
14290_g1_i1_aln.fasta	7	514	3598	2182	60.645	143	0.278	68	0.132	0.509	0.491	372	292	368	384	2182
14376_g1_i1_aln.fasta	9	1992	17928	3252	18.139	403	0.202	99	0.05	0.546	0.454	3920	3080	3543	4133	3252
14388_g1_i1_aln.fasta	7	1105	7735	2758	35.656	360	0.326	111	0.1	0.473	0.527	1315	1156	1463	1043	2758
14419_g1_i1_aln.fasta	9	725	6525	3723	57.057	131	0.181	40	0.055	0.603	0.397	849	503	612	838	3723
14555_g1_i2_aln.fasta	16	153	2448	372	15.196	27	0.176	14	0.092	0.288	0.712	312	988	493	283	372
14597C1_1217_aln.fasta	2	799	1598	467	29.224	172	0.215	0	0	0.507	0.493	293	249	297	292	467
14674_g1_i1_aln.fasta	4	801	3204	1830	57.116	27	0.034	4	0.005	0.554	0.446	405	289	340	340	1830
14693_g1_i1_aln.fasta	16	3523	56368	26902	47.726	689	0.196	355	0.101	0.539	0.461	8478	5758	7338	7892	26902
14810_g2_i1_aln.fasta	16	849	13584	9423	69.368	88	0.104	21	0.025	0.404	0.596	1076	1064	1354	667	9423
14885_g1_i1_aln.fasta	9	1521	13689	4386	32.04	208	0.137	74	0.049	0.579	0.421	2488	1901	2066	2848	4386
14902_g1_i1_aln.fasta	10	582	5820	2892	49.691	110	0.189	19	0.033	0.564	0.436	1074	470	807	577	2892
14981_g1_i2_aln.fasta	2	441	882	300	34.014	3	0.007	0	0	0.528	0.472	158	114	162	148	300
15006_g1_i1_aln.fasta	2	597	1194	15	1.256	53	0.089	0	0	0.444	0.556	232	261	395	291	15
15017_g1_i1_aln.fasta	10	2916	29160	14235	48.817	270	0.093	75	0.026	0.547	0.453	4245	3204	3654	3822	14235
15088_g1_i1_aln.fasta	4	1083	4332	2214	51.108	39	0.036	4	0.004	0.551	0.449	531	430	515	642	2214
15101_g1_i1_aln.fasta	9	1116	10044	4086	40.681	205	0.184	65	0.058	0.5	0.5	1364	1240	1742	1612	4086
15106_g1_i2_aln.fasta	6	1015	6090	3795	62.315	103	0.101	21	0.021	0.534	0.466	626	518	563	588	3795
15121_g1_i1_aln.fasta	8	1737	13896	4578	32.945	266	0.153	61	0.035	0.589	0.411	2968	1721	2106	2523	4578
15131_g1_i1_aln.fasta	8	642	5136	2844	55.374	97	0.151	9	0.014	0.552	0.448	636	494	538	624	2844
15280_g1_i2_aln.fasta	8	1367	10936	5515	50.43	129	0.094	12	0.009	0.596	0.404	1329	1113	1077	1902	5515
15308_g1_i1_aln.fasta	8	1650	13200	3651	27.659	209	0.127	100	0.061	0.568	0.432	2589	1755	2397	2808	3651
15311_g1_i1_aln.fasta	23	1278	29394	20904	71.117	119	0.093	46	0.036	0.578	0.422	2467	1385	2222	2416	20904
15366_g1_i2_aln.fasta	9	1623	14607	6159	42.165	138	0.085	37	0.023	0.578	0.422	2461	1607	2003	2377	6159
15419_g1_i1_aln.fasta	6	609	3654	1572	43.021	90	0.148	9	0.015	0.594	0.406	511	353	495	723	1572
15466_g1_i1_aln.fasta	11	1956	21516	7644	35.527	431	0.22	183	0.094	0.536	0.464	4454	2781	3508	3129	7644
15484_g1_i2_aln.fasta	8	1248	9984	4350	43.57	140	0.112	17	0.014	0.554	0.446	1580	1055	1501	1498	4350
15508_g2_i1_aln.fasta	21	1272	26712	16128	60.377	260	0.204	124	0.097	0.549	0.451	3318	2089	2538	2639	16128
15525_g1_i4_aln.fasta	7	804	5628	1518	26.972	122	0.152	10	0.012	0.586	0.414	1252	734	939	1185	1518
15584_g1_i1_aln.fasta	8	699	5592	252	4.506	108	0.155	34	0.049	0.593	0.407	1531	988	1187	1634	252
15623_g1_i1_aln.fasta	21	2935	61635	40497	65.705	341	0.116	97	0.033	0.504	0.496	5537	4626	5524	5451	40497
15695_g1_i1_aln.fasta	9	1155	10395	2163	20.808	131	0.113	42	0.036	0.543	0.457	2227	1492	2241	2272	2163
15711_g1_i2_aln.fasta	5	1524	7620	4902	64.331	37	0.024	11	0.007	0.531	0.469	718	721	567	712	4902
15767_g1_i1_aln.fasta	12	1065	12780	7215	56.455	285	0.268	163	0.153	0.48	0.52	1193	1331	1528	1513	7215
15817_g1_i1_aln.fasta	23	2280	52440	35814	68.295	467	0.205	126	0.055	0.443	0.557	3599	3723	5154	4150	35814
15828_g1_i1_aln.fasta	2	504	1008	369	36.607	80	0.159	0	0	0.478	0.522	162	173	179	125	369
15831_g1_i1_aln.fasta	10	1218	12180	3384	27.783	140	0.115	42	0.034	0.545	0.455	2349	1733	2134	2580	3384
15856_g1_i3_aln.fasta	10	2024	20240	8135	40.193	467	0.231	226	0.112	0.582	0.418	4084	2263	2906	2852	8135
15901_g1_i1_aln.fasta	10	2115	21150	11376	53.787	203	0.096	71	0.034	0.534	0.466	2737	1882	2454	2701	11376
15958_g1_i1_aln.fasta	7	799	5593	1639	29.304	113	0.141	19	0.024	0.576	0.424	1203	761	923	1067	1639
15967_g1_i1_aln.fasta	35	927	32445	17799	54.859	169	0.182	51	0.055	0.517	0.483	4260	2579	4486	3321	17799
15979_g1_i1_aln.fasta	16	2067	33072	18876	57.075	210	0.102	58	0.028	0.551	0.449	4220	2633	3735	3608	18876
16014_g1_i1_aln.fasta	3	978	2934	699	23.824	51	0.052	0	0	0.487	0.513	507	443	695	590	699
16113_g1_i2_aln.fasta	16	1395	22320	12252	54.892	368	0.264	205	0.147	0.489	0.511	2685	2051	2831	2501	12252
16139_g1_i2_aln.fasta	13	850	11050	6397	57.891	124	0.146	16	0.019	0.512	0.488	1174	901	1325	1253	6397
16155_g1_i2_aln.fasta	6	1005	6030	2667	44.229	90	0.09	18	0.018	0.524	0.476	879	641	952	891	2667
16177_g1_i1_aln.fasta	8	627	5016	1050	20.933	52	0.083	20	0.032	0.578	0.422	1185	649	1028	1104	1050
16207_g1_i1_aln.fasta	19	1151	21869	13847	63.318	183	0.159	70	0.061	0.482	0.518	2041	1666	2252	2063	13847
16219_g1_i1_aln.fasta	11	1953	21483	14634	68.119	231	0.118	44	0.023	0.551	0.449	1967	1281	1795	1806	14634
16258_g1_i1_aln.fasta	13	828	10764	6534	60.702	259	0.313	49	0.059	0.445	0.555	889	993	1316	1032	6534
16284_g1_i1_aln.fasta	14	1881	26334	11448	43.472	457	0.243	243	0.129	0.514	0.486	4127	3164	3969	3626	11448
16288_g1_i1_aln.fasta	6	738	4428	2139	48.306	43	0.058	9	0.012	0.58	0.42	875	394	565	455	2139
16327_g1_i1_aln.fasta	8	846	6768	1155	17.066	114	0.135	48	0.057	0.54	0.46	1468	1155	1430	1560	1155
16354_g1_i1_aln.fasta	14	2295	32130	22614	70.383	332	0.145	85	0.037	0.521	0.479	2475	1977	2434	2630	22614
16389_g1_i1_aln.fasta	6	630	3780	1203	31.825	70	0.111	12	0.019	0.561	0.439	702	523	616	736	1203
16412_g1_i1_aln.fasta	5	1248	6240	3015	48.317	82	0.066	7	0.006	0.464	0.536	825	707	1055	638	3015
16439_g2_i1_aln.fasta	7	516	3612	156	4.319	30	0.058	8	0.016	0.539	0.461	1005	712	881	858	156
16481_g1_i1_aln.fasta	8	1005	8040	897	11.157	130	0.129	50	0.05	0.528	0.472	1836	1511	1863	1933	897
1657_g1_i1_aln.fasta	17	730	12410	9503	76.575	150	0.205	45	0.062	0.398	0.602	657	921	696	633	9503
16602_g1_i1_aln.fasta	7	1071	7497	4425	59.024	137	0.128	12	0.011	0.521	0.479	622	655	810	985	4425
16609_g1_i1_aln.fasta	15	682	10230	4104	40.117	290	0.425	222	0.326	0.452	0.548	1130	1442	1852	1702	4104
16610_g1_i1_aln.fasta	8	1263	10104	3261	32.274	170	0.135	63	0.05	0.568	0.432	1962	1298	1673	1910	3261
16614_g1_i1_aln.fasta	12	1680	20160	13887	68.884	179	0.107	14	0.008	0.519	0.481	1875	1218	1482	1698	13887
16649_g1_i1_aln.fasta	2	801	1602	714	44.569	37	0.046	0	0	0.553	0.447	267	184	244	193	714
16709_g1_i1_aln.fasta	8	894	7152	1752	24.497	153	0.171	43	0.048	0.566	0.434	1677	943	1400	1380	1752
16719_g1_i2_aln.fasta	20	1132	22640	12026	53.118	178	0.157	59	0.052	0.621	0.379	3358	1614	2456	3186	12026
16801_g1_i1_aln.fasta	11	1110	12210	5298	43.391	224	0.202	107	0.096	0.567	0.433	2094	1216	1664	1938	5298
16831_g1_i1_aln.fasta	3	468	1404	306	21.795	99	0.212	0	0	0.596	0.404	375	154	290	279	306
16833_g1_i1_aln.fasta	8	564	4512	1701	37.699	71	0.126	24	0.043	0.559	0.441	785	512	737	777	1701
16834_g1_i1_aln.fasta	10	1566	15660	8586	54.828	202	0.129	47	0.03	0.528	0.472	2102	1473	1663	1836	8586
16867_g1_i1_aln.fasta	10	1821	18210	6135	33.69	444	0.244	108	0.059	0.536	0.464	3404	2258	3260	3153	6135
16890_g1_i2_aln.fasta	32	912	29184	17952	61.513	149	0.163	71	0.078	0.529	0.471	2998	2027	3155	3052	17952
16904_g1_i2_aln.fasta	38	1015	38570	22748	58.978	249	0.245	76	0.075	0.562	0.438	4431	3121	3684	4586	22748
17046_g1_i1_aln.fasta	3	339	1017	180	17.699	20	0.059	0	0	0.493	0.507	205	170	253	209	180
17051_g1_i1_aln.fasta	8	1638	13104	6942	52.976	139	0.085	84	0.051	0.57	0.43	1778	1286	1377	1721	6942
17052_g1_i1_aln.fasta	3	1125	3375	24	0.711	68	0.06	0	0	0.538	0.462	1014	695	852	790	24
17053_g1_i1_aln.fasta	8	4125	33000	6831	20.7	602	0.146	178	0.043	0.577	0.423	6943	5178	5897	8151	6831
17072_g1_i2_aln.fasta	8	1729	13832	3410	24.653	282	0.163	65	0.038	0.578	0.422	2902	2010	2417	3093	3410
17074_g1_i1_aln.fasta	17	774	13158	8400	63.839	205	0.265	114	0.147	0.505	0.495	1118	1207	1014	1419	8400
17091C1_854_aln.fasta	14	858	12012	2943	24.5	143	0.167	63	0.073	0.549	0.451	2854	1694	2260	2261	2943
17093_g1_i1_aln.fasta	26	1555	40430	25370	62.75	549	0.353	218	0.14	0.428	0.572	2716	4759	3600	3985	25370
17098_g1_i1_aln.fasta	4	1909	7636	5116	66.998	56	0.029	0	0	0.539	0.461	734	553	626	607	5116
17100_g1_i1_aln.fasta	33	1899	62667	41517	66.25	280	0.147	97	0.051	0.535	0.465	5868	3899	5373	6010	41517
17154_g1_i1_aln.fasta	17	1833	31161	18939	60.778	623	0.34	208	0.113	0.504	0.496	3120	2120	3792	3190	18939
17228_g1_i2_aln.fasta	8	966	7728	987	12.772	77	0.08	30	0.031	0.554	0.446	2012	1276	1734	1719	987
17232_g1_i1_aln.fasta	46	3512	161552	64478	39.912	907	0.258	383	0.109	0.533	0.467	27483	20372	24929	24290	64478
17234_g1_i1_aln.fasta	4	1344	5376	2622	48.772	51	0.038	0	0	0.506	0.494	679	599	772	704	2622
17305_g1_i1_aln.fasta	9	2923	26307	12285	46.699	552	0.189	266	0.091	0.61	0.39	4722	2297	3120	3883	12285
17317_g1_i1_aln.fasta	11	1053	11583	3267	28.205	152	0.144	53	0.05	0.595	0.405	2316	1713	1645	2642	3267
17321_g1_i1_aln.fasta	8	796	6368	2276	35.741	140	0.176	38	0.048	0.562	0.438	1216	755	1067	1054	2276
17351_g1_i2_aln.fasta	6	1317	7902	1239	15.68	252	0.191	110	0.084	0.56	0.44	1821	1114	1817	1911	1239
17372_g1_i1_aln.fasta	9	744	6696	1650	24.642	98	0.132	36	0.048	0.54	0.46	1383	1070	1220	1373	1650
17417_g1_i1_aln.fasta	8	1260	10080	3114	30.893	161	0.128	77	0.061	0.583	0.417	2177	1130	1763	1896	3114
17434_g1_i1_aln.fasta	6	801	4806	1203	25.031	101	0.126	34	0.042	0.564	0.436	842	772	802	1187	1203
17453_g1_i1_aln.fasta	11	2139	23529	10872	46.207	517	0.242	148	0.069	0.504	0.496	3574	2689	3351	3043	10872
17534_g1_i1_aln.fasta	3	702	2106	654	31.054	30	0.043	0	0	0.588	0.412	417	280	324	431	654
17563_g1_i1_aln.fasta	6	762	4572	2445	53.478	51	0.067	11	0.014	0.536	0.464	549	474	531	573	2445
17589_g1_i1_aln.fasta	38	1153	43814	19268	43.977	355	0.308	108	0.094	0.536	0.464	6342	5412	6149	6643	19268
17606_g2_i1_aln.fasta	8	1233	9864	1080	10.949	125	0.101	55	0.045	0.574	0.426	2600	1690	2052	2442	1080
17617_g1_i1_aln.fasta	10	1257	12570	1659	13.198	241	0.192	116	0.092	0.565	0.435	3229	1695	3059	2928	1659
17621_g1_i2_aln.fasta	11	2092	23012	16103	69.977	131	0.063	14	0.007	0.571	0.429	1870	1375	1633	2031	16103
17657_g1_i1_aln.fasta	8	1485	11880	2694	22.677	215	0.145	99	0.067	0.551	0.449	2551	1775	2399	2461	2694
17697_g1_i1_aln.fasta	7	741	5187	1533	29.555	192	0.259	27	0.036	0.555	0.445	855	770	831	1198	1533
17698_g1_i1_aln.fasta	9	624	5616	2814	50.107	49	0.079	10	0.016	0.55	0.45	863	613	660	666	2814
17704_g1_i1_aln.fasta	9	1140	10260	4143	40.38	112	0.098	31	0.027	0.562	0.438	1689	1227	1436	1765	4143
17731_g1_i1_aln.fasta	10	596	5960	2111	35.419	98	0.164	26	0.044	0.558	0.442	1031	715	960	1143	2111
17747_g1_i1_aln.fasta	11	1150	12650	5414	42.798	275	0.239	90	0.078	0.531	0.469	2298	1278	2063	1597	5414
17756_g1_i1_aln.fasta	18	943	16974	10233	60.286	203	0.215	117	0.124	0.55	0.45	1931	1231	1728	1851	10233
17763_g1_i1_aln.fasta	11	1609	17699	9278	52.421	339	0.211	72	0.045	0.549	0.451	2249	1702	2090	2380	9278
17802_g1_i1_aln.fasta	6	1263	7578	4545	59.976	79	0.063	16	0.013	0.585	0.415	917	552	704	860	4545
17813_g1_i1_aln.fasta	16	1484	23744	13412	56.486	148	0.1	39	0.026	0.557	0.443	2796	2279	2302	2955	13412
17840_g1_i1_aln.fasta	9	1864	16776	7332	43.705	209	0.112	53	0.028	0.603	0.397	2726	1556	2194	2968	7332
17844_g1_i1_aln.fasta	8	1047	8376	2427	28.976	273	0.261	88	0.084	0.555	0.445	1587	1159	1479	1724	2427
17867_g1_i1_aln.fasta	7	1695	11865	1062	8.951	182	0.107	61	0.036	0.542	0.458	3044	2213	2734	2812	1062
17877_g1_i1_aln.fasta	16	1431	22896	14028	61.268	259	0.181	83	0.058	0.456	0.544	2046	2401	2175	2246	14028
17878_g1_i1_aln.fasta	5	1051	5255	2687	51.132	96	0.091	9	0.009	0.557	0.443	720	464	667	717	2687
1789_g1_i1_aln.fasta	46	2026	93196	31537	33.839	625	0.308	304	0.15	0.532	0.468	16358	13158	15929	16214	31537
17928_g1_i1_aln.fasta	8	2355	18840	12318	65.382	150	0.064	6	0.003	0.588	0.412	2117	1128	1531	1746	12318
17972_g1_i1_aln.fasta	8	1296	10368	4776	46.065	121	0.093	26	0.02	0.604	0.396	1680	1073	1152	1687	4776
17974_g1_i1_aln.fasta	9	1962	17658	7155	40.52	306	0.156	89	0.045	0.567	0.433	3421	1859	2700	2523	7155
17981_g1_i1_aln.fasta	12	2133	25596	7488	29.255	371	0.174	185	0.087	0.578	0.422	5913	2989	4559	4647	7488
18005_g1_i1_aln.fasta	8	699	5592	2673	47.8	52	0.074	10	0.014	0.592	0.408	900	544	644	831	2673
18085_g1_i1_aln.fasta	9	1788	16092	4107	25.522	238	0.133	81	0.045	0.568	0.432	3275	2133	3064	3513	4107
18120_g1_i1_aln.fasta	9	2014	18126	7419	40.93	305	0.151	97	0.048	0.561	0.439	3370	2065	2546	2726	7419
18151_g1_i2_aln.fasta	19	1101	20919	9543	45.619	216	0.196	100	0.091	0.402	0.598	1816	3832	2894	2834	9543
18191_g1_i2_aln.fasta	8	1428	11424	3837	33.587	164	0.115	34	0.024	0.564	0.436	2292	1412	1921	1962	3837
18273_g2_i1_aln.fasta	7	2154	15078	3585	23.776	158	0.073	38	0.018	0.566	0.434	3160	2197	2805	3331	3585
18274_g1_i1_aln.fasta	9	2871	25839	12150	47.022	418	0.146	63	0.022	0.562	0.438	3996	2589	3394	3710	12150
18319_g8_i2_aln.fasta	7	501	3507	1317	37.553	57	0.114	19	0.038	0.573	0.427	630	445	503	612	1317
18367_g1_i1_aln.fasta	5	1077	5385	2190	40.669	115	0.107	3	0.003	0.511	0.489	711	652	907	925	2190
18392_g2_i1_aln.fasta	13	1409	18317	11912	65.032	241	0.171	81	0.057	0.431	0.569	1219	1763	1558	1865	11912
18436_g1_i1_aln.fasta	22	1493	32846	14060	42.806	389	0.261	127	0.085	0.574	0.426	5800	3333	4625	5028	14060
18439_g1_i1_aln.fasta	5	4140	20700	10785	52.101	211	0.051	46	0.011	0.5	0.5	2621	2213	2761	2320	10785
18456_g1_i1_aln.fasta	31	979	30349	16309	53.738	424	0.433	300	0.306	0.35	0.65	1793	5841	3284	3122	16309
18497_g1_i1_aln.fasta	7	762	5334	2481	46.513	305	0.4	132	0.173	0.491	0.509	720	747	706	680	2481
18498_g1_i2_aln.fasta	17	3136	53312	28184	52.866	466	0.149	189	0.06	0.477	0.523	7665	4948	6139	6376	28184
18503_g1_i2_aln.fasta	8	1947	15576	4143	26.599	198	0.102	49	0.025	0.577	0.423	4068	1959	2877	2529	4143
18592_g1_i1_aln.fasta	19	2414	45866	28670	62.508	466	0.193	186	0.077	0.537	0.463	4944	3885	3835	4532	28670
18612_g1_i1_aln.fasta	10	1977	19770	6432	32.534	366	0.185	136	0.069	0.59	0.41	4058	2471	3020	3789	6432
18621_g1_i1_aln.fasta	8	1893	15144	5844	38.59	230	0.122	63	0.033	0.599	0.401	2885	1554	2172	2689	5844
18633_g1_i2_aln.fasta	12	1792	21504	12468	57.98	196	0.109	39	0.022	0.566	0.434	2324	1869	2028	2815	12468
18665_g1_i1_aln.fasta	11	1527	16797	7521	44.776	193	0.126	98	0.064	0.542	0.458	2757	1821	2086	2612	7521
18670_g1_i1_aln.fasta	9	1035	9315	1890	20.29	144	0.139	46	0.044	0.539	0.461	2214	1240	2055	1916	1890
18677_g1_i1_aln.fasta	44	1646	72424	52024	71.833	422	0.256	174	0.106	0.545	0.455	5914	4013	5132	5341	52024
18724_g2_i1_aln.fasta	28	1038	29064	16029	55.151	259	0.25	117	0.113	0.452	0.548	3715	3056	4039	2225	16029
18749_g1_i3_aln.fasta	16	1859	29744	18194	61.169	252	0.136	63	0.034	0.551	0.449	3482	2220	2817	3031	18194
18784_g1_i4_aln.fasta	8	1218	9744	3621	37.161	109	0.089	30	0.025	0.595	0.405	1869	1064	1414	1776	3621
18796_g1_i1_aln.fasta	20	798	15960	6339	39.718	134	0.168	53	0.066	0.604	0.396	3104	1519	2295	2703	6339
18800_g1_i1_aln.fasta	3	732	2196	489	22.268	37	0.051	0	0	0.474	0.526	321	501	401	484	489
18801_g1_i1_aln.fasta	4	393	1572	177	11.26	16	0.041	1	0.003	0.514	0.486	391	255	424	325	177
18805_g1_i1_aln.fasta	9	1119	10071	3933	39.053	139	0.124	39	0.035	0.565	0.435	1858	1136	1548	1596	3933
18837_g1_i1_aln.fasta	8	1728	13824	6870	49.696	194	0.112	77	0.045	0.595	0.405	2098	1334	1512	2010	6870
18882_g1_i1_aln.fasta	8	1601	12808	2290	17.879	276	0.172	62	0.039	0.597	0.403	3071	1929	2319	3199	2290
18902_g1_i5_aln.fasta	7	1278	8946	3804	42.522	106	0.083	22	0.017	0.588	0.412	1416	1003	1119	1604	3804
18911_g1_i1_aln.fasta	7	1731	12117	6300	51.993	158	0.091	30	0.017	0.578	0.422	1738	1186	1316	1577	6300
18932_g1_i1_aln.fasta	12	1515	18180	7314	40.231	293	0.193	151	0.1	0.466	0.534	2775	2483	2805	2803	7314
18960_g1_i1_aln.fasta	9	2919	26271	13815	52.587	508	0.174	139	0.048	0.574	0.426	3670	2360	2855	3571	13815
18970_g1_i5_aln.fasta	11	912	10032	5679	56.609	110	0.121	23	0.025	0.548	0.452	1237	819	1181	1116	5679
18988_g1_i1_aln.fasta	6	949	5694	2385	41.886	114	0.12	10	0.011	0.552	0.448	855	727	806	921	2385
19070_g1_i1_aln.fasta	4	750	3000	1026	34.2	60	0.08	0	0	0.556	0.444	553	489	388	544	1026
19080_g1_i1_aln.fasta	12	2025	24300	14319	58.926	285	0.141	117	0.058	0.49	0.51	3040	2175	2817	1949	14319
19096_g1_i2_aln.fasta	10	1365	13650	6156	45.099	101	0.074	25	0.018	0.516	0.484	2019	1596	2032	1847	6156
19108_g1_i2_aln.fasta	6	2346	14076	7353	52.238	167	0.071	6	0.003	0.545	0.455	1862	1253	1650	1958	7353
19119_g1_i1_aln.fasta	9	1629	14661	4689	31.983	178	0.109	71	0.044	0.579	0.421	2456	1855	2321	3340	4689
19134_g1_i1_aln.fasta	7	858	6006	2403	40.01	91	0.106	13	0.015	0.475	0.525	943	814	1080	766	2403
19222_g1_i2_aln.fasta	45	1541	69345	26532	38.261	431	0.28	188	0.122	0.549	0.451	12151	7786	11655	11221	26532
19295_g1_i1_aln.fasta	18	2972	53496	34803	65.057	510	0.172	143	0.048	0.552	0.448	5349	3290	4891	5163	34803
19297_g1_i1_aln.fasta	11	2466	27126	7269	26.797	283	0.115	97	0.039	0.569	0.431	6140	3658	4715	5344	7269
19298_g1_i1_aln.fasta	5	1380	6900	4212	61.043	65	0.047	2	0.001	0.498	0.502	692	413	882	701	4212
19310_g1_i1_aln.fasta	6	708	4248	1623	38.206	66	0.093	20	0.028	0.513	0.487	732	401	870	622	1623
19327_g1_i1_aln.fasta	4	366	1464	633	43.238	11	0.03	1	0.003	0.611	0.389	214	168	159	290	633
19341C1_846_aln.fasta	8	858	6864	702	10.227	112	0.131	35	0.041	0.567	0.433	1941	1279	1388	1554	702
19345_g1_i1_aln.fasta	32	977	31264	17368	55.553	310	0.317	133	0.136	0.571	0.429	3716	2821	3241	4118	17368
19355_g1_i1_aln.fasta	7	1299	9093	4533	49.852	221	0.17	89	0.069	0.51	0.49	1131	916	1336	1177	4533
19370_g1_i1_aln.fasta	13	3204	41652	29280	70.297	373	0.116	101	0.032	0.549	0.451	3425	2467	2902	3578	29280
19378_g1_i1_aln.fasta	12	1199	14388	8106	56.339	247	0.206	168	0.14	0.564	0.436	1656	1223	1495	1908	8106
19388_g1_i1_aln.fasta	21	1539	32319	20577	63.668	206	0.134	72	0.047	0.527	0.473	3244	2026	3623	2849	20577
19417_g1_i2_aln.fasta	11	2763	30393	11871	39.058	426	0.154	156	0.056	0.545	0.455	5351	3517	4693	4961	11871
19440_g1_i1_aln.fasta	9	1368	12312	5781	46.954	234	0.171	87	0.064	0.517	0.483	1715	1350	1804	1662	5781
19441_g1_i1_aln.fasta	15	1672	25080	12258	48.876	303	0.181	112	0.067	0.501	0.499	3579	2881	2806	3556	12258
19461_g1_i1_aln.fasta	11	1932	21252	5511	25.932	263	0.136	131	0.068	0.552	0.448	4497	2685	4340	4219	5511
19462_g1_i1_aln.fasta	9	1350	12150	2073	17.062	178	0.132	61	0.045	0.545	0.455	2851	1923	2623	2680	2073
19465_g1_i1_aln.fasta	9	903	8127	3894	47.914	123	0.136	9	0.01	0.514	0.486	1131	918	1149	1035	3894
19470_g1_i2_aln.fasta	8	1713	13704	5271	38.463	191	0.112	64	0.037	0.553	0.447	2306	1808	2059	2260	5271
19480_g1_i1_aln.fasta	7	986	6902	1898	27.499	144	0.146	28	0.028	0.581	0.419	1334	865	1242	1563	1898
19522_g1_i1_aln.fasta	16	2083	33328	22132	66.407	196	0.094	52	0.025	0.564	0.436	3748	1815	3042	2591	22132
19527_g1_i1_aln.fasta	8	1510	12080	2846	23.56	199	0.132	72	0.048	0.577	0.423	2709	1852	2032	2641	2846
19550_g1_i2_aln.fasta	25	1678	41950	25933	61.819	296	0.176	136	0.081	0.465	0.535	3634	4383	3867	4133	25933
19567_g1_i1_aln.fasta	6	2001	12006	4395	36.607	146	0.073	12	0.006	0.577	0.423	2260	1407	1823	2121	4395
19613_g1_i2_aln.fasta	8	1587	12696	4806	37.854	171	0.108	46	0.029	0.56	0.44	2250	1458	1990	2192	4806
19644_g1_i2_aln.fasta	8	840	6720	2904	43.214	80	0.095	14	0.017	0.593	0.407	1190	722	838	1066	2904
19656_g2_i4_aln.fasta	9	1248	11232	3330	29.647	149	0.119	52	0.042	0.568	0.432	2197	1423	1943	2339	3330
19660_g1_i2_aln.fasta	44	1745	76780	36907	48.069	525	0.301	235	0.135	0.569	0.431	12021	7442	9779	10631	36907
19661_g1_i1_aln.fasta	8	978	7824	2475	31.633	178	0.182	66	0.067	0.484	0.516	1313	1132	1623	1281	2475
19669_g1_i2_aln.fasta	10	2471	24710	12083	48.899	374	0.151	128	0.052	0.561	0.439	3839	2308	3258	3222	12083
19671_g1_i1_aln.fasta	10	2698	26980	13141	48.706	235	0.087	47	0.017	0.545	0.455	3749	2942	3357	3791	13141
19675_g1_i1_aln.fasta	8	1783	14264	4847	33.981	267	0.15	71	0.04	0.549	0.451	2930	1858	2454	2175	4847
19685_g1_i1_aln.fasta	8	1031	8248	3142	38.094	144	0.14	60	0.058	0.585	0.415	1510	937	1200	1459	3142
19690_g1_i4_aln.fasta	8	3321	26568	7509	28.263	470	0.142	92	0.028	0.581	0.419	5106	3632	4347	5974	7509
19759_g1_i2_aln.fasta	4	1101	4404	1455	33.038	74	0.067	27	0.025	0.526	0.474	760	651	747	791	1455
19806_g1_i1_aln.fasta	5	1123	5615	1556	27.711	221	0.197	52	0.046	0.564	0.436	896	887	899	1377	1556
19859_g1_i5_aln.fasta	2	219	438	39	8.904	9	0.041	0	0	0.246	0.754	40	203	98	58	39
19863_g1_i1_aln.fasta	14	1987	27818	19511	70.138	248	0.125	128	0.064	0.505	0.495	1955	2164	1891	2297	19511
19895_g1_i1_aln.fasta	8	987	7896	3255	41.223	99	0.1	41	0.042	0.56	0.44	1280	817	1234	1310	3255
19903_g1_i2_aln.fasta	8	539	4312	1942	45.037	165	0.306	119	0.221	0.439	0.561	585	564	712	509	1942
19914_g1_i1_aln.fasta	37	3057	113109	74685	66.029	568	0.186	258	0.084	0.5	0.5	10023	9345	9295	9761	74685
19929_g3_i6_aln.fasta	46	1078	49588	20491	41.322	437	0.405	161	0.149	0.548	0.452	7575	5986	7142	8394	20491
19930_g1_i2_aln.fasta	11	812	8932	4981	55.766	78	0.096	14	0.017	0.545	0.455	1090	744	943	1174	4981
19957_g1_i1_aln.fasta	42	1904	79968	55182	69.005	344	0.181	135	0.071	0.551	0.449	7239	4690	6375	6482	55182
19957_g2_i1_aln.fasta	8	2203	17624	4886	27.724	286	0.13	63	0.029	0.578	0.422	3614	2552	2817	3755	4886
19970_g1_i1_aln.fasta	12	1640	19680	7470	37.957	181	0.11	76	0.046	0.572	0.428	3929	2155	3035	3091	7470
19992_g1_i1_aln.fasta	44	1736	76384	25963	33.99	649	0.374	373	0.215	0.533	0.467	13133	9429	14377	13482	25963
20000_g2_i1_aln.fasta	11	1650	18150	6090	33.554	411	0.249	257	0.156	0.495	0.505	3073	2537	2976	3474	6090
20025_g2_i2_aln.fasta	13	646	8398	3313	39.45	288	0.446	213	0.33	0.535	0.465	1483	1184	1064	1354	3313
20029_g1_i1_aln.fasta	8	1281	10248	3741	36.505	213	0.166	103	0.08	0.527	0.473	1883	1339	1735	1550	3741
20037_g1_i1_aln.fasta	8	1479	11832	4146	35.041	174	0.118	53	0.036	0.576	0.424	2236	1398	1846	2206	4146
20051_g1_i1_aln.fasta	8	1572	12576	4557	36.236	201	0.128	73	0.046	0.529	0.471	2221	1685	2095	2018	4557
20053_g1_i1_aln.fasta	8	735	5880	2319	39.439	48	0.065	12	0.016	0.582	0.418	1121	568	938	934	2319
20122_g1_i1_aln.fasta	10	1639	16390	5851	35.699	323	0.197	155	0.095	0.497	0.503	2779	2333	2988	2439	5851
20131_g1_i1_aln.fasta	3	1152	3456	906	26.215	72	0.062	0	0	0.452	0.548	621	603	790	536	906
20135_g1_i1_aln.fasta	8	1279	10232	2006	19.605	141	0.11	44	0.034	0.572	0.428	2377	1504	2016	2329	2006
20158_g1_i1_aln.fasta	9	1225	11025	4191	38.014	230	0.188	50	0.041	0.558	0.442	2016	1314	1597	1907	4191
20178_g1_i1_aln.fasta	8	2128	17024	2918	17.141	240	0.113	99	0.047	0.577	0.423	3961	2727	3241	4177	2918
20195_g1_i2_aln.fasta	16	696	11136	5667	50.889	204	0.293	45	0.065	0.555	0.445	1532	1145	1324	1468	5667
20202_g1_i2_aln.fasta	14	1029	14406	9669	67.118	127	0.123	27	0.026	0.545	0.455	949	1083	1087	1618	9669
20217_g1_i7_aln.fasta	11	600	6600	3930	59.545	84	0.14	57	0.095	0.387	0.613	613	743	646	668	3930
20256_g1_i1_aln.fasta	9	1787	16083	5970	37.12	221	0.124	58	0.032	0.564	0.436	3143	1901	2511	2558	5970
20258_g1_i2_aln.fasta	14	1371	19194	7272	37.887	437	0.319	258	0.188	0.558	0.442	3341	2032	3181	3368	7272
20261_g1_i2_aln.fasta	6	1431	8586	4572	53.249	162	0.113	22	0.015	0.491	0.509	841	1015	1014	1144	4572
20264_g1_i2_aln.fasta	7	580	4060	679	16.724	67	0.116	19	0.033	0.587	0.413	1067	574	849	891	679
20265_g1_i1_aln.fasta	26	944	24544	14473	58.968	315	0.334	120	0.127	0.556	0.444	2757	1854	2848	2612	14473
20299_g1_i1_aln.fasta	11	1914	21054	8343	39.627	216	0.113	105	0.055	0.52	0.48	3618	2411	3343	3339	8343
20303_g1_i1_aln.fasta	8	1539	12312	2757	22.393	207	0.135	60	0.039	0.586	0.414	2869	1579	2364	2743	2757
20313_g1_i1_aln.fasta	4	1134	4536	357	7.87	91	0.08	16	0.014	0.539	0.461	1096	932	995	1156	357
20315_g2_i3_aln.fasta	10	1658	16580	6842	41.267	306	0.185	89	0.054	0.554	0.446	2995	1787	2475	2481	6842
20347_g1_i4_aln.fasta	15	2844	42660	21522	50.45	359	0.126	72	0.025	0.543	0.457	6164	3955	5004	6015	21522
20348_g1_i1_aln.fasta	12	2146	25752	11049	42.905	428	0.199	167	0.078	0.542	0.458	4560	2813	3554	3776	11049
20376_g1_i2_aln.fasta	10	1572	15720	5460	34.733	373	0.237	76	0.048	0.559	0.441	2913	1854	2621	2872	5460
20387_g1_i1_aln.fasta	41	648	26568	14286	53.771	121	0.187	56	0.086	0.521	0.479	3180	2072	3731	3299	14286
20392_g1_i4_aln.fasta	6	690	4140	1944	46.957	226	0.328	10	0.014	0.526	0.474	513	455	585	643	1944
20393_g3_i1_aln.fasta	17	2088	35496	21576	60.784	341	0.163	103	0.049	0.499	0.501	3763	2794	3514	3849	21576
20401_g1_i2_aln.fasta	9	1428	12852	6219	48.389	166	0.116	61	0.043	0.519	0.481	1890	1408	1783	1552	6219
20432_g1_i3_aln.fasta	8	1158	9264	4482	48.381	158	0.136	74	0.064	0.557	0.443	1338	864	1274	1306	4482
20442_g1_i1_aln.fasta	9	2191	19719	8331	42.249	367	0.168	190	0.087	0.547	0.453	3209	2225	3060	2894	8331
20471_g1_i1_aln.fasta	5	764	3820	1258	32.932	163	0.213	5	0.007	0.542	0.458	654	465	708	735	1258
20484_g1_i1_aln.fasta	3	1347	4041	600	14.848	67	0.05	0	0	0.522	0.478	928	734	906	873	600
20511_g1_i2_aln.fasta	43	1536	66048	33546	50.79	383	0.249	172	0.112	0.594	0.406	10720	5984	7232	8566	33546
20529_g2_i1_aln.fasta	8	1668	13344	3369	25.247	301	0.18	109	0.065	0.564	0.436	2990	1865	2486	2634	3369
20548_g1_i2_aln.fasta	8	1473	11784	5712	48.473	150	0.102	33	0.022	0.519	0.481	1620	1347	1373	1732	5712
20575_g1_i1_aln.fasta	7	966	6762	1689	24.978	75	0.078	17	0.018	0.535	0.465	1439	1049	1286	1299	1689
20608_g1_i4_aln.fasta	7	1503	10521	4509	42.857	99	0.066	21	0.014	0.541	0.459	1620	1248	1502	1642	4509
20643_g1_i1_aln.fasta	3	467	1401	501	35.76	138	0.296	0	0	0.585	0.415	302	143	234	221	501
20681_g1_i1_aln.fasta	4	2166	8664	3993	46.087	118	0.054	4	0.002	0.543	0.457	1397	880	1132	1262	3993
20689_g1_i2_aln.fasta	5	1044	5220	2619	50.172	80	0.077	3	0.003	0.602	0.398	821	426	596	758	2619
20712_g1_i2_aln.fasta	9	1548	13932	3648	26.184	200	0.129	88	0.057	0.556	0.444	2734	2359	2302	2889	3648
20717_g1_i1_aln.fasta	8	1836	14688	1848	12.582	163	0.089	42	0.023	0.566	0.434	3716	2691	2887	3546	1848
20746_g1_i2_aln.fasta	9	1020	9180	3282	35.752	105	0.103	30	0.029	0.583	0.417	1729	1170	1307	1692	3282
20758_g1_i1_aln.fasta	10	2511	25110	7635	30.406	493	0.196	246	0.098	0.552	0.448	4850	3155	4548	4922	7635
20770_g1_i7_aln.fasta	8	636	5088	2850	56.014	144	0.226	27	0.042	0.535	0.465	589	398	648	603	2850
20817_g1_i1_aln.fasta	6	1077	6462	2418	37.419	100	0.093	27	0.025	0.573	0.427	1203	788	946	1107	2418
20820_g1_i1_aln.fasta	13	1033	13429	6538	48.686	466	0.451	302	0.292	0.483	0.517	1630	2026	1453	1782	6538
20825_g1_i1_aln.fasta	10	2979	29790	16794	56.375	588	0.197	50	0.017	0.542	0.458	3564	2631	3203	3598	16794
20829_g1_i1_aln.fasta	8	1401	11208	1326	11.831	180	0.128	59	0.042	0.583	0.417	2890	1977	2143	2872	1326
20838_g1_i6_aln.fasta	10	3569	35690	20063	56.215	332	0.093	82	0.023	0.556	0.444	4323	3370	3615	4319	20063
20841_g1_i3_aln.fasta	9	1605	14445	2466	17.072	209	0.13	70	0.044	0.565	0.435	3611	2271	3012	3085	2466
20845_g1_i3_aln.fasta	5	2265	11325	2553	22.543	176	0.078	30	0.013	0.597	0.403	2708	1557	1985	2522	2553
20860_g1_i1_aln.fasta	9	3265	29385	16683	56.774	334	0.102	62	0.019	0.558	0.442	3552	2606	2990	3554	16683
20861_g1_i1_aln.fasta	4	462	1848	819	44.318	69	0.149	0	0	0.528	0.472	287	232	233	277	819
20911_g1_i1_aln.fasta	8	1404	11232	5103	45.433	218	0.155	70	0.05	0.57	0.43	1713	1286	1380	1750	5103
20916_g1_i1_aln.fasta	12	2242	26904	12045	44.77	254	0.113	76	0.034	0.554	0.446	4463	2993	3680	3723	12045
20934_g2_i1_aln.fasta	7	846	5922	2964	50.051	142	0.168	13	0.015	0.566	0.434	895	572	732	759	2964
20938_g1_i2_aln.fasta	11	4638	51018	21528	42.197	508	0.11	159	0.034	0.532	0.468	9030	6055	7122	7283	21528
20979_g1_i1_aln.fasta	4	1920	7680	579	7.539	199	0.104	24	0.013	0.567	0.433	1929	1480	1607	2085	579
21007C1_917_aln.fasta	3	846	2538	933	36.761	63	0.074	0	0	0.516	0.484	359	419	364	463	933
21020_g1_i1_aln.fasta	8	2670	21360	12717	59.537	190	0.071	95	0.036	0.534	0.466	2099	1776	2239	2529	12717
21034_g1_i2_aln.fasta	7	2061	14427	6633	45.976	195	0.095	11	0.005	0.549	0.451	2244	1474	2074	2002	6633
21071_g1_i1_aln.fasta	21	7520	157920	93867	59.44	1258	0.167	520	0.069	0.576	0.424	18168	12237	14474	19174	93867
21080_g1_i1_aln.fasta	9	1965	17685	5817	32.892	292	0.149	57	0.029	0.551	0.449	3324	2462	2590	3492	5817
21108_g1_i1_aln.fasta	18	1780	32040	16980	52.996	597	0.335	442	0.248	0.419	0.581	2868	4244	3983	3965	16980
21123_g1_i2_aln.fasta	34	1713	58242	28914	49.645	347	0.203	151	0.088	0.557	0.443	7584	5729	7390	8625	28914
21127_g1_i1_aln.fasta	12	2439	29268	12189	41.646	296	0.121	81	0.033	0.56	0.44	4497	3243	4296	5043	12189
21139_g1_i1_aln.fasta	42	1551	65142	42711	65.566	249	0.161	91	0.059	0.556	0.444	6263	4374	5364	6430	42711
21184_g2_i2_aln.fasta	7	1509	10563	4851	45.924	151	0.1	57	0.038	0.56	0.44	1302	1322	1189	1899	4851
21195_g1_i2_aln.fasta	3	498	1494	639	42.771	15	0.03	0	0	0.57	0.43	301	161	204	189	639
21197_g5_i1_aln.fasta	7	1153	8071	4471	55.396	154	0.134	53	0.046	0.507	0.493	876	784	881	1059	4471
21198_g1_i1_aln.fasta	9	2978	26802	10224	38.146	526	0.177	165	0.055	0.562	0.438	4726	3398	3569	4885	10224
21207_g1_i2_aln.fasta	8	3374	26992	7174	26.578	384	0.114	131	0.039	0.556	0.444	5638	3741	4996	5443	7174
21221_g2_i1_aln.fasta	11	1647	18117	9153	50.522	158	0.096	58	0.035	0.555	0.445	2544	1646	2274	2500	9153
21249_g2_i1_aln.fasta	10	1767	17670	9816	55.552	251	0.142	19	0.011	0.566	0.434	2551	1397	1978	1928	9816
21282_g1_i6_aln.fasta	9	876	7884	2877	36.492	188	0.215	127	0.145	0.509	0.491	1369	1027	1424	1187	2877
21283_g1_i2_aln.fasta	15	3103	46545	28749	61.766	239	0.077	56	0.018	0.556	0.444	5123	3553	4163	4957	28749
21298_g1_i1_aln.fasta	8	2034	16272	3369	20.704	185	0.091	51	0.025	0.581	0.419	3964	2506	2933	3500	3369
21304_g1_i1_aln.fasta	10	2853	28530	12105	42.429	330	0.116	88	0.031	0.562	0.438	4977	3041	4187	4220	12105
21327_g1_i3_aln.fasta	9	1929	17361	8331	47.987	289	0.15	58	0.03	0.555	0.445	2706	1754	2231	2339	8331
21339_g3_i7_aln.fasta	8	633	5064	1932	38.152	74	0.117	28	0.044	0.585	0.415	879	502	801	950	1932
21410_g6_i2_aln.fasta	38	1062	40356	20016	49.599	252	0.237	116	0.109	0.515	0.485	5723	4123	5575	4919	20016
21439_g2_i1_aln.fasta	22	3027	66594	36315	54.532	490	0.162	222	0.073	0.522	0.478	6016	7520	6472	10271	36315
21508_g1_i1_aln.fasta	27	1511	40797	23352	57.24	386	0.255	180	0.119	0.511	0.489	5029	3197	5147	4072	23352
21533_g1_i2_aln.fasta	8	2700	21600	4869	22.542	287	0.106	95	0.035	0.582	0.418	4939	3169	3836	4787	4869
21572_g1_i1_aln.fasta	8	1013	8104	766	9.452	146	0.144	55	0.054	0.59	0.41	2196	1356	1660	2126	766
21594_g7_i1_aln.fasta	45	2427	109215	50766	46.483	611	0.252	261	0.108	0.551	0.449	15367	11436	14715	16931	50766
21616_g1_i2_aln.fasta	8	1389	11112	4005	36.042	245	0.176	78	0.056	0.511	0.489	1930	1529	1970	1678	4005
21643_g2_i2_aln.fasta	8	2323	18584	4367	23.499	352	0.152	90	0.039	0.552	0.448	4119	2716	3637	3745	4367
21658_g4_i2_aln.fasta	10	2763	27630	8622	31.205	420	0.152	108	0.039	0.549	0.451	5406	3732	4479	5391	8622
21658_g5_i1_aln.fasta	9	2185	19665	8469	43.066	211	0.097	58	0.027	0.543	0.457	3232	2326	2844	2794	8469
21659_g1_i1_aln.fasta	10	943	9430	3325	35.26	148	0.157	47	0.05	0.496	0.504	1666	1474	1487	1478	3325
21700_g1_i1_aln.fasta	21	1827	38367	26964	70.279	305	0.167	123	0.067	0.445	0.555	2642	3399	2845	2517	26964
21717_g1_i1_aln.fasta	13	1963	25519	19468	76.288	199	0.101	34	0.017	0.417	0.583	1421	1687	1427	1516	19468
21740_g1_i3_aln.fasta	8	1095	8760	2727	31.13	152	0.139	40	0.037	0.587	0.413	1765	1187	1306	1775	2727
21757_g1_i4_aln.fasta	8	1089	8712	4512	51.791	256	0.235	18	0.017	0.584	0.416	1285	758	992	1165	4512
21758_g1_i1_aln.fasta	36	2800	100800	67368	66.833	961	0.343	382	0.136	0.563	0.437	9323	6469	8322	9318	67368
21771_g1_i3_aln.fasta	9	1449	13041	3285	25.19	123	0.085	38	0.026	0.581	0.419	2978	1774	2306	2698	3285
21777_g1_i1_aln.fasta	8	1820	14560	6451	44.306	260	0.143	88	0.048	0.58	0.42	2514	1808	1677	2110	6451
21796_g1_i2_aln.fasta	35	2937	102795	77280	75.179	519	0.177	273	0.093	0.504	0.496	7710	4638	7446	5721	77280
21798_g1_i2_aln.fasta	8	1806	14448	2526	17.483	245	0.136	87	0.048	0.581	0.419	3484	2418	2602	3418	2526
21815_g2_i1_aln.fasta	46	1440	66240	26220	39.583	409	0.284	179	0.124	0.551	0.449	10145	8024	9981	11870	26220
21825_g1_i1_aln.fasta	10	2296	22960	12301	53.576	319	0.139	56	0.024	0.574	0.426	3171	1978	2646	2864	12301
21828_g2_i1_aln.fasta	7	1065	7455	4527	60.724	84	0.079	23	0.022	0.571	0.429	830	475	790	833	4527
21847_g5_i7_aln.fasta	11	1618	17798	8630	48.489	218	0.135	34	0.021	0.594	0.406	2737	1614	2044	2773	8630
21857_g3_i1_aln.fasta	34	3510	119340	84507	70.812	921	0.262	554	0.158	0.433	0.567	7928	9558	8193	9154	84507
21870_g3_i1_aln.fasta	10	2508	25080	9174	36.579	330	0.132	82	0.033	0.542	0.458	4503	3219	3773	4411	9174
21882_g1_i1_aln.fasta	8	1822	14576	4619	31.689	294	0.161	70	0.038	0.568	0.432	2952	2035	2225	2745	4619
21935_g3_i1_aln.fasta	8	1107	8856	4002	45.19	144	0.13	49	0.044	0.552	0.448	1424	1004	1180	1246	4002
22014_g2_i3_aln.fasta	10	2176	21760	8527	39.187	376	0.173	80	0.037	0.524	0.476	3317	2935	3371	3610	8527
22016_g1_i1_aln.fasta	18	3565	64170	41763	65.082	879	0.247	360	0.101	0.487	0.513	5104	5252	6056	5995	41763
22038_g2_i1_aln.fasta	16	1683	26928	19002	70.566	182	0.108	34	0.02	0.542	0.458	2161	1835	1767	2163	19002
22100_g1_i1_aln.fasta	7	1017	7119	3339	46.903	131	0.129	17	0.017	0.556	0.444	1091	797	924	968	3339
22101_g3_i1_aln.fasta	14	6234	87276	46971	53.819	801	0.128	297	0.048	0.521	0.479	10108	8849	10245	11103	46971
22103_g2_i1_aln.fasta	9	991	8919	2787	31.248	168	0.17	24	0.024	0.576	0.424	2093	1022	1565	1452	2787
22105_g2_i1_aln.fasta	9	627	5643	1965	34.822	105	0.167	30	0.048	0.581	0.419	1184	665	882	947	1965
22111_g1_i1_aln.fasta	7	981	6867	3396	49.454	150	0.153	70	0.071	0.528	0.472	1004	790	815	862	3396
22123_g1_i4_aln.fasta	7	1812	12684	4014	31.646	217	0.12	41	0.023	0.575	0.425	2699	1595	2149	2227	4014
22125_g1_i10_aln.fasta	9	2436	21924	12678	57.827	233	0.096	48	0.02	0.549	0.451	2654	2035	2068	2489	12678
2214_g1_i1_aln.fasta	5	504	2520	450	17.857	47	0.093	12	0.024	0.545	0.455	635	421	516	498	450
22194_g1_i1_aln.fasta	7	3312	23184	8985	38.755	253	0.076	50	0.015	0.56	0.44	4196	2911	3396	3696	8985
22225_g1_i1_aln.fasta	15	1613	24195	16446	67.973	464	0.288	175	0.108	0.409	0.591	1446	2422	2170	1711	16446
22273_g3_i2_aln.fasta	6	525	3150	1338	42.476	67	0.128	9	0.017	0.518	0.482	516	377	513	406	1338
22302_g1_i8_aln.fasta	9	1455	13095	3387	25.865	145	0.1	53	0.036	0.524	0.476	2530	1900	2697	2581	3387
22340_g1_i2_aln.fasta	35	1521	53235	25188	47.315	319	0.21	132	0.087	0.58	0.42	8399	5350	6563	7735	25188
22378_g1_i2_aln.fasta	5	747	3735	2004	53.655	82	0.11	5	0.007	0.551	0.449	492	304	456	479	2004
22399_g1_i2_aln.fasta	10	1763	17630	6446	36.563	324	0.184	105	0.06	0.545	0.455	2510	2243	2599	3832	6446
22523_g1_i1_aln.fasta	14	1255	17570	9317	53.028	251	0.2	154	0.123	0.46	0.54	2200	1735	2121	2197	9317
22673_g1_i1_aln.fasta	8	1536	12288	6666	54.248	113	0.074	15	0.01	0.54	0.46	1583	1131	1441	1467	6666
22685_g1_i1_aln.fasta	12	1389	16668	6693	40.155	169	0.122	68	0.049	0.557	0.443	2788	1824	2512	2851	6693
2270_g1_i1_aln.fasta	11	1410	15510	8358	53.888	142	0.101	33	0.023	0.562	0.438	1998	1409	1719	2026	8358
22764_g1_i1_aln.fasta	6	1032	6192	1626	26.26	134	0.13	43	0.042	0.534	0.466	966	1030	1122	1448	1626
24145C1_1106_aln.fasta	3	1005	3015	147	4.876	68	0.068	0	0	0.606	0.394	613	620	510	1125	147
25462_g1_i1_aln.fasta	15	954	14310	6615	46.226	148	0.155	39	0.041	0.572	0.428	2270	1272	2022	2131	6615
25476_g1_i1_aln.fasta	2	195	390	0	0	15	0.077	0	0	0.475	0.525	100	86	119	85	0
25727_g1_i1_aln.fasta	7	1275	8925	2973	33.311	154	0.121	30	0.024	0.579	0.421	1765	1138	1365	1684	2973
25751_g1_i1_aln.fasta	8	1236	9888	21	0.212	224	0.181	100	0.081	0.618	0.382	3113	1394	2376	2984	21
2615_g1_i1_aln.fasta	20	1172	23440	13483	57.521	238	0.203	103	0.088	0.469	0.531	2601	2526	2497	2333	13483
27599C1_929_aln.fasta	8	915	7320	1692	23.115	224	0.245	119	0.13	0.538	0.462	1716	1062	1508	1342	1692
28241C1_862_aln.fasta	2	162	324	57	17.593	4	0.025	0	0	0.516	0.484	60	56	72	79	57
3068_g1_i1_aln.fasta	39	2286	89154	55779	62.565	792	0.346	406	0.178	0.461	0.539	7696	9076	7700	8903	55779
30737C1_805_aln.fasta	4	804	3216	0	0	54	0.067	8	0.01	0.583	0.417	938	569	772	937	0
31892_g1_i1_aln.fasta	8	1227	9816	3390	34.535	164	0.134	39	0.032	0.553	0.447	1758	1368	1490	1810	3390
3273_g1_i1_aln.fasta	8	1598	12784	1447	11.319	134	0.084	63	0.039	0.565	0.435	3376	2153	2784	3024	1447
3306_g1_i1_aln.fasta	9	1458	13122	2745	20.919	273	0.187	69	0.047	0.576	0.424	3002	1790	2648	2937	2745
33509C1_948_aln.fasta	5	930	4650	2433	52.323	45	0.048	0	0	0.613	0.387	596	498	388	735	2433
34550_g1_i1_aln.fasta	10	1743	17430	9726	55.8	217	0.124	109	0.063	0.504	0.496	2151	1688	2014	1851	9726
3527C1_1052_aln.fasta	6	1050	6300	630	10	214	0.204	92	0.088	0.588	0.412	1606	986	1339	1739	630
35289_g1_i1_aln.fasta	42	1032	43344	19785	45.646	335	0.325	116	0.112	0.592	0.408	6830	4697	5041	6991	19785
36975C76_1268_aln.fasta	4	258	1032	255	24.709	42	0.163	2	0.008	0.535	0.465	216	93	267	201	255
37584_g1_i1_aln.fasta	7	1449	10143	5457	53.801	126	0.087	63	0.043	0.518	0.482	1248	1006	1257	1175	5457
37626_g1_i1_aln.fasta	17	681	11577	7152	61.778	60	0.088	25	0.037	0.573	0.427	1347	793	1122	1163	7152
3770_g1_i1_aln.fasta	9	1972	17748	6135	34.567	238	0.121	65	0.033	0.575	0.425	3261	2135	2866	3351	6135
37833_g1_i1_aln.fasta	6	636	3816	1848	48.428	36	0.057	6	0.009	0.604	0.396	666	355	448	499	1848
38058_g1_i1_aln.fasta	11	1011	11121	5451	49.015	226	0.224	51	0.05	0.536	0.464	1597	1058	1538	1477	5451
39025C1_1116_aln.fasta	3	738	2214	1008	45.528	32	0.043	0	0	0.564	0.436	329	317	211	349	1008
42107C1_955_aln.fasta	6	954	5724	384	6.709	210	0.22	109	0.114	0.568	0.432	1451	1286	1018	1585	384
4452_g1_i1_aln.fasta	8	1579	12632	1973	15.619	132	0.084	39	0.025	0.57	0.43	3065	2014	2566	3014	1973
455_g1_i1_aln.fasta	11	1257	13827	5457	39.466	206	0.164	58	0.046	0.511	0.489	2436	1730	2081	2123	5457
4560_g1_i1_aln.fasta	21	2093	43953	26394	60.051	411	0.196	183	0.087	0.519	0.481	5573	3197	4998	3791	26394
4616_g1_i1_aln.fasta	17	3515	59755	36229	60.629	739	0.21	375	0.107	0.48	0.52	6319	4734	6060	6413	36229
4634_g2_i1_aln.fasta	8	1560	12480	3267	26.178	343	0.22	197	0.126	0.526	0.474	2455	1494	2841	2423	3267
4657_g1_i1_aln.fasta	8	1143	9144	2865	31.332	158	0.138	47	0.041	0.553	0.447	1842	1135	1685	1617	2865
46937C1_808_aln.fasta	2	576	1152	12	1.042	31	0.054	0	0	0.561	0.439	375	197	303	265	12
50975C1_943_aln.fasta	10	942	9420	4206	44.65	211	0.224	42	0.045	0.517	0.483	1377	1073	1435	1329	4206
5191_g1_i1_aln.fasta	15	1112	16680	11049	66.241	198	0.178	104	0.094	0.481	0.519	1525	1044	1552	1510	11049
56863C1_862_aln.fasta	2	852	1704	135	7.923	13	0.015	0	0	0.579	0.421	405	293	367	504	135
57225C1_1100_aln.fasta	3	1095	3285	522	15.89	126	0.115	0	0	0.541	0.459	776	722	537	728	522
5733_g1_i1_aln.fasta	25	1507	37675	28507	75.666	386	0.256	206	0.137	0.487	0.513	2153	2339	2301	2375	28507
5851C1_807_aln.fasta	3	798	2394	345	14.411	74	0.093	0	0	0.582	0.418	509	407	447	686	345
5959C1_884_aln.fasta	22	447	9834	5742	58.389	43	0.096	23	0.051	0.448	0.552	871	870	1320	1031	5742
5959C2_1505_aln.fasta	24	1506	36144	14268	39.475	166	0.11	72	0.048	0.475	0.525	5805	5302	6063	4706	14268
5986_g1_i1_aln.fasta	31	1214	37634	23636	62.805	355	0.292	156	0.129	0.556	0.444	4078	2940	3227	3753	23636
62161C1_847_aln.fasta	9	873	7857	2031	25.85	90	0.103	19	0.022	0.627	0.373	2203	840	1342	1441	2031
62745C2_837_aln.fasta	3	387	1161	378	32.558	47	0.121	0	0	0.574	0.426	241	127	207	208	378
6417_g1_i2_aln.fasta	8	1404	11232	2199	19.578	157	0.112	64	0.046	0.582	0.418	2890	1452	2314	2377	2199
6456_g1_i1_aln.fasta	7	732	5124	2355	45.96	54	0.074	11	0.015	0.57	0.43	764	499	661	845	2355
6568_g1_i1_aln.fasta	4	1611	6444	2844	44.134	103	0.064	3	0.002	0.565	0.435	1221	665	884	830	2844
6734_g1_i1_aln.fasta	8	980	7840	3940	50.255	158	0.161	85	0.087	0.607	0.393	1224	669	858	1149	3940
6813_g1_i1_aln.fasta	8	1038	8304	2727	32.84	106	0.102	22	0.021	0.529	0.471	1525	1171	1475	1406	2727
695C1_1353_aln.fasta	7	1314	9198	4920	53.49	210	0.16	0	0	0.584	0.416	1219	777	958	1324	4920
6964_g1_i3_aln.fasta	13	2193	28509	16599	58.224	255	0.116	72	0.033	0.585	0.415	3652	2198	2857	3203	16599
6981_g1_i1_aln.fasta	5	1557	7785	2799	35.954	132	0.085	10	0.006	0.514	0.486	1291	966	1386	1343	2799
70677C1_1219_aln.fasta	2	786	1572	363	23.092	66	0.084	0	0	0.536	0.464	293	251	309	356	363
7358_g1_i1_aln.fasta	8	1620	12960	210	1.62	196	0.121	60	0.037	0.589	0.411	3639	2163	3075	3873	210
73637C1_1204_aln.fasta	6	1200	7200	2934	40.75	100	0.083	15	0.013	0.593	0.407	914	1212	534	1606	2934
73767C2_808_aln.fasta	7	807	5649	225	3.983	172	0.213	123	0.152	0.537	0.463	1429	1143	1359	1493	225
7456_g1_i1_aln.fasta	9	812	7308	2088	28.571	171	0.211	53	0.065	0.588	0.412	1485	863	1290	1582	2088
7507_g1_i1_aln.fasta	3	1281	3843	636	16.55	89	0.069	0	0	0.559	0.441	889	594	823	901	636
75355C1_1078_aln.fasta	4	1077	4308	3	0.07	73	0.068	5	0.005	0.612	0.388	1213	715	956	1421	3
7629_g1_i1_aln.fasta	14	1402	19628	10046	51.182	188	0.134	36	0.026	0.515	0.485	2485	2223	2441	2433	10046
7640_g1_i2_aln.fasta	6	672	4032	1074	26.637	116	0.173	16	0.024	0.533	0.467	781	578	793	806	1074
7874_g1_i1_aln.fasta	11	2498	27478	14782	53.796	567	0.227	272	0.109	0.485	0.515	3258	2695	3262	3481	14782
78855C1_1304_aln.fasta	2	705	1410	132	9.362	30	0.043	0	0	0.567	0.433	348	259	296	375	132
82033C61_1130_aln.fasta	2	204	408	126	30.882	3	0.015	0	0	0.641	0.359	85	50	53	94	126
8372_g1_i1_aln.fasta	12	2551	30612	10602	34.633	371	0.145	157	0.062	0.492	0.508	4788	4572	5253	5397	10602
8418_g1_i1_aln.fasta	8	849	6792	345	5.08	89	0.105	30	0.035	0.597	0.403	2034	1077	1520	1816	345
8548_g1_i2_aln.fasta	7	1487	10409	3071	29.503	189	0.127	57	0.038	0.56	0.44	2091	1510	1738	1999	3071
8692_g1_i1_aln.fasta	11	1212	13332	7962	59.721	128	0.106	26	0.021	0.578	0.422	1649	990	1286	1445	7962
8873_g1_i1_aln.fasta	4	675	2700	300	11.111	81	0.12	4	0.006	0.548	0.452	640	512	573	675	300
8891_g1_i1_aln.fasta	2	522	1044	123	11.782	36	0.069	0	0	0.542	0.458	247	162	259	253	123
8974_g1_i2_aln.fasta	4	1111	4444	238	5.356	156	0.14	22	0.02	0.552	0.448	1141	860	1023	1182	238
9001_g1_i2_aln.fasta	10	1131	11310	5700	50.398	201	0.178	87	0.077	0.527	0.473	1612	1148	1401	1449	5700
9005_g1_i1_aln.fasta	4	441	1764	1062	60.204	42	0.095	0	0	0.517	0.483	170	156	176	200	1062
9015_g1_i1_aln.fasta	8	749	5992	2200	36.716	239	0.319	24	0.032	0.579	0.421	997	690	885	1220	2200
9119_g1_i1_aln.fasta	40	2078	83120	51026	61.388	662	0.319	326	0.157	0.417	0.583	6357	10512	7488	7737	51026
9126_g1_i1_aln.fasta	6	836	5016	1620	32.297	315	0.377	162	0.194	0.464	0.536	884	729	1010	773	1620
9248_g1_i1_aln.fasta	8	1848	14784	7077	47.869	159	0.086	44	0.024	0.535	0.465	2256	1631	1929	1891	7077
9418_g1_i1_aln.fasta	7	960	6720	4122	61.339	19	0.02	4	0.004	0.54	0.46	687	539	653	719	4122
941_g1_i1_aln.fasta	12	864	10368	6222	60.012	248	0.287	138	0.16	0.509	0.491	1247	779	1170	950	6222
9433_g1_i1_aln.fasta	9	789	7101	2283	32.15	178	0.226	35	0.044	0.555	0.445	1332	881	1181	1424	2283
9484_g1_i1_aln.fasta	10	2292	22920	7149	31.191	335	0.146	92	0.04	0.544	0.456	4683	3086	3643	4359	7149
9505_g1_i1_aln.fasta	44	1501	66044	26303	39.826	515	0.343	294	0.196	0.537	0.463	11647	7253	11329	9512	26303
9508_g1_i1_aln.fasta	29	1038	30102	15543	51.634	189	0.182	68	0.066	0.544	0.456	4222	3121	3463	3753	15543
9516_g1_i1_aln.fasta	2	450	900	30	3.333	26	0.058	0	0	0.595	0.405	245	160	192	273	30
9536_g1_i1_aln.fasta	6	471	2826	1167	41.295	189	0.401	41	0.087	0.421	0.579	279	701	280	399	1167
9663_g1_i1_aln.fasta	8	2979	23832	8349	35.033	422	0.142	104	0.035	0.581	0.419	4563	3112	3406	4402	8349
9664_g1_i1_aln.fasta	9	1579	14211	7263	51.108	365	0.231	66	0.042	0.516	0.484	1788	1559	1782	1819	7263
9675_g1_i1_aln.fasta	12	1404	16848	6033	35.808	112	0.08	23	0.016	0.563	0.437	3164	1984	2712	2955	6033
9682_g1_i1_aln.fasta	10	2663	26630	18329	68.828	273	0.103	36	0.014	0.539	0.461	2366	1594	2064	2277	18329
9775_g1_i1_aln.fasta	6	2217	13302	7155	53.789	118	0.053	10	0.005	0.531	0.469	1714	1344	1497	1592	7155
9781_g1_i1_aln.fasta	9	1939	17451	5241	30.033	239	0.123	54	0.028	0.535	0.465	3404	2362	3232	3212	5241
9816_g1_i1_aln.fasta	2	954	1908	687	36.006	17	0.018	0	0	0.488	0.512	311	263	353	294	687
9832_g1_i1_aln.fasta	12	2247	26964	10674	39.586	356	0.158	102	0.045	0.516	0.484	4386	3208	4141	4555	10674
9863_g1_i1_aln.fasta	3	1177	3531	1611	45.624	108	0.092	0	0	0.585	0.415	623	328	472	497	1611
99251C1_878_aln.fasta	33	876	28908	4176	14.446	286	0.326	212	0.242	0.528	0.472	5347	6308	5371	7706	4176
Mean	Contig	1458.15					PIS	76.2045
SD		804.908						81.4523
Min		153						0
Max		7520						554
Total		720324						37645

## Sheet: Table 6G
Supplementary Table 6G. AMAS statistics generated for Dataset7, i.e. all targeted loci for all accessions. The 57 overlapping loci are represented by Angiosperms-353 data.
Alignment_name	No_of_taxa	Alignment_length	Total_matrix_cells	Undetermined_characters	Missing_percent	No_variable_sites	Proportion_variable_sites	Parsimony_informative_sites	Proportion_parsimony_informative	A	C	G	T	-
g4527_aln.fasta	30	1329	39870	19179	48104	361	0.272	162	0.122	5117	3885	6396	5293	19179
g4691_aln.fasta	22	574	12628	4618	36.57	151	0.263	86	0.15	2171	1774	2053	2012	4618
g4724_aln.fasta	28	366	10248	3345	32641	123	0.336	54	0.148	2044	1325	1784	1750	3345
g4744_aln.fasta	23	1014	23322	10326	44276	218	0.215	94	0.093	2193	5020	2593	3190	10326
g4757_aln.fasta	25	618	15450	6039	39087	118	0.191	53	0.086	2576	1837	2475	2523	6039
g4793_aln.fasta	29	1093	31697	20159	63599	272	0.249	112	0.102	2573	2740	2987	3238	20159
g4806_aln.fasta	24	624	14976	6903	46094	165	0.264	64	0.103	2068	1435	2455	2115	6903
g4848_aln.fasta	16	960	15360	9477	61699	153	0.159	54	0.056	1516	1256	1592	1519	9477
g4889_aln.fasta	12	282	3384	1395	41223	23	0.082	5	0.018	623	344	403	619	1395
g4893_aln.fasta	28	915	25620	10692	41733	261	0.285	139	0.152	4198	3909	3364	3457	10692
g4932_aln.fasta	38	1158	44004	6798	15449	394	0.34	174	0.15	10654	7251	9665	9636	6798
g4942_aln.fasta	37	918	33966	13371	39366	212	0.231	75	0.082	5431	4292	4846	6026	13371
g4951_aln.fasta	17	1071	18207	8223	45164	229	0.214	101	0.094	2343	2757	2394	2490	8223
g4989_aln.fasta	36	888	31968	11955	37397	304	0.342	135	0.152	6558	3499	5444	4512	11955
g4992_aln.fasta	28	1203	33684	20904	62059	148	0.123	32	0.027	3733	2468	3182	3397	20904
g5018_aln.fasta	35	1166	40810	10654	26106	312	0.268	148	0.127	9088	5804	7084	8180	10654
g5032_aln.fasta	13	398	5174	2618	50599	93	0.234	2	0.005	903	410	610	633	2618
g5034_aln.fasta	23	800	18400	9769	53092	240	0.3	90	0.113	2326	1796	2039	2470	9769
g5038_aln.fasta	31	804	24924	12453	49964	156	0.194	47	0.058	3213	2501	3011	3746	12453
g5064_aln.fasta	20	295	5900	1475	25.0	73	0.247	40	0.136	880	1499	1146	900	1475
g5090_aln.fasta	34	657	22338	10341	46293	127	0.193	66	0.1	2660	2972	3417	2948	10341
g5116_aln.fasta	37	1152	42624	20754	48691	381	0.331	146	0.127	6225	4383	5637	5625	20754
g5123_aln.fasta	26	726	18876	8367	44326	155	0.213	47	0.065	2931	1940	2912	2726	8367
g5131_aln.fasta	29	690	20010	5532	27646	195	0.283	93	0.135	3124	3147	4521	3686	5532
g5138_aln.fasta	32	899	28768	9844	34219	193	0.215	83	0.092	5586	3799	4305	5234	9844
g5163_aln.fasta	36	1674	60264	26814	44494	537	0.321	178	0.106	10344	6025	7854	9227	26814
g5168_aln.fasta	11	849	9339	3801	40.7	193	0.227	32	0.038	1340	1104	1587	1507	3801
g5177_aln.fasta	22	921	20262	6627	32707	209	0.227	114	0.124	2264	4407	4055	2909	6627
g5200_aln.fasta	33	603	19899	8736	43902	218	0.362	72	0.119	3171	2237	3229	2526	8736
g5206_aln.fasta	35	462	16170	6732	41633	87	0.188	43	0.093	3083	1769	2643	1943	6732
g5220_aln.fasta	22	566	12452	5375	43166	161	0.284	54	0.095	1995	1410	1742	1930	5375
g5257_aln.fasta	36	642	23112	9093	39343	148	0.231	62	0.097	4238	3189	3508	3084	9093
g5264_aln.fasta	38	1609	61142	19511	31911	464	0.288	209	0.13	12545	8467	10110	10509	19511
g5271_aln.fasta	36	351	12636	3840	30389	104	0.296	50	0.142	2317	1372	2424	2683	3840
g5273_aln.fasta	31	1048	32488	16339	50292	278	0.265	89	0.085	4747	3637	3993	3772	16339
g5280_aln.fasta	36	1306	47016	9162	19487	446	0.342	235	0.18	9308	8683	9601	10262	9162
g5296_aln.fasta	17	906	15402	4182	27152	169	0.187	64	0.071	3140	2090	2908	3082	4182
g5299_aln.fasta	17	510	8670	4512	52042	65	0.127	14	0.027	814	1041	1058	1245	4512
g5304_aln.fasta	19	378	7182	4188	58312	38	0.101	14	0.037	829	434	804	927	4188
g5318_aln.fasta	21	611	12831	5529	43091	155	0.254	49	0.08	1887	1652	1784	1979	5529
g5326_aln.fasta	32	1056	33792	14643	43333	238	0.225	109	0.103	4835	4111	5328	4875	14643
g5333_aln.fasta	18	1155	20790	11589	55743	241	0.209	65	0.056	2651	1441	2626	2483	11589
g5335_aln.fasta	36	1343	48348	16179	33464	407	0.303	186	0.138	9345	6375	8206	8243	16179
g5347_aln.fasta	12	381	4572	1716	37533	65	0.171	25	0.066	659	602	903	692	1716
g5354_aln.fasta	38	802	30476	17675	57996	197	0.246	108	0.135	2746	2995	2686	4374	17675
g5355_aln.fasta	17	498	8466	2238	26435	112	0.225	48	0.096	1569	1211	1854	1594	2238
g5357_aln.fasta	35	348	12180	2367	19433	86	0.247	42	0.121	2443	2328	2303	2739	2367
g5366_aln.fasta	36	1154	41544	26412	63576	289	0.25	70	0.061	3985	2615	4423	4109	26412
g5404_aln.fasta	22	498	10956	6585	60104	64	0.129	33	0.066	1210	919	994	1248	6585
g5406_aln.fasta	31	1746	54126	20652	38155	401	0.23	157	0.09	8314	7594	8567	8999	20652
g5421_aln.fasta	26	1059	27534	16539	60068	227	0.214	67	0.063	2769	2053	3275	2898	16539
g5427_aln.fasta	19	639	12141	6336	52187	83	0.13	20	0.031	2189	846	1503	1267	6336
g5428_aln.fasta	10	1074	10740	4584	42682	174	0.162	85	0.079	1139	1740	1974	1303	4584
g5430_aln.fasta	8	429	3432	984	28671	93	0.217	32	0.075	759	555	526	608	984
g5434_aln.fasta	19	540	10260	1110	10819	153	0.283	93	0.172	2093	2218	2599	2240	1110
g5454_aln.fasta	37	1177	43549	28135	64605	308	0.262	100	0.085	4593	2562	4403	3856	28135
g5460_aln.fasta	37	243	8991	2382	26493	55	0.226	29	0.119	1895	1150	1860	1704	2382
g5463_aln.fasta	27	408	11016	3084	27996	123	0.301	38	0.093	2755	1200	2309	1668	3084
g5469_aln.fasta	5	423	2115	735	34752	117	0.277	20	0.047	361	274	403	342	735
g5477_aln.fasta	21	592	12432	6642	53427	171	0.289	64	0.108	1632	1301	1440	1417	6642
g5489_aln.fasta	27	1002	27054	15183	56121	226	0.226	75	0.075	3870	1735	3263	3003	15183
g5502_aln.fasta	38	1130	42940	12649	29457	394	0.349	151	0.134	8057	5761	7617	8856	12649
g5513_aln.fasta	31	576	17856	10467	58619	151	0.262	56	0.097	1953	1231	2119	2086	10467
g5528_aln.fasta	38	1698	64524	21717	33657	584	0.344	295	0.174	12423	8363	9684	12337	21717
g5531_aln.fasta	5	291	1455	381	26186	53	0.182	5	0.017	248	234	299	293	381
g5536_aln.fasta	5	203	1015	301	29655	67	0.33	0	0.0	248	151	152	163	301
g5562_aln.fasta	22	321	7062	2487	35217	38	0.118	15	0.047	1086	1339	1351	799	2487
g5578_aln.fasta	33	177	5841	402	6882	39	0.22	25	0.141	1517	1192	1562	1168	402
g5594_aln.fasta	38	750	28500	11442	40147	205	0.273	93	0.124	4867	2868	5166	4157	11442
g5599_aln.fasta	36	2086	75096	31788	42.33	665	0.319	230	0.11	12238	9209	10598	11263	31788
g5639_aln.fasta	28	888	24864	14802	59532	187	0.211	92	0.104	2732	1972	2627	2731	14802
g5642_aln.fasta	8	204	1632	996	61029	28	0.137	1	0.005	155	127	172	182	996
g5656_aln.fasta	16	546	8736	3522	40316	118	0.216	49	0.09	1452	1045	1197	1520	3522
g5664_aln.fasta	11	816	8976	5199	57921	132	0.162	6	0.007	693	1261	938	885	5199
g5702_aln.fasta	34	755	25670	10937	42606	232	0.307	64	0.085	4484	2371	3607	4271	10937
g5703_aln.fasta	7	243	1701	138	8113	24	0.099	4	0.016	375	331	314	543	138
g5716_aln.fasta	31	1056	32736	21177	64.69	174	0.165	58	0.055	3327	2200	3340	2692	21177
g5721_aln.fasta	37	974	36038	8588	23.83	419	0.43	248	0.255	6342	6143	8467	6498	8588
g5744_aln.fasta	24	354	8496	1641	19315	91	0.257	44	0.124	1992	1278	1958	1627	1641
g5772_aln.fasta	22	643	14146	7090	50.12	206	0.32	74	0.115	1520	1440	2546	1550	7090
g5791_aln.fasta	2	249	498	108	21687	7	0.028	0	0.0	120	69	89	112	108
g5821_aln.fasta	27	817	22059	8382	37998	202	0.247	119	0.146	3723	2420	3808	3726	8382
g5822_aln.fasta	3	210	630	78	12381	14	0.067	0	0.0	192	107	144	109	78
g5840_aln.fasta	36	843	30348	14169	46688	226	0.268	92	0.109	4464	3480	4209	4026	14169
g5841_aln.fasta	11	692	7612	3577	46992	126	0.182	20	0.029	984	979	1078	994	3577
g5843_aln.fasta	6	396	2376	567	23864	72	0.182	15	0.038	374	545	524	366	567
g5849_aln.fasta	12	546	6552	3717	56731	41	0.075	10	0.018	686	469	755	925	3717
g5853_aln.fasta	19	648	12312	5664	46004	126	0.194	21	0.032	2702	945	1547	1454	5664
g5857_aln.fasta	32	663	21216	7224	34.05	177	0.267	103	0.155	4106	3091	3952	2843	7224
g5858_aln.fasta	36	1347	48492	29424	60678	437	0.324	147	0.109	4915	4870	5836	3447	29424
g5859_aln.fasta	18	993	17874	6837	38251	172	0.173	58	0.058	1648	4149	2946	2294	6837
g5865_aln.fasta	33	1437	47421	19449	41013	399	0.278	124	0.086	8058	5325	7065	7524	19449
g5866_aln.fasta	22	592	13024	6400	49.14	179	0.302	76	0.128	1690	1383	1866	1685	6400
g5870_aln.fasta	32	602	19264	10525	54636	119	0.198	28	0.047	1855	2078	1880	2926	10525
g5893_aln.fasta	17	213	3621	729	20133	51	0.239	35	0.164	435	1048	749	660	729
g5894_aln.fasta	28	630	17640	9351	53.01	132	0.21	50	0.079	2778	1526	1955	2030	9351
g5899_aln.fasta	22	1359	29898	19536	65342	244	0.18	46	0.034	2743	2011	2365	3243	19536
g5910_aln.fasta	27	900	24300	11154	45901	220	0.244	120	0.133	2936	3071	3857	3282	11154
g5913_aln.fasta	35	1230	43050	22821	53.01	344	0.28	175	0.142	4657	5243	5725	4604	22821
g5918_aln.fasta	23	780	17940	8451	47107	209	0.268	64	0.082	2790	1978	2428	2293	8451
g5919_aln.fasta	38	582	22116	2988	13511	224	0.385	125	0.215	5512	3710	5374	4532	2988
g5921_aln.fasta	29	1765	51185	24308	47.49	584	0.331	231	0.131	8271	4578	6879	7149	24308
g5922_aln.fasta	37	1485	54945	29061	52891	335	0.226	94	0.063	7622	4684	6581	6997	29061
g5926_aln.fasta	30	615	18450	9654	52325	187	0.304	49	0.08	2625	1731	2195	2245	9654
g5933_aln.fasta	33	993	32769	11307	34505	324	0.326	167	0.168	5714	4804	5730	5214	11307
g5936_aln.fasta	31	534	16554	7518	45415	116	0.217	48	0.09	2091	1918	2737	2290	7518
g5941_aln.fasta	10	349	3490	1189	34069	76	0.218	23	0.066	520	718	622	441	1189
g5942_aln.fasta	26	762	19812	4035	20366	192	0.252	83	0.109	2560	6684	3992	2541	4035
g5945_aln.fasta	20	657	13140	5784	44018	170	0.259	73	0.111	2333	1486	1710	1827	5784
g5949_aln.fasta	29	513	14877	6546	44001	55	0.107	31	0.06	2351	1709	2117	2154	6546
g5950_aln.fasta	27	687	18549	7995	43102	190	0.277	34	0.049	3256	1933	2328	3037	7995
g5958_aln.fasta	22	330	7260	771	10.62	109	0.33	82	0.248	1794	1472	1749	1474	771
g5960_aln.fasta	31	1122	34782	16383	47102	310	0.276	124	0.111	4487	4740	4506	4666	16383
g5968_aln.fasta	7	270	1890	576	30476	47	0.174	8	0.03	370	243	337	364	576
g5974_aln.fasta	17	609	10353	5094	49203	110	0.181	34	0.056	1743	871	1299	1346	5094
g5977_aln.fasta	12	558	6696	2964	44265	65	0.116	23	0.041	1052	721	845	1114	2964
g5980_aln.fasta	28	831	23268	8331	35805	164	0.197	62	0.075	4508	2431	3924	4074	8331
g5981_aln.fasta	16	901	14416	10036	69617	149	0.165	29	0.032	969	939	1283	1189	10036
g5990_aln.fasta	7	207	1449	303	20911	47	0.227	27	0.13	284	393	266	203	303
g6000_aln.fasta	31	561	17391	8823	50733	149	0.266	52	0.093	2343	1318	2434	2473	8823
g6003_aln.fasta	23	432	9936	4527	45562	54	0.125	30	0.069	1534	1231	1492	1152	4527
g6016_aln.fasta	37	1149	42513	16395	38565	277	0.241	152	0.132	5426	5081	7672	7939	16395
g6026_aln.fasta	28	753	21084	10539	49986	197	0.262	107	0.142	2781	2040	2918	2806	10539
g6034_aln.fasta	31	414	12834	6939	54067	40	0.097	21	0.051	1463	1127	1606	1699	6939
g6036_aln.fasta	30	1680	50400	32559	64601	243	0.145	99	0.059	5376	3546	5421	3498	32559
g6038_aln.fasta	38	1269	48222	13794	28605	350	0.276	161	0.127	9256	6677	9736	8759	13794
g6041_aln.fasta	35	826	28910	18872	65278	222	0.269	63	0.076	2639	2161	2260	2978	18872
g6048_aln.fasta	5	135	675	111	16444	8	0.059	2	0.015	200	106	121	137	111
g6056_aln.fasta	12	352	4224	1632	38636	129	0.366	39	0.111	558	835	744	455	1632
g6064_aln.fasta	9	339	3051	1638	53687	28	0.083	9	0.027	317	441	272	383	1638
g6068_aln.fasta	21	267	5607	2499	44569	45	0.169	10	0.037	1076	602	717	713	2499
g6072_aln.fasta	28	438	12264	5217	42539	85	0.194	29	0.066	1958	1280	1995	1814	5217
g6098_aln.fasta	35	1116	39060	19149	49025	210	0.188	103	0.092	5348	4241	5378	4944	19149
g6110_aln.fasta	17	402	6834	894	13082	67	0.167	35	0.087	1080	2134	1686	1040	894
g6114_aln.fasta	16	348	5568	2436	43.75	66	0.19	25	0.072	1021	643	756	712	2436
g6119_aln.fasta	33	1563	51579	22074	42796	286	0.183	114	0.073	7590	5340	8100	8475	22074
g6128_aln.fasta	9	200	1800	576	32.0	74	0.37	12	0.06	416	182	384	242	576
g6130_aln.fasta	19	606	11514	6648	57738	91	0.15	40	0.066	1364	920	1146	1436	6648
g6139_aln.fasta	38	1356	51528	21798	42303	405	0.299	195	0.144	8327	5886	8231	7286	21798
g6148_aln.fasta	16	411	6576	2430	36953	94	0.229	42	0.102	1231	795	1066	1054	2430
g6198_aln.fasta	24	417	10008	3762	37.59	65	0.156	28	0.067	2000	1205	1527	1514	3762
g6216_aln.fasta	21	828	17388	11391	65511	145	0.175	50	0.06	1409	1513	1488	1587	11391
g6226_aln.fasta	24	1149	27576	15258	55331	200	0.174	59	0.051	3233	2256	3412	3417	15258
g6227_aln.fasta	26	687	17862	5361	30013	214	0.311	92	0.134	3339	2833	3240	3089	5361
g6238_aln.fasta	23	1228	28244	18809	66595	318	0.259	146	0.119	2142	2597	2367	2329	18809
g6258_aln.fasta	19	780	14820	6552	44211	194	0.249	53	0.068	1384	2985	1606	2293	6552
g6265_aln.fasta	35	684	23940	14013	58534	164	0.24	51	0.075	2801	1869	2751	2506	14013
g6270_aln.fasta	19	345	6555	3741	57071	43	0.125	8	0.023	780	586	739	709	3741
g6274_aln.fasta	31	535	16585	5737	34591	131	0.245	72	0.135	3740	1764	2950	2394	5737
g6282_aln.fasta	24	522	12528	5946	47462	113	0.216	39	0.075	1976	1053	1702	1851	5946
g6295_aln.fasta	36	1302	46872	19224	41014	422	0.324	194	0.149	8002	6205	6886	6555	19224
g6298_aln.fasta	35	522	18270	7482	40952	123	0.236	42	0.08	2430	3304	2851	2203	7482
g6299_aln.fasta	21	549	11529	1449	12568	195	0.355	99	0.18	2356	2673	2712	2339	1449
g6303_aln.fasta	33	627	20691	11835	57199	132	0.211	63	0.1	1792	1657	2315	3092	11835
g6320_aln.fasta	33	1539	50787	25197	49613	457	0.297	149	0.097	6996	5057	6997	6540	25197
g6376_aln.fasta	35	674	23590	8131	34468	201	0.298	59	0.088	4427	2605	3956	4471	8131
g6378_aln.fasta	27	756	20412	8430	41299	193	0.255	94	0.124	3381	2452	2960	3189	8430
g6379_aln.fasta	19	285	5415	1641	30305	93	0.326	56	0.196	690	1085	1169	830	1641
g6383_aln.fasta	37	1460	54020	22772	42155	525	0.36	182	0.125	8794	5445	9253	7756	22772
g6384_aln.fasta	14	519	7266	3618	49794	159	0.306	53	0.102	829	1015	853	951	3618
g6387_aln.fasta	21	981	20601	10035	48711	302	0.308	127	0.129	1275	4562	2452	2277	10035
g6389_aln.fasta	33	1118	36894	20550	55.7	208	0.186	49	0.044	4494	2975	4216	4659	20550
g6393_aln.fasta	30	675	20250	9291	45881	142	0.21	33	0.049	3396	1998	2384	3181	9291
g6398_aln.fasta	10	543	5430	1404	25856	76	0.14	33	0.061	1001	1136	980	909	1404
g6401_aln.fasta	22	474	10428	1662	15938	139	0.293	76	0.16	1998	1751	2302	2715	1662
g6404_aln.fasta	35	611	21385	7816	36549	189	0.309	69	0.113	3356	2508	3870	3835	7816
g6405_aln.fasta	18	666	11988	5526	46096	80	0.12	32	0.048	2125	1178	1663	1496	5526
g6407_aln.fasta	24	492	11808	7251	61408	97	0.197	24	0.049	1345	940	1195	1077	7251
g6412_aln.fasta	9	687	6183	2118	34255	131	0.191	45	0.066	907	1063	1186	909	2118
g6420_aln.fasta	31	921	28551	11256	39424	344	0.374	159	0.173	3348	5260	4551	4136	11256
g6432_aln.fasta	28	441	12348	3450	27.94	103	0.234	54	0.122	2226	2171	1958	2543	3450
g6439_aln.fasta	32	630	20160	8028	39821	156	0.248	56	0.089	3324	2063	3254	3491	8028
g6447_aln.fasta	21	395	8295	3606	43472	66	0.167	20	0.051	1288	963	1099	1339	3606
g6448_aln.fasta	3	146	438	129	29452	36	0.247	0	0.0	59	75	68	107	129
g6457_aln.fasta	19	366	6954	2883	41458	46	0.126	16	0.044	1461	622	975	1013	2883
g6458_aln.fasta	22	990	21780	14148	64959	296	0.299	114	0.115	2209	1544	1923	1956	14148
g6459_aln.fasta	30	690	20700	13746	66406	151	0.219	54	0.078	1429	1564	2113	1848	13746
g6460_aln.fasta	32	1140	36480	20157	55255	296	0.26	95	0.083	4368	3337	4177	4441	20157
g6462_aln.fasta	29	771	22359	8931	39944	183	0.237	73	0.095	3798	2656	3129	3845	8931
g6483_aln.fasta	33	785	25905	14346	55379	178	0.227	53	0.068	3403	2178	2836	3142	14346
g6487_aln.fasta	37	1734	64158	20730	32311	771	0.445	439	0.253	11536	9512	12222	10158	20730
g6492_aln.fasta	37	600	22200	5826	26243	193	0.322	89	0.148	4727	2748	4394	4505	5826
g6498_aln.fasta	23	437	10051	3016	30007	106	0.243	52	0.119	1497	1879	2016	1643	3016
g6500_aln.fasta	34	1404	47736	15171	31781	413	0.294	139	0.099	9686	6309	8336	8234	15171
g6506_aln.fasta	22	609	13398	7086	52888	132	0.217	59	0.097	1728	1268	1766	1550	7086
g6507_aln.fasta	11	237	2607	579	22209	21	0.089	8	0.034	665	389	455	519	579
g6527_aln.fasta	34	1239	42126	25521	60583	234	0.189	86	0.069	5116	3157	4052	4280	25521
g6528_aln.fasta	15	297	4455	1140	25589	95	0.32	16	0.054	941	719	945	710	1140
g6531_aln.fasta	10	369	3690	1761	47724	51	0.138	9	0.024	618	290	493	528	1761
g6532_aln.fasta	30	405	12150	4554	37481	105	0.259	49	0.121	2169	1398	2183	1846	4554
g6538_aln.fasta	27	1092	29484	14031	47589	228	0.209	134	0.123	4011	4064	3746	3632	14031
g6540_aln.fasta	28	261	7308	3321	45443	23	0.088	13	0.05	749	700	1206	1332	3321
g6544_aln.fasta	22	1196	26312	15674	59.57	324	0.271	71	0.059	2829	2285	2404	3120	15674
g6550_aln.fasta	28	588	16464	6465	39267	151	0.257	84	0.143	2741	1965	3107	2186	6465
g6552_aln.fasta	14	537	7518	2928	38947	66	0.123	21	0.039	1119	909	1179	1383	2928
g6559_aln.fasta	23	768	17664	8637	48896	123	0.16	45	0.059	2543	1707	2284	2493	8637
g6563_aln.fasta	31	1005	31155	18891	60636	121	0.12	44	0.044	3368	2552	3019	3325	18891
g6570_aln.fasta	28	629	17612	6233	35391	210	0.334	97	0.154	2725	2222	3228	3204	6233
g6572_aln.fasta	34	945	32130	7530	23436	348	0.368	172	0.182	6715	4348	6698	6839	7530
g6601_aln.fasta	11	396	4356	819	18802	74	0.187	27	0.068	975	744	844	974	819
g6620_aln.fasta	26	498	12948	2673	20644	159	0.319	111	0.223	2534	2459	3055	2227	2673
g6631_aln.fasta	9	276	2484	942	37923	119	0.431	55	0.199	375	306	448	413	942
g6636_aln.fasta	24	592	14208	8724	61402	204	0.345	42	0.071	1519	1003	1372	1590	8724
g6639_aln.fasta	17	699	11883	4659	39207	130	0.186	51	0.073	2048	1294	1837	2045	4659
g6641_aln.fasta	23	651	14973	8481	56642	158	0.243	98	0.151	2022	1224	1601	1645	8481
g6649_aln.fasta	36	387	13932	6270	45004	112	0.289	42	0.109	2865	1247	1816	1734	6270
g6652_aln.fasta	24	1122	26928	15252	56.64	194	0.173	121	0.108	3097	2567	2471	3541	15252
g6660_aln.fasta	6	329	1974	882	44681	122	0.371	55	0.167	332	172	313	275	882
g6667_aln.fasta	24	816	19584	8310	42433	123	0.151	50	0.061	3332	2040	2949	2953	8310
g6685_aln.fasta	37	948	35076	22542	64266	214	0.226	87	0.092	3284	2473	3270	3507	22542
g6705_aln.fasta	10	240	2400	213	8875	31	0.129	12	0.05	389	580	918	300	213
g6713_aln.fasta	36	437	15732	6057	38501	216	0.494	94	0.215	2527	1660	2206	3282	6057
g6717_aln.fasta	35	1485	51975	26595	51169	427	0.288	246	0.166	6638	4446	8546	5750	26595
g6732_aln.fasta	4	393	1572	480	30534	97	0.247	2	0.005	329	207	228	328	480
g6733_aln.fasta	17	486	8262	3309	40051	103	0.212	43	0.088	881	1683	1164	1225	3309
g6738_aln.fasta	15	294	4410	1293	29.32	46	0.156	14	0.048	694	992	1002	429	1293
g6746_aln.fasta	25	468	11700	4677	39974	107	0.229	56	0.12	1756	1740	2102	1425	4677
g6779_aln.fasta	16	682	10912	6064	55572	133	0.195	54	0.079	1307	946	1339	1256	6064
g6780_aln.fasta	23	330	7590	2934	38656	43	0.13	19	0.058	1380	595	1304	1377	2934
g6782_aln.fasta	35	339	11865	2709	22832	93	0.274	59	0.174	2084	1695	2821	2556	2709
g6791_aln.fasta	20	168	3360	723	21518	56	0.333	4	0.024	755	685	429	768	723
g6792_aln.fasta	22	387	8514	4785	56202	79	0.204	23	0.059	686	729	1124	1190	4785
g6797_aln.fasta	36	864	31104	17895	57533	243	0.281	74	0.086	4966	2089	3181	2973	17895
g6825_aln.fasta	28	417	11676	2301	19707	121	0.29	55	0.132	2361	1956	2939	2119	2301
g6848_aln.fasta	17	609	10353	6468	62475	111	0.182	27	0.044	987	754	1103	1041	6468
g6854_aln.fasta	37	798	29526	11094	37574	331	0.415	124	0.155	5433	3277	4730	4992	11094
g6860_aln.fasta	28	564	15792	5652	35.79	113	0.2	44	0.078	3340	1718	2858	2224	5652
g6865_aln.fasta	19	598	11362	6496	57173	84	0.14	31	0.052	1534	932	1156	1244	6496
g6875_aln.fasta	33	1314	43362	16476	37996	335	0.255	175	0.133	6353	5220	8117	7196	16476
g6882_aln.fasta	6	414	2484	1332	53623	36	0.087	1	0.002	263	380	337	172	1332
g6883_aln.fasta	30	500	15000	5700	38.0	161	0.322	83	0.166	2924	1854	2205	2317	5700
g6886_aln.fasta	7	192	1344	630	46875	5	0.026	3	0.016	135	271	172	136	630
g6909_aln.fasta	26	534	13884	5175	37273	198	0.371	76	0.142	2394	1770	2176	2369	5175
g6913_aln.fasta	36	1089	39204	15012	38292	312	0.287	132	0.121	6258	5156	6831	5947	15012
g6933_aln.fasta	31	603	18693	10788	57711	159	0.264	89	0.148	2105	1733	1754	2313	10788
g6946_aln.fasta	14	468	6552	2712	41392	97	0.207	57	0.122	1147	825	1025	843	2712
g6947_aln.fasta	37	2113	78181	28525	36486	755	0.357	298	0.141	14195	9427	12023	14011	28525
g6954_aln.fasta	34	570	19380	3429	17693	168	0.295	86	0.151	3861	3019	4661	4410	3429
g6955_aln.fasta	23	336	7728	1659	21467	83	0.247	53	0.158	1149	1465	1549	1906	1659
g6958_aln.fasta	2	87	174	0	0.0	0	0.0	0	0.0	34	28	48	64	0
g6961_aln.fasta	37	902	33374	5234	15683	250	0.277	110	0.122	8152	4830	7361	7797	5234
g6962_aln.fasta	29	375	10875	4881	44883	85	0.227	28	0.075	1640	1040	1570	1744	4881
g6968_aln.fasta	17	477	8109	4584	56.53	66	0.138	22	0.046	594	835	851	1245	4584
g6969_aln.fasta	13	204	2652	417	15724	59	0.289	34	0.167	524	687	578	446	417
g6978_aln.fasta	35	549	19215	9483	49352	136	0.248	56	0.102	2231	2096	2658	2747	9483
g6979_aln.fasta	22	675	14850	6921	46606	132	0.196	53	0.079	2057	1790	2144	1938	6921
g6992_aln.fasta	30	396	11880	6072	51111	124	0.313	28	0.071	1879	929	1302	1698	6072
g7013_aln.fasta	17	234	3978	1380	34691	24	0.103	8	0.034	727	529	539	803	1380
g7021_aln.fasta	20	790	15800	9311	58.93	155	0.196	52	0.066	2024	1185	1539	1741	9311
g7024_aln.fasta	13	330	4290	1533	35734	59	0.179	25	0.076	845	531	717	664	1533
g7028_aln.fasta	7	300	2100	504	24.0	50	0.167	10	0.033	402	319	486	389	504
g7029_aln.fasta	37	894	33078	16695	50472	256	0.286	104	0.116	3765	3920	4864	3834	16695
g7067_aln.fasta	29	360	10440	4197	40201	49	0.136	20	0.056	1721	1156	1734	1632	4197
g7111_aln.fasta	8	609	4872	2229	45751	73	0.12	12	0.02	768	442	672	761	2229
g7135_aln.fasta	9	165	1485	117	7879	22	0.133	14	0.085	373	248	306	441	117
g7174_aln.fasta	31	1485	46035	26604	57791	319	0.215	105	0.071	5446	3877	5131	4977	26604
g7194_aln.fasta	24	402	9648	3504	36318	110	0.274	44	0.109	1912	1267	1542	1423	3504
g7241_aln.fasta	10	321	3210	1137	35421	31	0.097	10	0.031	381	437	537	718	1137
g7273_aln.fasta	38	729	27702	14283	51559	193	0.265	68	0.093	3634	2727	3040	4018	14283
g7331_aln.fasta	32	957	30624	20082	65576	174	0.182	55	0.057	2399	2458	3034	2651	20082
g7333_aln.fasta	34	606	20604	6177	29.98	242	0.399	142	0.234	2455	5770	3689	2513	6177
g7336_aln.fasta	22	444	9768	3237	33139	126	0.284	76	0.171	1498	1617	2033	1383	3237
g7363_aln.fasta	37	502	18574	6670	35.91	156	0.311	98	0.195	3082	2223	3508	3091	6670
g7367_aln.fasta	23	321	7383	3402	46079	46	0.143	22	0.069	1391	677	1147	766	3402
g7371_aln.fasta	15	213	3195	798	24977	53	0.249	13	0.061	630	582	632	553	798
g7572_aln.fasta	33	951	31383	15957	50846	354	0.372	96	0.101	3706	3293	4263	4164	15957
g7577_aln.fasta	12	360	4320	2367	54792	77	0.214	30	0.083	563	514	508	368	2367
g7583_aln.fasta	3	201	603	159	26368	58	0.289	0	0.0	67	128	139	110	159
g7602_aln.fasta	22	870	19140	8139	42524	186	0.214	81	0.093	2024	3070	3549	2358	8139
g7628_aln.fasta	17	357	6069	1245	20514	82	0.23	36	0.101	1561	1056	1241	966	1245
10057_g2_i1_aln.fasta	8	1200	9600	4197	43.719	186	0.155	90	0.075	0.581	0.419	1671	935	1428	1369	4197
10171_g1_i3_aln.fasta	8	1050	8400	1968	23.429	108	0.103	39	0.037	0.547	0.453	1902	1318	1611	1601	1968
10204_g1_i1_aln.fasta	9	1195	10755	2496	23.208	176	0.147	76	0.064	0.538	0.462	2458	1473	2234	2094	2496
10236_g1_i1_aln.fasta	9	1150	10350	4497	43.449	237	0.206	48	0.042	0.572	0.428	1711	1190	1245	1707	4497
10260_g1_i2_aln.fasta	8	1911	15288	4080	26.688	256	0.134	97	0.051	0.576	0.424	3284	2063	2691	3170	4080
10275_g1_i1_aln.fasta	42	2034	85428	47028	55.05	395	0.194	162	0.08	0.586	0.414	12494	6647	9336	9923	47028
10560_g1_i1_aln.fasta	8	900	7200	3537	49.125	203	0.226	31	0.034	0.513	0.487	1005	804	1008	846	3537
10655_g1_i1_aln.fasta	8	1290	10320	2412	23.372	187	0.145	59	0.046	0.609	0.391	2290	1387	1709	2522	2412
10658_g1_i1_aln.fasta	39	1191	46449	20523	44.184	295	0.248	152	0.128	0.552	0.448	7457	4858	6774	6837	20523
10746_g1_i2_aln.fasta	11	2824	31064	15353	49.424	269	0.095	60	0.021	0.55	0.45	4043	3077	4008	4583	15353
10796_g1_i1_aln.fasta	5	1143	5715	876	15.328	95	0.083	21	0.018	0.564	0.436	1362	1058	1052	1367	876
10832_g1_i1_aln.fasta	7	789	5523	1578	28.571	138	0.175	55	0.07	0.541	0.459	1028	791	1015	1111	1578
10870_g1_i1_aln.fasta	3	1218	3654	1227	33.58	116	0.095	0	0	0.45	0.55	572	535	651	669	1227
10921_g1_i1_aln.fasta	6	1443	8658	2670	30.839	299	0.207	113	0.078	0.489	0.511	1438	1326	1450	1774	2670
10999_g1_i1_aln.fasta	13	1238	16094	7910	49.149	139	0.112	44	0.036	0.562	0.438	2259	1547	2111	2267	7910
11040_g1_i1_aln.fasta	9	1069	9621	5265	54.724	143	0.134	21	0.02	0.589	0.411	1288	829	931	1308	5265
11097_g1_i1_aln.fasta	46	1413	64998	31758	48.86	461	0.326	239	0.169	0.522	0.478	8763	6750	9505	8222	31758
11268_g1_i1_aln.fasta	9	2328	20952	4974	23.74	287	0.123	116	0.05	0.544	0.456	4452	3189	4104	4233	4974
11441_g1_i1_aln.fasta	8	1449	11592	2100	18.116	191	0.132	66	0.046	0.552	0.448	2448	1684	2601	2759	2100
11520_g1_i1_aln.fasta	3	549	1647	507	30.783	213	0.388	0	0	0.473	0.527	258	274	306	302	507
11651_g1_i2_aln.fasta	2	435	870	228	26.207	16	0.037	0	0	0.51	0.49	165	143	164	170	228
11677_g1_i1_aln.fasta	8	1191	9528	1695	17.79	126	0.106	50	0.042	0.546	0.454	1806	1576	1989	2462	1695
11770_g1_i1_aln.fasta	5	1209	6045	4233	70.025	102	0.084	51	0.042	0.519	0.481	445	433	403	531	4233
11858_g1_i2_aln.fasta	10	1413	14130	8445	59.766	206	0.146	77	0.054	0.459	0.541	1299	1356	1530	1500	8445
11952_g1_i1_aln.fasta	2	1629	3258	1332	40.884	20	0.012	0	0	0.548	0.452	549	404	459	514	1332
11971_g1_i1_aln.fasta	3	1773	5319	1557	29.272	131	0.074	0	0	0.531	0.469	962	885	866	1049	1557
12214_g1_i3_aln.fasta	27	870	23490	13872	59.055	178	0.205	64	0.074	0.55	0.45	2701	1988	2327	2602	13872
12263_g1_i1_aln.fasta	14	1981	27734	14360	51.778	248	0.125	69	0.035	0.523	0.477	3706	3000	3141	3527	14360
12312_g1_i1_aln.fasta	8	991	7928	3059	38.585	237	0.239	17	0.017	0.569	0.431	1388	739	1327	1415	3059
12342_g1_i1_aln.fasta	8	750	6000	2628	43.8	80	0.107	19	0.025	0.577	0.423	998	582	849	943	2628
12424_g1_i1_aln.fasta	13	2553	33189	12657	38.136	330	0.129	144	0.056	0.569	0.431	6339	4115	4846	5232	12657
12454_g1_i1_aln.fasta	13	1629	21177	6813	32.172	399	0.245	227	0.139	0.459	0.541	3520	3601	3986	3257	6813
12459_g1_i1_aln.fasta	9	1180	10620	5316	50.056	246	0.208	44	0.037	0.548	0.452	1628	1057	1260	1359	5316
12550_g1_i1_aln.fasta	9	2824	25416	12309	48.43	320	0.113	94	0.033	0.554	0.446	3732	2762	3075	3538	12309
12709_g1_i1_aln.fasta	8	1548	12384	5136	41.473	172	0.111	69	0.045	0.535	0.465	1914	1478	1873	1983	5136
12783_g1_i1_aln.fasta	14	1417	19838	9557	48.175	179	0.126	74	0.052	0.541	0.459	2771	2017	2804	2689	9557
12836_g1_i1_aln.fasta	4	615	2460	663	26.951	45	0.073	2	0.003	0.536	0.464	536	388	439	434	663
12892_g1_i1_aln.fasta	9	903	8127	3669	45.146	138	0.153	26	0.029	0.59	0.41	1269	812	981	1396	3669
12988_g1_i1_aln.fasta	9	1188	10692	4626	43.266	205	0.173	83	0.07	0.498	0.502	1432	1249	1776	1609	4626
12989_g1_i1_aln.fasta	6	545	3270	1149	35.138	215	0.394	16	0.029	0.542	0.458	571	429	545	576	1149
13186_g1_i1_aln.fasta	9	893	8037	2727	33.931	109	0.122	28	0.031	0.556	0.444	1388	1113	1251	1558	2727
13191_g1_i1_aln.fasta	11	1281	14091	5346	37.939	330	0.258	179	0.14	0.49	0.51	2348	2079	2101	2217	5346
13267_g1_i1_aln.fasta	39	1626	63414	42201	66.548	322	0.198	139	0.085	0.579	0.421	7376	3355	5559	4923	42201
13423_g1_i2_aln.fasta	38	1504	57152	36602	64.043	502	0.334	123	0.082	0.503	0.497	4890	4125	6216	5319	36602
13573_g1_i1_aln.fasta	24	846	20304	10119	49.837	178	0.21	62	0.073	0.513	0.487	2792	2145	2877	2371	10119
13609_g1_i1_aln.fasta	2	384	768	225	29.297	11	0.029	0	0	0.567	0.433	144	112	122	165	225
13654_g1_i1_aln.fasta	8	1659	13272	3213	24.209	195	0.118	95	0.057	0.539	0.461	2864	1868	2752	2575	3213
13668_g1_i1_aln.fasta	7	369	2583	582	22.532	43	0.117	11	0.03	0.539	0.461	436	414	511	640	582
13734_g1_i2_aln.fasta	9	2475	22275	8985	40.337	307	0.124	59	0.024	0.568	0.432	3365	2558	3242	4125	8985
13851_g1_i2_aln.fasta	4	684	2736	1116	40.789	48	0.07	0	0	0.48	0.52	371	380	471	398	1116
13883_g1_i1_aln.fasta	39	1305	50895	26151	51.382	371	0.284	172	0.132	0.554	0.446	6944	4538	6571	6691	26151
13902_g1_i1_aln.fasta	8	2418	19344	3720	19.231	240	0.099	70	0.029	0.564	0.436	4347	3035	3789	4453	3720
14114_g1_i1_aln.fasta	8	835	6680	1793	26.841	72	0.086	21	0.025	0.593	0.407	1425	978	1011	1473	1793
14173C1_1365_aln.fasta	5	1050	5250	864	16.457	128	0.122	32	0.03	0.571	0.429	1319	1033	852	1182	864
14173C2_982_aln.fasta	7	864	6048	2883	47.669	86	0.1	23	0.027	0.604	0.396	1002	578	688	897	2883
14290_g1_i1_aln.fasta	7	514	3598	2182	60.645	143	0.278	68	0.132	0.509	0.491	372	292	368	384	2182
14376_g1_i1_aln.fasta	9	1992	17928	3252	18.139	403	0.202	99	0.05	0.546	0.454	3920	3080	3543	4133	3252
14388_g1_i1_aln.fasta	7	1105	7735	2758	35.656	360	0.326	111	0.1	0.473	0.527	1315	1156	1463	1043	2758
14419_g1_i1_aln.fasta	9	725	6525	3723	57.057	131	0.181	40	0.055	0.603	0.397	849	503	612	838	3723
14555_g1_i2_aln.fasta	16	153	2448	372	15.196	27	0.176	14	0.092	0.288	0.712	312	988	493	283	372
14597C1_1217_aln.fasta	2	799	1598	467	29.224	172	0.215	0	0	0.507	0.493	293	249	297	292	467
14674_g1_i1_aln.fasta	4	801	3204	1830	57.116	27	0.034	4	0.005	0.554	0.446	405	289	340	340	1830
14693_g1_i1_aln.fasta	16	3523	56368	26902	47.726	689	0.196	355	0.101	0.539	0.461	8478	5758	7338	7892	26902
14810_g2_i1_aln.fasta	16	849	13584	9423	69.368	88	0.104	21	0.025	0.404	0.596	1076	1064	1354	667	9423
14885_g1_i1_aln.fasta	9	1521	13689	4386	32.04	208	0.137	74	0.049	0.579	0.421	2488	1901	2066	2848	4386
14902_g1_i1_aln.fasta	10	582	5820	2892	49.691	110	0.189	19	0.033	0.564	0.436	1074	470	807	577	2892
14981_g1_i2_aln.fasta	2	441	882	300	34.014	3	0.007	0	0	0.528	0.472	158	114	162	148	300
15006_g1_i1_aln.fasta	2	597	1194	15	1.256	53	0.089	0	0	0.444	0.556	232	261	395	291	15
15017_g1_i1_aln.fasta	10	2916	29160	14235	48.817	270	0.093	75	0.026	0.547	0.453	4245	3204	3654	3822	14235
15088_g1_i1_aln.fasta	4	1083	4332	2214	51.108	39	0.036	4	0.004	0.551	0.449	531	430	515	642	2214
15101_g1_i1_aln.fasta	9	1116	10044	4086	40.681	205	0.184	65	0.058	0.5	0.5	1364	1240	1742	1612	4086
15106_g1_i2_aln.fasta	6	1015	6090	3795	62.315	103	0.101	21	0.021	0.534	0.466	626	518	563	588	3795
15121_g1_i1_aln.fasta	8	1737	13896	4578	32.945	266	0.153	61	0.035	0.589	0.411	2968	1721	2106	2523	4578
15131_g1_i1_aln.fasta	8	642	5136	2844	55.374	97	0.151	9	0.014	0.552	0.448	636	494	538	624	2844
15280_g1_i2_aln.fasta	8	1367	10936	5515	50.43	129	0.094	12	0.009	0.596	0.404	1329	1113	1077	1902	5515
15308_g1_i1_aln.fasta	8	1650	13200	3651	27.659	209	0.127	100	0.061	0.568	0.432	2589	1755	2397	2808	3651
15311_g1_i1_aln.fasta	23	1278	29394	20904	71.117	119	0.093	46	0.036	0.578	0.422	2467	1385	2222	2416	20904
15366_g1_i2_aln.fasta	9	1623	14607	6159	42.165	138	0.085	37	0.023	0.578	0.422	2461	1607	2003	2377	6159
15419_g1_i1_aln.fasta	6	609	3654	1572	43.021	90	0.148	9	0.015	0.594	0.406	511	353	495	723	1572
15466_g1_i1_aln.fasta	11	1956	21516	7644	35.527	431	0.22	183	0.094	0.536	0.464	4454	2781	3508	3129	7644
15484_g1_i2_aln.fasta	8	1248	9984	4350	43.57	140	0.112	17	0.014	0.554	0.446	1580	1055	1501	1498	4350
15508_g2_i1_aln.fasta	21	1272	26712	16128	60.377	260	0.204	124	0.097	0.549	0.451	3318	2089	2538	2639	16128
15525_g1_i4_aln.fasta	7	804	5628	1518	26.972	122	0.152	10	0.012	0.586	0.414	1252	734	939	1185	1518
15584_g1_i1_aln.fasta	8	699	5592	252	4.506	108	0.155	34	0.049	0.593	0.407	1531	988	1187	1634	252
15623_g1_i1_aln.fasta	21	2935	61635	40497	65.705	341	0.116	97	0.033	0.504	0.496	5537	4626	5524	5451	40497
15695_g1_i1_aln.fasta	9	1155	10395	2163	20.808	131	0.113	42	0.036	0.543	0.457	2227	1492	2241	2272	2163
15711_g1_i2_aln.fasta	5	1524	7620	4902	64.331	37	0.024	11	0.007	0.531	0.469	718	721	567	712	4902
15767_g1_i1_aln.fasta	12	1065	12780	7215	56.455	285	0.268	163	0.153	0.48	0.52	1193	1331	1528	1513	7215
15817_g1_i1_aln.fasta	23	2280	52440	35814	68.295	467	0.205	126	0.055	0.443	0.557	3599	3723	5154	4150	35814
15828_g1_i1_aln.fasta	2	504	1008	369	36.607	80	0.159	0	0	0.478	0.522	162	173	179	125	369
15831_g1_i1_aln.fasta	10	1218	12180	3384	27.783	140	0.115	42	0.034	0.545	0.455	2349	1733	2134	2580	3384
15856_g1_i3_aln.fasta	10	2024	20240	8135	40.193	467	0.231	226	0.112	0.582	0.418	4084	2263	2906	2852	8135
15901_g1_i1_aln.fasta	10	2115	21150	11376	53.787	203	0.096	71	0.034	0.534	0.466	2737	1882	2454	2701	11376
15958_g1_i1_aln.fasta	7	799	5593	1639	29.304	113	0.141	19	0.024	0.576	0.424	1203	761	923	1067	1639
15967_g1_i1_aln.fasta	35	927	32445	17799	54.859	169	0.182	51	0.055	0.517	0.483	4260	2579	4486	3321	17799
15979_g1_i1_aln.fasta	16	2067	33072	18876	57.075	210	0.102	58	0.028	0.551	0.449	4220	2633	3735	3608	18876
16014_g1_i1_aln.fasta	3	978	2934	699	23.824	51	0.052	0	0	0.487	0.513	507	443	695	590	699
16113_g1_i2_aln.fasta	16	1395	22320	12252	54.892	368	0.264	205	0.147	0.489	0.511	2685	2051	2831	2501	12252
16139_g1_i2_aln.fasta	13	850	11050	6397	57.891	124	0.146	16	0.019	0.512	0.488	1174	901	1325	1253	6397
16155_g1_i2_aln.fasta	6	1005	6030	2667	44.229	90	0.09	18	0.018	0.524	0.476	879	641	952	891	2667
16177_g1_i1_aln.fasta	8	627	5016	1050	20.933	52	0.083	20	0.032	0.578	0.422	1185	649	1028	1104	1050
16207_g1_i1_aln.fasta	19	1151	21869	13847	63.318	183	0.159	70	0.061	0.482	0.518	2041	1666	2252	2063	13847
16219_g1_i1_aln.fasta	11	1953	21483	14634	68.119	231	0.118	44	0.023	0.551	0.449	1967	1281	1795	1806	14634
16258_g1_i1_aln.fasta	13	828	10764	6534	60.702	259	0.313	49	0.059	0.445	0.555	889	993	1316	1032	6534
16284_g1_i1_aln.fasta	14	1881	26334	11448	43.472	457	0.243	243	0.129	0.514	0.486	4127	3164	3969	3626	11448
16288_g1_i1_aln.fasta	6	738	4428	2139	48.306	43	0.058	9	0.012	0.58	0.42	875	394	565	455	2139
16327_g1_i1_aln.fasta	8	846	6768	1155	17.066	114	0.135	48	0.057	0.54	0.46	1468	1155	1430	1560	1155
16354_g1_i1_aln.fasta	14	2295	32130	22614	70.383	332	0.145	85	0.037	0.521	0.479	2475	1977	2434	2630	22614
16389_g1_i1_aln.fasta	6	630	3780	1203	31.825	70	0.111	12	0.019	0.561	0.439	702	523	616	736	1203
16412_g1_i1_aln.fasta	5	1248	6240	3015	48.317	82	0.066	7	0.006	0.464	0.536	825	707	1055	638	3015
16439_g2_i1_aln.fasta	7	516	3612	156	4.319	30	0.058	8	0.016	0.539	0.461	1005	712	881	858	156
16481_g1_i1_aln.fasta	8	1005	8040	897	11.157	130	0.129	50	0.05	0.528	0.472	1836	1511	1863	1933	897
1657_g1_i1_aln.fasta	17	730	12410	9503	76.575	150	0.205	45	0.062	0.398	0.602	657	921	696	633	9503
16602_g1_i1_aln.fasta	7	1071	7497	4425	59.024	137	0.128	12	0.011	0.521	0.479	622	655	810	985	4425
16609_g1_i1_aln.fasta	15	682	10230	4104	40.117	290	0.425	222	0.326	0.452	0.548	1130	1442	1852	1702	4104
16610_g1_i1_aln.fasta	8	1263	10104	3261	32.274	170	0.135	63	0.05	0.568	0.432	1962	1298	1673	1910	3261
16614_g1_i1_aln.fasta	12	1680	20160	13887	68.884	179	0.107	14	0.008	0.519	0.481	1875	1218	1482	1698	13887
16649_g1_i1_aln.fasta	2	801	1602	714	44.569	37	0.046	0	0	0.553	0.447	267	184	244	193	714
16709_g1_i1_aln.fasta	8	894	7152	1752	24.497	153	0.171	43	0.048	0.566	0.434	1677	943	1400	1380	1752
16719_g1_i2_aln.fasta	20	1132	22640	12026	53.118	178	0.157	59	0.052	0.621	0.379	3358	1614	2456	3186	12026
16801_g1_i1_aln.fasta	11	1110	12210	5298	43.391	224	0.202	107	0.096	0.567	0.433	2094	1216	1664	1938	5298
16831_g1_i1_aln.fasta	3	468	1404	306	21.795	99	0.212	0	0	0.596	0.404	375	154	290	279	306
16833_g1_i1_aln.fasta	8	564	4512	1701	37.699	71	0.126	24	0.043	0.559	0.441	785	512	737	777	1701
16834_g1_i1_aln.fasta	10	1566	15660	8586	54.828	202	0.129	47	0.03	0.528	0.472	2102	1473	1663	1836	8586
16867_g1_i1_aln.fasta	10	1821	18210	6135	33.69	444	0.244	108	0.059	0.536	0.464	3404	2258	3260	3153	6135
16890_g1_i2_aln.fasta	32	912	29184	17952	61.513	149	0.163	71	0.078	0.529	0.471	2998	2027	3155	3052	17952
16904_g1_i2_aln.fasta	38	1015	38570	22748	58.978	249	0.245	76	0.075	0.562	0.438	4431	3121	3684	4586	22748
17046_g1_i1_aln.fasta	3	339	1017	180	17.699	20	0.059	0	0	0.493	0.507	205	170	253	209	180
17051_g1_i1_aln.fasta	8	1638	13104	6942	52.976	139	0.085	84	0.051	0.57	0.43	1778	1286	1377	1721	6942
17052_g1_i1_aln.fasta	3	1125	3375	24	0.711	68	0.06	0	0	0.538	0.462	1014	695	852	790	24
17053_g1_i1_aln.fasta	8	4125	33000	6831	20.7	602	0.146	178	0.043	0.577	0.423	6943	5178	5897	8151	6831
17072_g1_i2_aln.fasta	8	1729	13832	3410	24.653	282	0.163	65	0.038	0.578	0.422	2902	2010	2417	3093	3410
17074_g1_i1_aln.fasta	17	774	13158	8400	63.839	205	0.265	114	0.147	0.505	0.495	1118	1207	1014	1419	8400
17091C1_854_aln.fasta	14	858	12012	2943	24.5	143	0.167	63	0.073	0.549	0.451	2854	1694	2260	2261	2943
17093_g1_i1_aln.fasta	26	1555	40430	25370	62.75	549	0.353	218	0.14	0.428	0.572	2716	4759	3600	3985	25370
17098_g1_i1_aln.fasta	4	1909	7636	5116	66.998	56	0.029	0	0	0.539	0.461	734	553	626	607	5116
17100_g1_i1_aln.fasta	33	1899	62667	41517	66.25	280	0.147	97	0.051	0.535	0.465	5868	3899	5373	6010	41517
17154_g1_i1_aln.fasta	17	1833	31161	18939	60.778	623	0.34	208	0.113	0.504	0.496	3120	2120	3792	3190	18939
17228_g1_i2_aln.fasta	8	966	7728	987	12.772	77	0.08	30	0.031	0.554	0.446	2012	1276	1734	1719	987
17232_g1_i1_aln.fasta	46	3512	161552	64478	39.912	907	0.258	383	0.109	0.533	0.467	27483	20372	24929	24290	64478
17234_g1_i1_aln.fasta	4	1344	5376	2622	48.772	51	0.038	0	0	0.506	0.494	679	599	772	704	2622
17305_g1_i1_aln.fasta	9	2923	26307	12285	46.699	552	0.189	266	0.091	0.61	0.39	4722	2297	3120	3883	12285
17317_g1_i1_aln.fasta	11	1053	11583	3267	28.205	152	0.144	53	0.05	0.595	0.405	2316	1713	1645	2642	3267
17321_g1_i1_aln.fasta	8	796	6368	2276	35.741	140	0.176	38	0.048	0.562	0.438	1216	755	1067	1054	2276
17351_g1_i2_aln.fasta	6	1317	7902	1239	15.68	252	0.191	110	0.084	0.56	0.44	1821	1114	1817	1911	1239
17372_g1_i1_aln.fasta	9	744	6696	1650	24.642	98	0.132	36	0.048	0.54	0.46	1383	1070	1220	1373	1650
17417_g1_i1_aln.fasta	8	1260	10080	3114	30.893	161	0.128	77	0.061	0.583	0.417	2177	1130	1763	1896	3114
17434_g1_i1_aln.fasta	6	801	4806	1203	25.031	101	0.126	34	0.042	0.564	0.436	842	772	802	1187	1203
17453_g1_i1_aln.fasta	11	2139	23529	10872	46.207	517	0.242	148	0.069	0.504	0.496	3574	2689	3351	3043	10872
17534_g1_i1_aln.fasta	3	702	2106	654	31.054	30	0.043	0	0	0.588	0.412	417	280	324	431	654
17563_g1_i1_aln.fasta	6	762	4572	2445	53.478	51	0.067	11	0.014	0.536	0.464	549	474	531	573	2445
17589_g1_i1_aln.fasta	38	1153	43814	19268	43.977	355	0.308	108	0.094	0.536	0.464	6342	5412	6149	6643	19268
17606_g2_i1_aln.fasta	8	1233	9864	1080	10.949	125	0.101	55	0.045	0.574	0.426	2600	1690	2052	2442	1080
17617_g1_i1_aln.fasta	10	1257	12570	1659	13.198	241	0.192	116	0.092	0.565	0.435	3229	1695	3059	2928	1659
17621_g1_i2_aln.fasta	11	2092	23012	16103	69.977	131	0.063	14	0.007	0.571	0.429	1870	1375	1633	2031	16103
17657_g1_i1_aln.fasta	8	1485	11880	2694	22.677	215	0.145	99	0.067	0.551	0.449	2551	1775	2399	2461	2694
17697_g1_i1_aln.fasta	7	741	5187	1533	29.555	192	0.259	27	0.036	0.555	0.445	855	770	831	1198	1533
17698_g1_i1_aln.fasta	9	624	5616	2814	50.107	49	0.079	10	0.016	0.55	0.45	863	613	660	666	2814
17704_g1_i1_aln.fasta	9	1140	10260	4143	40.38	112	0.098	31	0.027	0.562	0.438	1689	1227	1436	1765	4143
17731_g1_i1_aln.fasta	10	596	5960	2111	35.419	98	0.164	26	0.044	0.558	0.442	1031	715	960	1143	2111
17747_g1_i1_aln.fasta	11	1150	12650	5414	42.798	275	0.239	90	0.078	0.531	0.469	2298	1278	2063	1597	5414
17756_g1_i1_aln.fasta	18	943	16974	10233	60.286	203	0.215	117	0.124	0.55	0.45	1931	1231	1728	1851	10233
17763_g1_i1_aln.fasta	11	1609	17699	9278	52.421	339	0.211	72	0.045	0.549	0.451	2249	1702	2090	2380	9278
17802_g1_i1_aln.fasta	6	1263	7578	4545	59.976	79	0.063	16	0.013	0.585	0.415	917	552	704	860	4545
17813_g1_i1_aln.fasta	16	1484	23744	13412	56.486	148	0.1	39	0.026	0.557	0.443	2796	2279	2302	2955	13412
17840_g1_i1_aln.fasta	9	1864	16776	7332	43.705	209	0.112	53	0.028	0.603	0.397	2726	1556	2194	2968	7332
17844_g1_i1_aln.fasta	8	1047	8376	2427	28.976	273	0.261	88	0.084	0.555	0.445	1587	1159	1479	1724	2427
17867_g1_i1_aln.fasta	7	1695	11865	1062	8.951	182	0.107	61	0.036	0.542	0.458	3044	2213	2734	2812	1062
17877_g1_i1_aln.fasta	16	1431	22896	14028	61.268	259	0.181	83	0.058	0.456	0.544	2046	2401	2175	2246	14028
17878_g1_i1_aln.fasta	5	1051	5255	2687	51.132	96	0.091	9	0.009	0.557	0.443	720	464	667	717	2687
1789_g1_i1_aln.fasta	46	2026	93196	31537	33.839	625	0.308	304	0.15	0.532	0.468	16358	13158	15929	16214	31537
17928_g1_i1_aln.fasta	8	2355	18840	12318	65.382	150	0.064	6	0.003	0.588	0.412	2117	1128	1531	1746	12318
17972_g1_i1_aln.fasta	8	1296	10368	4776	46.065	121	0.093	26	0.02	0.604	0.396	1680	1073	1152	1687	4776
17974_g1_i1_aln.fasta	9	1962	17658	7155	40.52	306	0.156	89	0.045	0.567	0.433	3421	1859	2700	2523	7155
17981_g1_i1_aln.fasta	12	2133	25596	7488	29.255	371	0.174	185	0.087	0.578	0.422	5913	2989	4559	4647	7488
18005_g1_i1_aln.fasta	8	699	5592	2673	47.8	52	0.074	10	0.014	0.592	0.408	900	544	644	831	2673
18085_g1_i1_aln.fasta	9	1788	16092	4107	25.522	238	0.133	81	0.045	0.568	0.432	3275	2133	3064	3513	4107
18120_g1_i1_aln.fasta	9	2014	18126	7419	40.93	305	0.151	97	0.048	0.561	0.439	3370	2065	2546	2726	7419
18151_g1_i2_aln.fasta	19	1101	20919	9543	45.619	216	0.196	100	0.091	0.402	0.598	1816	3832	2894	2834	9543
18191_g1_i2_aln.fasta	8	1428	11424	3837	33.587	164	0.115	34	0.024	0.564	0.436	2292	1412	1921	1962	3837
18273_g2_i1_aln.fasta	7	2154	15078	3585	23.776	158	0.073	38	0.018	0.566	0.434	3160	2197	2805	3331	3585
18274_g1_i1_aln.fasta	9	2871	25839	12150	47.022	418	0.146	63	0.022	0.562	0.438	3996	2589	3394	3710	12150
18319_g8_i2_aln.fasta	7	501	3507	1317	37.553	57	0.114	19	0.038	0.573	0.427	630	445	503	612	1317
18367_g1_i1_aln.fasta	5	1077	5385	2190	40.669	115	0.107	3	0.003	0.511	0.489	711	652	907	925	2190
18392_g2_i1_aln.fasta	13	1409	18317	11912	65.032	241	0.171	81	0.057	0.431	0.569	1219	1763	1558	1865	11912
18436_g1_i1_aln.fasta	22	1493	32846	14060	42.806	389	0.261	127	0.085	0.574	0.426	5800	3333	4625	5028	14060
18439_g1_i1_aln.fasta	5	4140	20700	10785	52.101	211	0.051	46	0.011	0.5	0.5	2621	2213	2761	2320	10785
18456_g1_i1_aln.fasta	31	979	30349	16309	53.738	424	0.433	300	0.306	0.35	0.65	1793	5841	3284	3122	16309
18497_g1_i1_aln.fasta	7	762	5334	2481	46.513	305	0.4	132	0.173	0.491	0.509	720	747	706	680	2481
18498_g1_i2_aln.fasta	17	3136	53312	28184	52.866	466	0.149	189	0.06	0.477	0.523	7665	4948	6139	6376	28184
18503_g1_i2_aln.fasta	8	1947	15576	4143	26.599	198	0.102	49	0.025	0.577	0.423	4068	1959	2877	2529	4143
18592_g1_i1_aln.fasta	19	2414	45866	28670	62.508	466	0.193	186	0.077	0.537	0.463	4944	3885	3835	4532	28670
18612_g1_i1_aln.fasta	10	1977	19770	6432	32.534	366	0.185	136	0.069	0.59	0.41	4058	2471	3020	3789	6432
18621_g1_i1_aln.fasta	8	1893	15144	5844	38.59	230	0.122	63	0.033	0.599	0.401	2885	1554	2172	2689	5844
18633_g1_i2_aln.fasta	12	1792	21504	12468	57.98	196	0.109	39	0.022	0.566	0.434	2324	1869	2028	2815	12468
18665_g1_i1_aln.fasta	11	1527	16797	7521	44.776	193	0.126	98	0.064	0.542	0.458	2757	1821	2086	2612	7521
18670_g1_i1_aln.fasta	9	1035	9315	1890	20.29	144	0.139	46	0.044	0.539	0.461	2214	1240	2055	1916	1890
18677_g1_i1_aln.fasta	44	1646	72424	52024	71.833	422	0.256	174	0.106	0.545	0.455	5914	4013	5132	5341	52024
18724_g2_i1_aln.fasta	28	1038	29064	16029	55.151	259	0.25	117	0.113	0.452	0.548	3715	3056	4039	2225	16029
18749_g1_i3_aln.fasta	16	1859	29744	18194	61.169	252	0.136	63	0.034	0.551	0.449	3482	2220	2817	3031	18194
18784_g1_i4_aln.fasta	8	1218	9744	3621	37.161	109	0.089	30	0.025	0.595	0.405	1869	1064	1414	1776	3621
18796_g1_i1_aln.fasta	20	798	15960	6339	39.718	134	0.168	53	0.066	0.604	0.396	3104	1519	2295	2703	6339
18800_g1_i1_aln.fasta	3	732	2196	489	22.268	37	0.051	0	0	0.474	0.526	321	501	401	484	489
18801_g1_i1_aln.fasta	4	393	1572	177	11.26	16	0.041	1	0.003	0.514	0.486	391	255	424	325	177
18805_g1_i1_aln.fasta	9	1119	10071	3933	39.053	139	0.124	39	0.035	0.565	0.435	1858	1136	1548	1596	3933
18837_g1_i1_aln.fasta	8	1728	13824	6870	49.696	194	0.112	77	0.045	0.595	0.405	2098	1334	1512	2010	6870
18882_g1_i1_aln.fasta	8	1601	12808	2290	17.879	276	0.172	62	0.039	0.597	0.403	3071	1929	2319	3199	2290
18902_g1_i5_aln.fasta	7	1278	8946	3804	42.522	106	0.083	22	0.017	0.588	0.412	1416	1003	1119	1604	3804
18911_g1_i1_aln.fasta	7	1731	12117	6300	51.993	158	0.091	30	0.017	0.578	0.422	1738	1186	1316	1577	6300
18932_g1_i1_aln.fasta	12	1515	18180	7314	40.231	293	0.193	151	0.1	0.466	0.534	2775	2483	2805	2803	7314
18960_g1_i1_aln.fasta	9	2919	26271	13815	52.587	508	0.174	139	0.048	0.574	0.426	3670	2360	2855	3571	13815
18970_g1_i5_aln.fasta	11	912	10032	5679	56.609	110	0.121	23	0.025	0.548	0.452	1237	819	1181	1116	5679
18988_g1_i1_aln.fasta	6	949	5694	2385	41.886	114	0.12	10	0.011	0.552	0.448	855	727	806	921	2385
19070_g1_i1_aln.fasta	4	750	3000	1026	34.2	60	0.08	0	0	0.556	0.444	553	489	388	544	1026
19080_g1_i1_aln.fasta	12	2025	24300	14319	58.926	285	0.141	117	0.058	0.49	0.51	3040	2175	2817	1949	14319
19096_g1_i2_aln.fasta	10	1365	13650	6156	45.099	101	0.074	25	0.018	0.516	0.484	2019	1596	2032	1847	6156
19108_g1_i2_aln.fasta	6	2346	14076	7353	52.238	167	0.071	6	0.003	0.545	0.455	1862	1253	1650	1958	7353
19119_g1_i1_aln.fasta	9	1629	14661	4689	31.983	178	0.109	71	0.044	0.579	0.421	2456	1855	2321	3340	4689
19134_g1_i1_aln.fasta	7	858	6006	2403	40.01	91	0.106	13	0.015	0.475	0.525	943	814	1080	766	2403
19222_g1_i2_aln.fasta	45	1541	69345	26532	38.261	431	0.28	188	0.122	0.549	0.451	12151	7786	11655	11221	26532
19295_g1_i1_aln.fasta	18	2972	53496	34803	65.057	510	0.172	143	0.048	0.552	0.448	5349	3290	4891	5163	34803
19297_g1_i1_aln.fasta	11	2466	27126	7269	26.797	283	0.115	97	0.039	0.569	0.431	6140	3658	4715	5344	7269
19298_g1_i1_aln.fasta	5	1380	6900	4212	61.043	65	0.047	2	0.001	0.498	0.502	692	413	882	701	4212
19310_g1_i1_aln.fasta	6	708	4248	1623	38.206	66	0.093	20	0.028	0.513	0.487	732	401	870	622	1623
19327_g1_i1_aln.fasta	4	366	1464	633	43.238	11	0.03	1	0.003	0.611	0.389	214	168	159	290	633
19341C1_846_aln.fasta	8	858	6864	702	10.227	112	0.131	35	0.041	0.567	0.433	1941	1279	1388	1554	702
19345_g1_i1_aln.fasta	32	977	31264	17368	55.553	310	0.317	133	0.136	0.571	0.429	3716	2821	3241	4118	17368
19355_g1_i1_aln.fasta	7	1299	9093	4533	49.852	221	0.17	89	0.069	0.51	0.49	1131	916	1336	1177	4533
19370_g1_i1_aln.fasta	13	3204	41652	29280	70.297	373	0.116	101	0.032	0.549	0.451	3425	2467	2902	3578	29280
19378_g1_i1_aln.fasta	12	1199	14388	8106	56.339	247	0.206	168	0.14	0.564	0.436	1656	1223	1495	1908	8106
19388_g1_i1_aln.fasta	21	1539	32319	20577	63.668	206	0.134	72	0.047	0.527	0.473	3244	2026	3623	2849	20577
19417_g1_i2_aln.fasta	11	2763	30393	11871	39.058	426	0.154	156	0.056	0.545	0.455	5351	3517	4693	4961	11871
19440_g1_i1_aln.fasta	9	1368	12312	5781	46.954	234	0.171	87	0.064	0.517	0.483	1715	1350	1804	1662	5781
19441_g1_i1_aln.fasta	15	1672	25080	12258	48.876	303	0.181	112	0.067	0.501	0.499	3579	2881	2806	3556	12258
19461_g1_i1_aln.fasta	11	1932	21252	5511	25.932	263	0.136	131	0.068	0.552	0.448	4497	2685	4340	4219	5511
19462_g1_i1_aln.fasta	9	1350	12150	2073	17.062	178	0.132	61	0.045	0.545	0.455	2851	1923	2623	2680	2073
19465_g1_i1_aln.fasta	9	903	8127	3894	47.914	123	0.136	9	0.01	0.514	0.486	1131	918	1149	1035	3894
19470_g1_i2_aln.fasta	8	1713	13704	5271	38.463	191	0.112	64	0.037	0.553	0.447	2306	1808	2059	2260	5271
19480_g1_i1_aln.fasta	7	986	6902	1898	27.499	144	0.146	28	0.028	0.581	0.419	1334	865	1242	1563	1898
19522_g1_i1_aln.fasta	16	2083	33328	22132	66.407	196	0.094	52	0.025	0.564	0.436	3748	1815	3042	2591	22132
19527_g1_i1_aln.fasta	8	1510	12080	2846	23.56	199	0.132	72	0.048	0.577	0.423	2709	1852	2032	2641	2846
19550_g1_i2_aln.fasta	25	1678	41950	25933	61.819	296	0.176	136	0.081	0.465	0.535	3634	4383	3867	4133	25933
19567_g1_i1_aln.fasta	6	2001	12006	4395	36.607	146	0.073	12	0.006	0.577	0.423	2260	1407	1823	2121	4395
19613_g1_i2_aln.fasta	8	1587	12696	4806	37.854	171	0.108	46	0.029	0.56	0.44	2250	1458	1990	2192	4806
19644_g1_i2_aln.fasta	8	840	6720	2904	43.214	80	0.095	14	0.017	0.593	0.407	1190	722	838	1066	2904
19656_g2_i4_aln.fasta	9	1248	11232	3330	29.647	149	0.119	52	0.042	0.568	0.432	2197	1423	1943	2339	3330
19660_g1_i2_aln.fasta	44	1745	76780	36907	48.069	525	0.301	235	0.135	0.569	0.431	12021	7442	9779	10631	36907
19661_g1_i1_aln.fasta	8	978	7824	2475	31.633	178	0.182	66	0.067	0.484	0.516	1313	1132	1623	1281	2475
19669_g1_i2_aln.fasta	10	2471	24710	12083	48.899	374	0.151	128	0.052	0.561	0.439	3839	2308	3258	3222	12083
19671_g1_i1_aln.fasta	10	2698	26980	13141	48.706	235	0.087	47	0.017	0.545	0.455	3749	2942	3357	3791	13141
19675_g1_i1_aln.fasta	8	1783	14264	4847	33.981	267	0.15	71	0.04	0.549	0.451	2930	1858	2454	2175	4847
19685_g1_i1_aln.fasta	8	1031	8248	3142	38.094	144	0.14	60	0.058	0.585	0.415	1510	937	1200	1459	3142
19690_g1_i4_aln.fasta	8	3321	26568	7509	28.263	470	0.142	92	0.028	0.581	0.419	5106	3632	4347	5974	7509
19759_g1_i2_aln.fasta	4	1101	4404	1455	33.038	74	0.067	27	0.025	0.526	0.474	760	651	747	791	1455
19806_g1_i1_aln.fasta	5	1123	5615	1556	27.711	221	0.197	52	0.046	0.564	0.436	896	887	899	1377	1556
19859_g1_i5_aln.fasta	2	219	438	39	8.904	9	0.041	0	0	0.246	0.754	40	203	98	58	39
19863_g1_i1_aln.fasta	14	1987	27818	19511	70.138	248	0.125	128	0.064	0.505	0.495	1955	2164	1891	2297	19511
19895_g1_i1_aln.fasta	8	987	7896	3255	41.223	99	0.1	41	0.042	0.56	0.44	1280	817	1234	1310	3255
19903_g1_i2_aln.fasta	8	539	4312	1942	45.037	165	0.306	119	0.221	0.439	0.561	585	564	712	509	1942
19914_g1_i1_aln.fasta	37	3057	113109	74685	66.029	568	0.186	258	0.084	0.5	0.5	10023	9345	9295	9761	74685
19929_g3_i6_aln.fasta	46	1078	49588	20491	41.322	437	0.405	161	0.149	0.548	0.452	7575	5986	7142	8394	20491
19930_g1_i2_aln.fasta	11	812	8932	4981	55.766	78	0.096	14	0.017	0.545	0.455	1090	744	943	1174	4981
19957_g1_i1_aln.fasta	42	1904	79968	55182	69.005	344	0.181	135	0.071	0.551	0.449	7239	4690	6375	6482	55182
19957_g2_i1_aln.fasta	8	2203	17624	4886	27.724	286	0.13	63	0.029	0.578	0.422	3614	2552	2817	3755	4886
19970_g1_i1_aln.fasta	12	1640	19680	7470	37.957	181	0.11	76	0.046	0.572	0.428	3929	2155	3035	3091	7470
19992_g1_i1_aln.fasta	44	1736	76384	25963	33.99	649	0.374	373	0.215	0.533	0.467	13133	9429	14377	13482	25963
20000_g2_i1_aln.fasta	11	1650	18150	6090	33.554	411	0.249	257	0.156	0.495	0.505	3073	2537	2976	3474	6090
20025_g2_i2_aln.fasta	13	646	8398	3313	39.45	288	0.446	213	0.33	0.535	0.465	1483	1184	1064	1354	3313
20029_g1_i1_aln.fasta	8	1281	10248	3741	36.505	213	0.166	103	0.08	0.527	0.473	1883	1339	1735	1550	3741
20037_g1_i1_aln.fasta	8	1479	11832	4146	35.041	174	0.118	53	0.036	0.576	0.424	2236	1398	1846	2206	4146
20051_g1_i1_aln.fasta	8	1572	12576	4557	36.236	201	0.128	73	0.046	0.529	0.471	2221	1685	2095	2018	4557
20053_g1_i1_aln.fasta	8	735	5880	2319	39.439	48	0.065	12	0.016	0.582	0.418	1121	568	938	934	2319
20122_g1_i1_aln.fasta	10	1639	16390	5851	35.699	323	0.197	155	0.095	0.497	0.503	2779	2333	2988	2439	5851
20131_g1_i1_aln.fasta	3	1152	3456	906	26.215	72	0.062	0	0	0.452	0.548	621	603	790	536	906
20135_g1_i1_aln.fasta	8	1279	10232	2006	19.605	141	0.11	44	0.034	0.572	0.428	2377	1504	2016	2329	2006
20158_g1_i1_aln.fasta	9	1225	11025	4191	38.014	230	0.188	50	0.041	0.558	0.442	2016	1314	1597	1907	4191
20178_g1_i1_aln.fasta	8	2128	17024	2918	17.141	240	0.113	99	0.047	0.577	0.423	3961	2727	3241	4177	2918
20195_g1_i2_aln.fasta	16	696	11136	5667	50.889	204	0.293	45	0.065	0.555	0.445	1532	1145	1324	1468	5667
20202_g1_i2_aln.fasta	14	1029	14406	9669	67.118	127	0.123	27	0.026	0.545	0.455	949	1083	1087	1618	9669
20217_g1_i7_aln.fasta	11	600	6600	3930	59.545	84	0.14	57	0.095	0.387	0.613	613	743	646	668	3930
20256_g1_i1_aln.fasta	9	1787	16083	5970	37.12	221	0.124	58	0.032	0.564	0.436	3143	1901	2511	2558	5970
20258_g1_i2_aln.fasta	14	1371	19194	7272	37.887	437	0.319	258	0.188	0.558	0.442	3341	2032	3181	3368	7272
20261_g1_i2_aln.fasta	6	1431	8586	4572	53.249	162	0.113	22	0.015	0.491	0.509	841	1015	1014	1144	4572
20264_g1_i2_aln.fasta	7	580	4060	679	16.724	67	0.116	19	0.033	0.587	0.413	1067	574	849	891	679
20265_g1_i1_aln.fasta	26	944	24544	14473	58.968	315	0.334	120	0.127	0.556	0.444	2757	1854	2848	2612	14473
20299_g1_i1_aln.fasta	11	1914	21054	8343	39.627	216	0.113	105	0.055	0.52	0.48	3618	2411	3343	3339	8343
20303_g1_i1_aln.fasta	8	1539	12312	2757	22.393	207	0.135	60	0.039	0.586	0.414	2869	1579	2364	2743	2757
20313_g1_i1_aln.fasta	4	1134	4536	357	7.87	91	0.08	16	0.014	0.539	0.461	1096	932	995	1156	357
20315_g2_i3_aln.fasta	10	1658	16580	6842	41.267	306	0.185	89	0.054	0.554	0.446	2995	1787	2475	2481	6842
20347_g1_i4_aln.fasta	15	2844	42660	21522	50.45	359	0.126	72	0.025	0.543	0.457	6164	3955	5004	6015	21522
20348_g1_i1_aln.fasta	12	2146	25752	11049	42.905	428	0.199	167	0.078	0.542	0.458	4560	2813	3554	3776	11049
20376_g1_i2_aln.fasta	10	1572	15720	5460	34.733	373	0.237	76	0.048	0.559	0.441	2913	1854	2621	2872	5460
20387_g1_i1_aln.fasta	41	648	26568	14286	53.771	121	0.187	56	0.086	0.521	0.479	3180	2072	3731	3299	14286
20392_g1_i4_aln.fasta	6	690	4140	1944	46.957	226	0.328	10	0.014	0.526	0.474	513	455	585	643	1944
20393_g3_i1_aln.fasta	17	2088	35496	21576	60.784	341	0.163	103	0.049	0.499	0.501	3763	2794	3514	3849	21576
20401_g1_i2_aln.fasta	9	1428	12852	6219	48.389	166	0.116	61	0.043	0.519	0.481	1890	1408	1783	1552	6219
20432_g1_i3_aln.fasta	8	1158	9264	4482	48.381	158	0.136	74	0.064	0.557	0.443	1338	864	1274	1306	4482
20442_g1_i1_aln.fasta	9	2191	19719	8331	42.249	367	0.168	190	0.087	0.547	0.453	3209	2225	3060	2894	8331
20471_g1_i1_aln.fasta	5	764	3820	1258	32.932	163	0.213	5	0.007	0.542	0.458	654	465	708	735	1258
20484_g1_i1_aln.fasta	3	1347	4041	600	14.848	67	0.05	0	0	0.522	0.478	928	734	906	873	600
20511_g1_i2_aln.fasta	43	1536	66048	33546	50.79	383	0.249	172	0.112	0.594	0.406	10720	5984	7232	8566	33546
20529_g2_i1_aln.fasta	8	1668	13344	3369	25.247	301	0.18	109	0.065	0.564	0.436	2990	1865	2486	2634	3369
20548_g1_i2_aln.fasta	8	1473	11784	5712	48.473	150	0.102	33	0.022	0.519	0.481	1620	1347	1373	1732	5712
20575_g1_i1_aln.fasta	7	966	6762	1689	24.978	75	0.078	17	0.018	0.535	0.465	1439	1049	1286	1299	1689
20608_g1_i4_aln.fasta	7	1503	10521	4509	42.857	99	0.066	21	0.014	0.541	0.459	1620	1248	1502	1642	4509
20643_g1_i1_aln.fasta	3	467	1401	501	35.76	138	0.296	0	0	0.585	0.415	302	143	234	221	501
20681_g1_i1_aln.fasta	4	2166	8664	3993	46.087	118	0.054	4	0.002	0.543	0.457	1397	880	1132	1262	3993
20689_g1_i2_aln.fasta	5	1044	5220	2619	50.172	80	0.077	3	0.003	0.602	0.398	821	426	596	758	2619
20712_g1_i2_aln.fasta	9	1548	13932	3648	26.184	200	0.129	88	0.057	0.556	0.444	2734	2359	2302	2889	3648
20717_g1_i1_aln.fasta	8	1836	14688	1848	12.582	163	0.089	42	0.023	0.566	0.434	3716	2691	2887	3546	1848
20746_g1_i2_aln.fasta	9	1020	9180	3282	35.752	105	0.103	30	0.029	0.583	0.417	1729	1170	1307	1692	3282
20758_g1_i1_aln.fasta	10	2511	25110	7635	30.406	493	0.196	246	0.098	0.552	0.448	4850	3155	4548	4922	7635
20770_g1_i7_aln.fasta	8	636	5088	2850	56.014	144	0.226	27	0.042	0.535	0.465	589	398	648	603	2850
20817_g1_i1_aln.fasta	6	1077	6462	2418	37.419	100	0.093	27	0.025	0.573	0.427	1203	788	946	1107	2418
20820_g1_i1_aln.fasta	13	1033	13429	6538	48.686	466	0.451	302	0.292	0.483	0.517	1630	2026	1453	1782	6538
20825_g1_i1_aln.fasta	10	2979	29790	16794	56.375	588	0.197	50	0.017	0.542	0.458	3564	2631	3203	3598	16794
20829_g1_i1_aln.fasta	8	1401	11208	1326	11.831	180	0.128	59	0.042	0.583	0.417	2890	1977	2143	2872	1326
20838_g1_i6_aln.fasta	10	3569	35690	20063	56.215	332	0.093	82	0.023	0.556	0.444	4323	3370	3615	4319	20063
20841_g1_i3_aln.fasta	9	1605	14445	2466	17.072	209	0.13	70	0.044	0.565	0.435	3611	2271	3012	3085	2466
20845_g1_i3_aln.fasta	5	2265	11325	2553	22.543	176	0.078	30	0.013	0.597	0.403	2708	1557	1985	2522	2553
20860_g1_i1_aln.fasta	9	3265	29385	16683	56.774	334	0.102	62	0.019	0.558	0.442	3552	2606	2990	3554	16683
20861_g1_i1_aln.fasta	4	462	1848	819	44.318	69	0.149	0	0	0.528	0.472	287	232	233	277	819
20911_g1_i1_aln.fasta	8	1404	11232	5103	45.433	218	0.155	70	0.05	0.57	0.43	1713	1286	1380	1750	5103
20916_g1_i1_aln.fasta	12	2242	26904	12045	44.77	254	0.113	76	0.034	0.554	0.446	4463	2993	3680	3723	12045
20934_g2_i1_aln.fasta	7	846	5922	2964	50.051	142	0.168	13	0.015	0.566	0.434	895	572	732	759	2964
20938_g1_i2_aln.fasta	11	4638	51018	21528	42.197	508	0.11	159	0.034	0.532	0.468	9030	6055	7122	7283	21528
20979_g1_i1_aln.fasta	4	1920	7680	579	7.539	199	0.104	24	0.013	0.567	0.433	1929	1480	1607	2085	579
21007C1_917_aln.fasta	3	846	2538	933	36.761	63	0.074	0	0	0.516	0.484	359	419	364	463	933
21020_g1_i1_aln.fasta	8	2670	21360	12717	59.537	190	0.071	95	0.036	0.534	0.466	2099	1776	2239	2529	12717
21034_g1_i2_aln.fasta	7	2061	14427	6633	45.976	195	0.095	11	0.005	0.549	0.451	2244	1474	2074	2002	6633
21071_g1_i1_aln.fasta	21	7520	157920	93867	59.44	1258	0.167	520	0.069	0.576	0.424	18168	12237	14474	19174	93867
21080_g1_i1_aln.fasta	9	1965	17685	5817	32.892	292	0.149	57	0.029	0.551	0.449	3324	2462	2590	3492	5817
21108_g1_i1_aln.fasta	18	1780	32040	16980	52.996	597	0.335	442	0.248	0.419	0.581	2868	4244	3983	3965	16980
21123_g1_i2_aln.fasta	34	1713	58242	28914	49.645	347	0.203	151	0.088	0.557	0.443	7584	5729	7390	8625	28914
21127_g1_i1_aln.fasta	12	2439	29268	12189	41.646	296	0.121	81	0.033	0.56	0.44	4497	3243	4296	5043	12189
21139_g1_i1_aln.fasta	42	1551	65142	42711	65.566	249	0.161	91	0.059	0.556	0.444	6263	4374	5364	6430	42711
21184_g2_i2_aln.fasta	7	1509	10563	4851	45.924	151	0.1	57	0.038	0.56	0.44	1302	1322	1189	1899	4851
21195_g1_i2_aln.fasta	3	498	1494	639	42.771	15	0.03	0	0	0.57	0.43	301	161	204	189	639
21197_g5_i1_aln.fasta	7	1153	8071	4471	55.396	154	0.134	53	0.046	0.507	0.493	876	784	881	1059	4471
21198_g1_i1_aln.fasta	9	2978	26802	10224	38.146	526	0.177	165	0.055	0.562	0.438	4726	3398	3569	4885	10224
21207_g1_i2_aln.fasta	8	3374	26992	7174	26.578	384	0.114	131	0.039	0.556	0.444	5638	3741	4996	5443	7174
21221_g2_i1_aln.fasta	11	1647	18117	9153	50.522	158	0.096	58	0.035	0.555	0.445	2544	1646	2274	2500	9153
21249_g2_i1_aln.fasta	10	1767	17670	9816	55.552	251	0.142	19	0.011	0.566	0.434	2551	1397	1978	1928	9816
21282_g1_i6_aln.fasta	9	876	7884	2877	36.492	188	0.215	127	0.145	0.509	0.491	1369	1027	1424	1187	2877
21283_g1_i2_aln.fasta	15	3103	46545	28749	61.766	239	0.077	56	0.018	0.556	0.444	5123	3553	4163	4957	28749
21298_g1_i1_aln.fasta	8	2034	16272	3369	20.704	185	0.091	51	0.025	0.581	0.419	3964	2506	2933	3500	3369
21304_g1_i1_aln.fasta	10	2853	28530	12105	42.429	330	0.116	88	0.031	0.562	0.438	4977	3041	4187	4220	12105
21327_g1_i3_aln.fasta	9	1929	17361	8331	47.987	289	0.15	58	0.03	0.555	0.445	2706	1754	2231	2339	8331
21339_g3_i7_aln.fasta	8	633	5064	1932	38.152	74	0.117	28	0.044	0.585	0.415	879	502	801	950	1932
21410_g6_i2_aln.fasta	38	1062	40356	20016	49.599	252	0.237	116	0.109	0.515	0.485	5723	4123	5575	4919	20016
21439_g2_i1_aln.fasta	22	3027	66594	36315	54.532	490	0.162	222	0.073	0.522	0.478	6016	7520	6472	10271	36315
21508_g1_i1_aln.fasta	27	1511	40797	23352	57.24	386	0.255	180	0.119	0.511	0.489	5029	3197	5147	4072	23352
21533_g1_i2_aln.fasta	8	2700	21600	4869	22.542	287	0.106	95	0.035	0.582	0.418	4939	3169	3836	4787	4869
21572_g1_i1_aln.fasta	8	1013	8104	766	9.452	146	0.144	55	0.054	0.59	0.41	2196	1356	1660	2126	766
21594_g7_i1_aln.fasta	45	2427	109215	50766	46.483	611	0.252	261	0.108	0.551	0.449	15367	11436	14715	16931	50766
21616_g1_i2_aln.fasta	8	1389	11112	4005	36.042	245	0.176	78	0.056	0.511	0.489	1930	1529	1970	1678	4005
21643_g2_i2_aln.fasta	8	2323	18584	4367	23.499	352	0.152	90	0.039	0.552	0.448	4119	2716	3637	3745	4367
21658_g4_i2_aln.fasta	10	2763	27630	8622	31.205	420	0.152	108	0.039	0.549	0.451	5406	3732	4479	5391	8622
21658_g5_i1_aln.fasta	9	2185	19665	8469	43.066	211	0.097	58	0.027	0.543	0.457	3232	2326	2844	2794	8469
21659_g1_i1_aln.fasta	10	943	9430	3325	35.26	148	0.157	47	0.05	0.496	0.504	1666	1474	1487	1478	3325
21700_g1_i1_aln.fasta	21	1827	38367	26964	70.279	305	0.167	123	0.067	0.445	0.555	2642	3399	2845	2517	26964
21717_g1_i1_aln.fasta	13	1963	25519	19468	76.288	199	0.101	34	0.017	0.417	0.583	1421	1687	1427	1516	19468
21740_g1_i3_aln.fasta	8	1095	8760	2727	31.13	152	0.139	40	0.037	0.587	0.413	1765	1187	1306	1775	2727
21757_g1_i4_aln.fasta	8	1089	8712	4512	51.791	256	0.235	18	0.017	0.584	0.416	1285	758	992	1165	4512
21758_g1_i1_aln.fasta	36	2800	100800	67368	66.833	961	0.343	382	0.136	0.563	0.437	9323	6469	8322	9318	67368
21771_g1_i3_aln.fasta	9	1449	13041	3285	25.19	123	0.085	38	0.026	0.581	0.419	2978	1774	2306	2698	3285
21777_g1_i1_aln.fasta	8	1820	14560	6451	44.306	260	0.143	88	0.048	0.58	0.42	2514	1808	1677	2110	6451
21796_g1_i2_aln.fasta	35	2937	102795	77280	75.179	519	0.177	273	0.093	0.504	0.496	7710	4638	7446	5721	77280
21798_g1_i2_aln.fasta	8	1806	14448	2526	17.483	245	0.136	87	0.048	0.581	0.419	3484	2418	2602	3418	2526
21815_g2_i1_aln.fasta	46	1440	66240	26220	39.583	409	0.284	179	0.124	0.551	0.449	10145	8024	9981	11870	26220
21825_g1_i1_aln.fasta	10	2296	22960	12301	53.576	319	0.139	56	0.024	0.574	0.426	3171	1978	2646	2864	12301
21828_g2_i1_aln.fasta	7	1065	7455	4527	60.724	84	0.079	23	0.022	0.571	0.429	830	475	790	833	4527
21847_g5_i7_aln.fasta	11	1618	17798	8630	48.489	218	0.135	34	0.021	0.594	0.406	2737	1614	2044	2773	8630
21857_g3_i1_aln.fasta	34	3510	119340	84507	70.812	921	0.262	554	0.158	0.433	0.567	7928	9558	8193	9154	84507
21870_g3_i1_aln.fasta	10	2508	25080	9174	36.579	330	0.132	82	0.033	0.542	0.458	4503	3219	3773	4411	9174
21882_g1_i1_aln.fasta	8	1822	14576	4619	31.689	294	0.161	70	0.038	0.568	0.432	2952	2035	2225	2745	4619
21935_g3_i1_aln.fasta	8	1107	8856	4002	45.19	144	0.13	49	0.044	0.552	0.448	1424	1004	1180	1246	4002
22014_g2_i3_aln.fasta	10	2176	21760	8527	39.187	376	0.173	80	0.037	0.524	0.476	3317	2935	3371	3610	8527
22016_g1_i1_aln.fasta	18	3565	64170	41763	65.082	879	0.247	360	0.101	0.487	0.513	5104	5252	6056	5995	41763
22038_g2_i1_aln.fasta	16	1683	26928	19002	70.566	182	0.108	34	0.02	0.542	0.458	2161	1835	1767	2163	19002
22100_g1_i1_aln.fasta	7	1017	7119	3339	46.903	131	0.129	17	0.017	0.556	0.444	1091	797	924	968	3339
22101_g3_i1_aln.fasta	14	6234	87276	46971	53.819	801	0.128	297	0.048	0.521	0.479	10108	8849	10245	11103	46971
22103_g2_i1_aln.fasta	9	991	8919	2787	31.248	168	0.17	24	0.024	0.576	0.424	2093	1022	1565	1452	2787
22105_g2_i1_aln.fasta	9	627	5643	1965	34.822	105	0.167	30	0.048	0.581	0.419	1184	665	882	947	1965
22111_g1_i1_aln.fasta	7	981	6867	3396	49.454	150	0.153	70	0.071	0.528	0.472	1004	790	815	862	3396
22123_g1_i4_aln.fasta	7	1812	12684	4014	31.646	217	0.12	41	0.023	0.575	0.425	2699	1595	2149	2227	4014
22125_g1_i10_aln.fasta	9	2436	21924	12678	57.827	233	0.096	48	0.02	0.549	0.451	2654	2035	2068	2489	12678
2214_g1_i1_aln.fasta	5	504	2520	450	17.857	47	0.093	12	0.024	0.545	0.455	635	421	516	498	450
22194_g1_i1_aln.fasta	7	3312	23184	8985	38.755	253	0.076	50	0.015	0.56	0.44	4196	2911	3396	3696	8985
22225_g1_i1_aln.fasta	15	1613	24195	16446	67.973	464	0.288	175	0.108	0.409	0.591	1446	2422	2170	1711	16446
22273_g3_i2_aln.fasta	6	525	3150	1338	42.476	67	0.128	9	0.017	0.518	0.482	516	377	513	406	1338
22302_g1_i8_aln.fasta	9	1455	13095	3387	25.865	145	0.1	53	0.036	0.524	0.476	2530	1900	2697	2581	3387
22340_g1_i2_aln.fasta	35	1521	53235	25188	47.315	319	0.21	132	0.087	0.58	0.42	8399	5350	6563	7735	25188
22378_g1_i2_aln.fasta	5	747	3735	2004	53.655	82	0.11	5	0.007	0.551	0.449	492	304	456	479	2004
22399_g1_i2_aln.fasta	10	1763	17630	6446	36.563	324	0.184	105	0.06	0.545	0.455	2510	2243	2599	3832	6446
22523_g1_i1_aln.fasta	14	1255	17570	9317	53.028	251	0.2	154	0.123	0.46	0.54	2200	1735	2121	2197	9317
22673_g1_i1_aln.fasta	8	1536	12288	6666	54.248	113	0.074	15	0.01	0.54	0.46	1583	1131	1441	1467	6666
22685_g1_i1_aln.fasta	12	1389	16668	6693	40.155	169	0.122	68	0.049	0.557	0.443	2788	1824	2512	2851	6693
2270_g1_i1_aln.fasta	11	1410	15510	8358	53.888	142	0.101	33	0.023	0.562	0.438	1998	1409	1719	2026	8358
22764_g1_i1_aln.fasta	6	1032	6192	1626	26.26	134	0.13	43	0.042	0.534	0.466	966	1030	1122	1448	1626
24145C1_1106_aln.fasta	3	1005	3015	147	4.876	68	0.068	0	0	0.606	0.394	613	620	510	1125	147
25462_g1_i1_aln.fasta	15	954	14310	6615	46.226	148	0.155	39	0.041	0.572	0.428	2270	1272	2022	2131	6615
25476_g1_i1_aln.fasta	2	195	390	0	0	15	0.077	0	0	0.475	0.525	100	86	119	85	0
25727_g1_i1_aln.fasta	7	1275	8925	2973	33.311	154	0.121	30	0.024	0.579	0.421	1765	1138	1365	1684	2973
25751_g1_i1_aln.fasta	8	1236	9888	21	0.212	224	0.181	100	0.081	0.618	0.382	3113	1394	2376	2984	21
2615_g1_i1_aln.fasta	20	1172	23440	13483	57.521	238	0.203	103	0.088	0.469	0.531	2601	2526	2497	2333	13483
27599C1_929_aln.fasta	8	915	7320	1692	23.115	224	0.245	119	0.13	0.538	0.462	1716	1062	1508	1342	1692
28241C1_862_aln.fasta	2	162	324	57	17.593	4	0.025	0	0	0.516	0.484	60	56	72	79	57
3068_g1_i1_aln.fasta	39	2286	89154	55779	62.565	792	0.346	406	0.178	0.461	0.539	7696	9076	7700	8903	55779
30737C1_805_aln.fasta	4	804	3216	0	0	54	0.067	8	0.01	0.583	0.417	938	569	772	937	0
31892_g1_i1_aln.fasta	8	1227	9816	3390	34.535	164	0.134	39	0.032	0.553	0.447	1758	1368	1490	1810	3390
3273_g1_i1_aln.fasta	8	1598	12784	1447	11.319	134	0.084	63	0.039	0.565	0.435	3376	2153	2784	3024	1447
3306_g1_i1_aln.fasta	9	1458	13122	2745	20.919	273	0.187	69	0.047	0.576	0.424	3002	1790	2648	2937	2745
33509C1_948_aln.fasta	5	930	4650	2433	52.323	45	0.048	0	0	0.613	0.387	596	498	388	735	2433
34550_g1_i1_aln.fasta	10	1743	17430	9726	55.8	217	0.124	109	0.063	0.504	0.496	2151	1688	2014	1851	9726
3527C1_1052_aln.fasta	6	1050	6300	630	10	214	0.204	92	0.088	0.588	0.412	1606	986	1339	1739	630
35289_g1_i1_aln.fasta	42	1032	43344	19785	45.646	335	0.325	116	0.112	0.592	0.408	6830	4697	5041	6991	19785
36975C76_1268_aln.fasta	4	258	1032	255	24.709	42	0.163	2	0.008	0.535	0.465	216	93	267	201	255
37584_g1_i1_aln.fasta	7	1449	10143	5457	53.801	126	0.087	63	0.043	0.518	0.482	1248	1006	1257	1175	5457
37626_g1_i1_aln.fasta	17	681	11577	7152	61.778	60	0.088	25	0.037	0.573	0.427	1347	793	1122	1163	7152
3770_g1_i1_aln.fasta	9	1972	17748	6135	34.567	238	0.121	65	0.033	0.575	0.425	3261	2135	2866	3351	6135
37833_g1_i1_aln.fasta	6	636	3816	1848	48.428	36	0.057	6	0.009	0.604	0.396	666	355	448	499	1848
38058_g1_i1_aln.fasta	11	1011	11121	5451	49.015	226	0.224	51	0.05	0.536	0.464	1597	1058	1538	1477	5451
39025C1_1116_aln.fasta	3	738	2214	1008	45.528	32	0.043	0	0	0.564	0.436	329	317	211	349	1008
42107C1_955_aln.fasta	6	954	5724	384	6.709	210	0.22	109	0.114	0.568	0.432	1451	1286	1018	1585	384
4452_g1_i1_aln.fasta	8	1579	12632	1973	15.619	132	0.084	39	0.025	0.57	0.43	3065	2014	2566	3014	1973
455_g1_i1_aln.fasta	11	1257	13827	5457	39.466	206	0.164	58	0.046	0.511	0.489	2436	1730	2081	2123	5457
4560_g1_i1_aln.fasta	21	2093	43953	26394	60.051	411	0.196	183	0.087	0.519	0.481	5573	3197	4998	3791	26394
4616_g1_i1_aln.fasta	17	3515	59755	36229	60.629	739	0.21	375	0.107	0.48	0.52	6319	4734	6060	6413	36229
4634_g2_i1_aln.fasta	8	1560	12480	3267	26.178	343	0.22	197	0.126	0.526	0.474	2455	1494	2841	2423	3267
4657_g1_i1_aln.fasta	8	1143	9144	2865	31.332	158	0.138	47	0.041	0.553	0.447	1842	1135	1685	1617	2865
46937C1_808_aln.fasta	2	576	1152	12	1.042	31	0.054	0	0	0.561	0.439	375	197	303	265	12
50975C1_943_aln.fasta	10	942	9420	4206	44.65	211	0.224	42	0.045	0.517	0.483	1377	1073	1435	1329	4206
5191_g1_i1_aln.fasta	15	1112	16680	11049	66.241	198	0.178	104	0.094	0.481	0.519	1525	1044	1552	1510	11049
56863C1_862_aln.fasta	2	852	1704	135	7.923	13	0.015	0	0	0.579	0.421	405	293	367	504	135
57225C1_1100_aln.fasta	3	1095	3285	522	15.89	126	0.115	0	0	0.541	0.459	776	722	537	728	522
5733_g1_i1_aln.fasta	25	1507	37675	28507	75.666	386	0.256	206	0.137	0.487	0.513	2153	2339	2301	2375	28507
5851C1_807_aln.fasta	3	798	2394	345	14.411	74	0.093	0	0	0.582	0.418	509	407	447	686	345
5959C1_884_aln.fasta	22	447	9834	5742	58.389	43	0.096	23	0.051	0.448	0.552	871	870	1320	1031	5742
5959C2_1505_aln.fasta	24	1506	36144	14268	39.475	166	0.11	72	0.048	0.475	0.525	5805	5302	6063	4706	14268
5986_g1_i1_aln.fasta	31	1214	37634	23636	62.805	355	0.292	156	0.129	0.556	0.444	4078	2940	3227	3753	23636
62161C1_847_aln.fasta	9	873	7857	2031	25.85	90	0.103	19	0.022	0.627	0.373	2203	840	1342	1441	2031
62745C2_837_aln.fasta	3	387	1161	378	32.558	47	0.121	0	0	0.574	0.426	241	127	207	208	378
6417_g1_i2_aln.fasta	8	1404	11232	2199	19.578	157	0.112	64	0.046	0.582	0.418	2890	1452	2314	2377	2199
6456_g1_i1_aln.fasta	7	732	5124	2355	45.96	54	0.074	11	0.015	0.57	0.43	764	499	661	845	2355
6568_g1_i1_aln.fasta	4	1611	6444	2844	44.134	103	0.064	3	0.002	0.565	0.435	1221	665	884	830	2844
6734_g1_i1_aln.fasta	8	980	7840	3940	50.255	158	0.161	85	0.087	0.607	0.393	1224	669	858	1149	3940
6813_g1_i1_aln.fasta	8	1038	8304	2727	32.84	106	0.102	22	0.021	0.529	0.471	1525	1171	1475	1406	2727
695C1_1353_aln.fasta	7	1314	9198	4920	53.49	210	0.16	0	0	0.584	0.416	1219	777	958	1324	4920
6964_g1_i3_aln.fasta	13	2193	28509	16599	58.224	255	0.116	72	0.033	0.585	0.415	3652	2198	2857	3203	16599
6981_g1_i1_aln.fasta	5	1557	7785	2799	35.954	132	0.085	10	0.006	0.514	0.486	1291	966	1386	1343	2799
70677C1_1219_aln.fasta	2	786	1572	363	23.092	66	0.084	0	0	0.536	0.464	293	251	309	356	363
7358_g1_i1_aln.fasta	8	1620	12960	210	1.62	196	0.121	60	0.037	0.589	0.411	3639	2163	3075	3873	210
73637C1_1204_aln.fasta	6	1200	7200	2934	40.75	100	0.083	15	0.013	0.593	0.407	914	1212	534	1606	2934
73767C2_808_aln.fasta	7	807	5649	225	3.983	172	0.213	123	0.152	0.537	0.463	1429	1143	1359	1493	225
7456_g1_i1_aln.fasta	9	812	7308	2088	28.571	171	0.211	53	0.065	0.588	0.412	1485	863	1290	1582	2088
7507_g1_i1_aln.fasta	3	1281	3843	636	16.55	89	0.069	0	0	0.559	0.441	889	594	823	901	636
75355C1_1078_aln.fasta	4	1077	4308	3	0.07	73	0.068	5	0.005	0.612	0.388	1213	715	956	1421	3
7629_g1_i1_aln.fasta	14	1402	19628	10046	51.182	188	0.134	36	0.026	0.515	0.485	2485	2223	2441	2433	10046
7640_g1_i2_aln.fasta	6	672	4032	1074	26.637	116	0.173	16	0.024	0.533	0.467	781	578	793	806	1074
7874_g1_i1_aln.fasta	11	2498	27478	14782	53.796	567	0.227	272	0.109	0.485	0.515	3258	2695	3262	3481	14782
78855C1_1304_aln.fasta	2	705	1410	132	9.362	30	0.043	0	0	0.567	0.433	348	259	296	375	132
82033C61_1130_aln.fasta	2	204	408	126	30.882	3	0.015	0	0	0.641	0.359	85	50	53	94	126
8372_g1_i1_aln.fasta	12	2551	30612	10602	34.633	371	0.145	157	0.062	0.492	0.508	4788	4572	5253	5397	10602
8418_g1_i1_aln.fasta	8	849	6792	345	5.08	89	0.105	30	0.035	0.597	0.403	2034	1077	1520	1816	345
8548_g1_i2_aln.fasta	7	1487	10409	3071	29.503	189	0.127	57	0.038	0.56	0.44	2091	1510	1738	1999	3071
8692_g1_i1_aln.fasta	11	1212	13332	7962	59.721	128	0.106	26	0.021	0.578	0.422	1649	990	1286	1445	7962
8873_g1_i1_aln.fasta	4	675	2700	300	11.111	81	0.12	4	0.006	0.548	0.452	640	512	573	675	300
8891_g1_i1_aln.fasta	2	522	1044	123	11.782	36	0.069	0	0	0.542	0.458	247	162	259	253	123
8974_g1_i2_aln.fasta	4	1111	4444	238	5.356	156	0.14	22	0.02	0.552	0.448	1141	860	1023	1182	238
9001_g1_i2_aln.fasta	10	1131	11310	5700	50.398	201	0.178	87	0.077	0.527	0.473	1612	1148	1401	1449	5700
9005_g1_i1_aln.fasta	4	441	1764	1062	60.204	42	0.095	0	0	0.517	0.483	170	156	176	200	1062
9015_g1_i1_aln.fasta	8	749	5992	2200	36.716	239	0.319	24	0.032	0.579	0.421	997	690	885	1220	2200
9119_g1_i1_aln.fasta	40	2078	83120	51026	61.388	662	0.319	326	0.157	0.417	0.583	6357	10512	7488	7737	51026
9126_g1_i1_aln.fasta	6	836	5016	1620	32.297	315	0.377	162	0.194	0.464	0.536	884	729	1010	773	1620
9248_g1_i1_aln.fasta	8	1848	14784	7077	47.869	159	0.086	44	0.024	0.535	0.465	2256	1631	1929	1891	7077
9418_g1_i1_aln.fasta	7	960	6720	4122	61.339	19	0.02	4	0.004	0.54	0.46	687	539	653	719	4122
941_g1_i1_aln.fasta	12	864	10368	6222	60.012	248	0.287	138	0.16	0.509	0.491	1247	779	1170	950	6222
9433_g1_i1_aln.fasta	9	789	7101	2283	32.15	178	0.226	35	0.044	0.555	0.445	1332	881	1181	1424	2283
9484_g1_i1_aln.fasta	10	2292	22920	7149	31.191	335	0.146	92	0.04	0.544	0.456	4683	3086	3643	4359	7149
9505_g1_i1_aln.fasta	44	1501	66044	26303	39.826	515	0.343	294	0.196	0.537	0.463	11647	7253	11329	9512	26303
9508_g1_i1_aln.fasta	29	1038	30102	15543	51.634	189	0.182	68	0.066	0.544	0.456	4222	3121	3463	3753	15543
9516_g1_i1_aln.fasta	2	450	900	30	3.333	26	0.058	0	0	0.595	0.405	245	160	192	273	30
9536_g1_i1_aln.fasta	6	471	2826	1167	41.295	189	0.401	41	0.087	0.421	0.579	279	701	280	399	1167
9663_g1_i1_aln.fasta	8	2979	23832	8349	35.033	422	0.142	104	0.035	0.581	0.419	4563	3112	3406	4402	8349
9664_g1_i1_aln.fasta	9	1579	14211	7263	51.108	365	0.231	66	0.042	0.516	0.484	1788	1559	1782	1819	7263
9675_g1_i1_aln.fasta	12	1404	16848	6033	35.808	112	0.08	23	0.016	0.563	0.437	3164	1984	2712	2955	6033
9682_g1_i1_aln.fasta	10	2663	26630	18329	68.828	273	0.103	36	0.014	0.539	0.461	2366	1594	2064	2277	18329
9775_g1_i1_aln.fasta	6	2217	13302	7155	53.789	118	0.053	10	0.005	0.531	0.469	1714	1344	1497	1592	7155
9781_g1_i1_aln.fasta	9	1939	17451	5241	30.033	239	0.123	54	0.028	0.535	0.465	3404	2362	3232	3212	5241
9816_g1_i1_aln.fasta	2	954	1908	687	36.006	17	0.018	0	0	0.488	0.512	311	263	353	294	687
9832_g1_i1_aln.fasta	12	2247	26964	10674	39.586	356	0.158	102	0.045	0.516	0.484	4386	3208	4141	4555	10674
9863_g1_i1_aln.fasta	3	1177	3531	1611	45.624	108	0.092	0	0	0.585	0.415	623	328	472	497	1611
99251C1_878_aln.fasta	33	876	28908	4176	14.446	286	0.326	212	0.242	0.528	0.472	5347	6308	5371	7706	4176
Mean	Contig	1192.31					PIS	74.1034
SD		775.453						74.4508
Min		87						0
Max		7520						554
Total		910926						56615

## Sheet: Table 6H
Supplementary Table 6H. AMAS statistics generated for Dataset 8, i.e. the 57 overlapping loci represented by the Angiosperms-353 data.
Alignment_name	No_of_taxa	Alignment_length	Total_matrix_cells	Undetermined_characters	Missing_percent	No_variable_sites	Proportion_variable_sites	Parsimony_informative_sites	Proportion_parsimony_informative	A	C	G	T	-
g4471_aln.fasta	41	1431	58671	38517	65649	234	0.164	105	0.073	5575	3797	4929	5853	38517
g4796_aln.fasta	16	778	12448	5938	47702	164	0.211	52	0.067	1672	1555	1554	1729	5938
g4802_aln.fasta	43	1032	44376	19500	43943	339	0.328	166	0.161	6869	4545	7447	6015	19500
g4954_aln.fasta	46	1038	47748	17394	36429	347	0.334	192	0.185	8390	5914	8784	7266	17394
g5162_aln.fasta	44	1620	71280	26019	36503	716	0.442	323	0.199	13051	8486	13500	10224	26019
g5188_aln.fasta	29	486	14094	2859	20285	147	0.302	68	0.14	3069	2682	2818	2666	2859
g5328_aln.fasta	16	1066	17056	10333	60583	328	0.308	219	0.205	2269	885	2639	930	10333
g5343_aln.fasta	41	747	30627	7023	22931	253	0.339	154	0.206	4901	7360	6817	4526	7023
g5398_aln.fasta	37	1937	71669	39914	55692	440	0.227	163	0.084	10430	5575	7813	7937	39914
g5426_aln.fasta	45	2700	121500	54684	45007	857	0.317	287	0.106	17220	13599	16755	19242	54684
g5449_aln.fasta	44	1433	63052	25585	40578	512	0.357	320	0.223	10240	8047	9940	9240	25585
g5464_aln.fasta	34	599	20366	11816	58018	234	0.391	66	0.11	2419	1831	2276	2024	11816
g5551_aln.fasta	20	882	17640	8076	45782	203	0.23	63	0.071	3030	1606	2303	2625	8076
g5554_aln.fasta	42	1383	58086	36285	62468	375	0.271	161	0.116	6015	5344	5929	4513	36285
g5596_aln.fasta	36	3103	111708	63129	56513	718	0.231	226	0.073	11943	10048	12429	14159	63129
g5614_aln.fasta	46	4211	193706	88088	45475	1212	0.288	539	0.128	29958	22095	27197	26368	88088
g5620_aln.fasta	25	975	24375	4113	16874	350	0.359	196	0.201	5477	3707	6252	4826	4113
g5634_aln.fasta	16	624	9984	6540	65505	155	0.248	6	0.01	1089	730	692	933	6540
g5644_aln.fasta	35	1095	38325	23436	61151	296	0.27	110	0.1	3925	3021	3504	4439	23436
g5670_aln.fasta	42	1475	61950	28770	46441	451	0.306	247	0.167	9649	6388	7983	9160	28770
g5699_aln.fasta	19	524	9956	6215	62425	141	0.269	95	0.181	987	798	950	1006	6215
g5770_aln.fasta	29	1254	36366	26706	73437	173	0.138	31	0.025	3113	1649	2472	2426	26706
g5802_aln.fasta	29	852	24708	14940	60466	192	0.225	87	0.102	2821	2153	2024	2770	14940
g5815_aln.fasta	43	717	30831	11061	35876	233	0.325	121	0.169	5476	4033	5677	4584	11061
g5816_aln.fasta	7	651	4557	1344	29493	63	0.097	10	0.015	820	713	687	993	1344
g5842_aln.fasta	39	778	30342	16482	54321	351	0.451	165	0.212	4034	2717	3501	3608	16482
g5940_aln.fasta	39	915	35685	15231	42682	333	0.364	205	0.224	3978	4976	4365	7135	15231
g5943_aln.fasta	41	1595	65395	40954	62626	438	0.275	135	0.085	7054	4598	6335	6454	40954
g5944_aln.fasta	44	884	38896	10894	28008	269	0.304	156	0.176	7423	6418	6294	7867	10894
g6004_aln.fasta	43	924	39732	26004	65449	192	0.208	77	0.083	3400	2859	4039	3430	26004
g6029_aln.fasta	38	813	30894	14943	48369	207	0.255	67	0.082	4507	3127	3741	4576	14943
g6050_aln.fasta	20	885	17700	7587	42864	159	0.18	61	0.069	3254	1558	2375	2926	7587
g6051_aln.fasta	45	1233	55485	17031	30695	397	0.322	229	0.186	10839	5817	11232	10566	17031
g6164_aln.fasta	14	357	4998	1461	29232	100	0.28	46	0.129	815	883	1096	743	1461
g6175_aln.fasta	44	1802	79288	32275	40706	685	0.38	300	0.166	14552	9579	10786	12096	32275
g6176_aln.fasta	46	1614	74244	14421	19424	494	0.306	260	0.161	16508	12198	15322	15795	14421
g6284_aln.fasta	31	1437	44547	25758	57822	347	0.241	188	0.131	3254	5426	4095	6014	25758
g6318_aln.fasta	34	1742	59228	38558	65101	294	0.169	106	0.061	5736	3838	5262	5834	38558
g6363_aln.fasta	38	1254	47652	20916	43893	429	0.342	228	0.182	7343	4996	7092	7305	20916
g6366_aln.fasta	35	2436	85260	63456	74426	551	0.226	249	0.102	5878	4311	5249	6366	63456
g6373_aln.fasta	44	1221	53724	25029	46588	283	0.232	144	0.118	8203	5196	8917	6379	25029
g6406_aln.fasta	9	831	7479	1110	14842	100	0.12	41	0.049	1689	1356	1255	2069	1110
g6450_aln.fasta	46	2274	104604	53646	51285	649	0.285	366	0.161	12999	10638	13324	13997	53646
g6454_aln.fasta	27	576	15552	8442	54282	119	0.207	43	0.075	1970	1661	1638	1841	8442
g6488_aln.fasta	25	1014	25350	8334	32876	217	0.214	102	0.101	4517	3374	4726	4399	8334
g6494_aln.fasta	43	1335	57405	16779	29229	413	0.309	219	0.164	10396	8239	10218	11773	16779
g6496_aln.fasta	32	921	29472	18345	62246	141	0.153	46	0.05	3200	2360	2908	2659	18345
g6526_aln.fasta	14	312	4368	2175	49794	35	0.112	12	0.038	722	400	497	574	2175
g6533_aln.fasta	46	1392	64032	20373	31817	484	0.348	192	0.138	12299	8227	11786	11347	20373
g6679_aln.fasta	46	873	40158	11655	29023	329	0.377	147	0.168	7335	5825	7202	8141	11655
g6689_aln.fasta	32	746	23872	13405	56154	288	0.386	84	0.113	2765	1948	3011	2743	13405
g6859_aln.fasta	35	1008	35280	12930	36.65	305	0.303	90	0.089	5766	4689	5695	6200	12930
g6914_aln.fasta	23	674	15502	6037	38943	283	0.42	158	0.234	2582	2013	2356	2514	6037
g7128_aln.fasta	34	1317	44778	29661	66.24	314	0.238	175	0.133	4507	3103	3992	3515	29661
g7141_aln.fasta	35	774	27090	10977	40.52	204	0.264	109	0.141	4155	3560	4897	3501	10977
g7313_aln.fasta	38	1374	52212	31527	60383	349	0.254	135	0.098	4815	4259	6281	5330	31527
g7324_aln.fasta	38	795	30210	11523	38143	242	0.304	144	0.181	5406	3981	4648	4652	11523
Mean	Contig	1205.6					PIS	152.386
SD		686.958						100.336
Min		312						6
Max		4211						539
Total		68719						8686

## Sheet: Table 6I
Supplementary Table 6I. AMAS statistics generated for the 57 overlapping loci targeted by the Angiosperms-353 and Cyperaceae-specific probe kits.
Target enrichment kit	Alignment_name	No_of_taxa	Alignment_length	Total_matrix_cells	Undetermined_characters	Missing_percent	No_variable_sites	Proportion_variable_sites	Parsimony_informative_sites	Proportion_parsimony_informative	A	C	G	T	-
Angiosperms-353	g4471_aln.fasta	41	1431	58671	38517	65649	234	0.164	105	0.073	5575	3797	4929	5853	38517
Cyperaceae-specific	21139_g1_i1_aln.fasta	42	1551	65142	42711	65.566	249	0.161	91	0.059	6263	4374	5364	6430	42711
Angiosperms-353	g4796_aln.fasta	16	778	12448	5938	47702	164	0.211	52	0.067	1672	1555	1554	1729	5938
Cyperaceae-specific	12214_g1_i3_aln.fasta	27	870	23490	13872	59.055	178	0.205	64	0.074	2701	1988	2327	2602	13872
Angiosperms-353	g4802_aln.fasta	43	1032	44376	19500	43943	339	0.328	166	0.161	6869	4545	7447	6015	19500
Cyperaceae-specific	11097_g1_i1_aln.fasta	46	1413	64998	31758	48.86	461	0.326	239	0.169	8763	6750	9505	8222	31758
Angiosperms-353	g4954_aln.fasta	46	1038	47748	17394	36429	347	0.334	192	0.185	8390	5914	8784	7266	17394
Cyperaceae-specific	20265_g1_i1_aln.fasta	26	944	24544	14473	58.968	315	0.334	120	0.127	2757	1854	2848	2612	14473
Angiosperms-353	g5162_aln.fasta	44	1620	71280	26019	36503	716	0.442	323	0.199	13051	8486	13500	10224	26019
Cyperaceae-specific	9505_g1_i1_aln.fasta	44	1501	66044	26303	39.826	515	0.343	294	0.196	11647	7253	11329	9512	26303
Angiosperms-353	g5188_aln.fasta	29	486	14094	2859	20285	147	0.302	68	0.14	3069	2682	2818	2666	2859
Cyperaceae-specific	19690_g1_i4_aln.fasta	8	3321	26568	7509	28.263	470	0.142	92	0.028	5106	3632	4347	5974	7509
Angiosperms-353	g5328_aln.fasta	16	1066	17056	10333	60583	328	0.308	219	0.205	2269	885	2639	930	10333
Cyperaceae-specific	21700_g1_i1_aln.fasta	21	1827	38367	26964	70.279	305	0.167	123	0.067	2642	3399	2845	2517	26964
Angiosperms-353	g5343_aln.fasta	41	747	30627	7023	22931	253	0.339	154	0.206	4901	7360	6817	4526	7023
Cyperaceae-specific	14555_g1_i2_aln.fasta	16	153	2448	372	15.196	27	0.176	14	0.092	312	988	493	283	372
Angiosperms-353	g5398_aln.fasta	37	1937	71669	39914	55692	440	0.227	163	0.084	10430	5575	7813	7937	39914
Cyperaceae-specific	10275_g1_i1_aln.fasta	42	2034	85428	47028	55.05	395	0.194	162	0.08	12494	6647	9336	9923	47028
Angiosperms-353	g5426_aln.fasta	45	2700	121500	54684	45007	857	0.317	287	0.106	17220	13599	16755	19242	54684
Cyperaceae-specific	21594_g7_i1_aln.fasta	45	2427	109215	50766	46.483	611	0.252	261	0.108	15367	11436	14715	16931	50766
Angiosperms-353	g5449_aln.fasta	44	1433	63052	25585	40578	512	0.357	320	0.223	10240	8047	9940	9240	25585
Cyperaceae-specific	10658_g1_i1_aln.fasta	39	1191	46449	20523	44.184	295	0.248	152	0.128	7457	4858	6774	6837	20523
Angiosperms-353	g5464_aln.fasta	34	599	20366	11816	58018	234	0.391	66	0.11	2419	1831	2276	2024	11816
Cyperaceae-specific	18724_g2_i1_aln.fasta	28	1038	29064	16029	55.151	259	0.25	117	0.113	3715	3056	4039	2225	16029
Angiosperms-353	g5551_aln.fasta	20	882	17640	8076	45782	203	0.23	63	0.071	3030	1606	2303	2625	8076
Cyperaceae-specific	18796_g1_i1_aln.fasta	20	798	15960	6339	39.718	134	0.168	53	0.066	3104	1519	2295	2703	6339
Angiosperms-353	g5554_aln.fasta	42	1383	58086	36285	62468	375	0.271	161	0.116	6015	5344	5929	4513	36285
Cyperaceae-specific	13267_g1_i1_aln.fasta	39	1626	63414	42201	66.548	322	0.198	139	0.085	7376	3355	5559	4923	42201
Angiosperms-353	g5596_aln.fasta	36	3103	111708	63129	56513	718	0.231	226	0.073	11943	10048	12429	14159	63129
Cyperaceae-specific	18911_g1_i1_aln.fasta	7	1731	12117	6300	51.993	158	0.091	30	0.017	1738	1186	1316	1577	6300
Angiosperms-353	g5614_aln.fasta	46	4211	193706	88088	45475	1212	0.288	539	0.128	29958	22095	27197	26368	88088
Cyperaceae-specific	17232_g1_i1_aln.fasta	46	3512	161552	64478	39.912	907	0.258	383	0.109	27483	20372	24929	24290	64478
Angiosperms-353	g5620_aln.fasta	25	975	24375	4113	16874	350	0.359	196	0.201	5477	3707	6252	4826	4113
Cyperaceae-specific	20471_g1_i1_aln.fasta	5	764	3820	1258	32.932	163	0.213	5	0.007	654	465	708	735	1258
Angiosperms-353	g5634_aln.fasta	16	624	9984	6540	65505	155	0.248	6	0.01	1089	730	692	933	6540
Cyperaceae-specific	21298_g1_i1_aln.fasta	8	2034	16272	3369	20.704	185	0.091	51	0.025	3964	2506	2933	3500	3369
Angiosperms-353	g5644_aln.fasta	35	1095	38325	23436	61151	296	0.27	110	0.1	3925	3021	3504	4439	23436
Cyperaceae-specific	19345_g1_i1_aln.fasta	32	977	31264	17368	55.553	310	0.317	133	0.136	3716	2821	3241	4118	17368
Angiosperms-353	g5670_aln.fasta	42	1475	61950	28770	46441	451	0.306	247	0.167	9649	6388	7983	9160	28770
Cyperaceae-specific	19660_g1_i2_aln.fasta	44	1745	76780	36907	48.069	525	0.301	235	0.135	12021	7442	9779	10631	36907
Angiosperms-353	g5699_aln.fasta	19	524	9956	6215	62425	141	0.269	95	0.181	987	798	950	1006	6215
Cyperaceae-specific	17756_g1_i1_aln.fasta	18	943	16974	10233	60.286	203	0.215	117	0.124	1931	1231	1728	1851	10233
Angiosperms-353	g5770_aln.fasta	29	1254	36366	26706	73437	173	0.138	31	0.025	3113	1649	2472	2426	26706
Cyperaceae-specific	18436_g1_i1_aln.fasta	22	1493	32846	14060	42.806	389	0.261	127	0.085	5800	3333	4625	5028	14060
Angiosperms-353	g5802_aln.fasta	29	852	24708	14940	60466	192	0.225	87	0.102	2821	2153	2024	2770	14940
Cyperaceae-specific	5986_g1_i1_aln.fasta	31	1214	37634	23636	62.805	355	0.292	156	0.129	4078	2940	3227	3753	23636
Angiosperms-353	g5815_aln.fasta	43	717	30831	11061	35876	233	0.325	121	0.169	5476	4033	5677	4584	11061
Cyperaceae-specific	21410_g6_i2_aln.fasta	38	1062	40356	20016	49.599	252	0.237	116	0.109	5723	4123	5575	4919	20016
Angiosperms-353	g5816_aln.fasta	7	651	4557	1344	29493	63	0.097	10	0.015	820	713	687	993	1344
Cyperaceae-specific	18633_g1_i2_aln.fasta	12	1792	21504	12468	57.98	196	0.109	39	0.022	2324	1869	2028	2815	12468
Angiosperms-353	g5842_aln.fasta	39	778	30342	16482	54321	351	0.451	165	0.212	4034	2717	3501	3608	16482
Cyperaceae-specific	18677_g1_i1_aln.fasta	44	1646	72424	52024	71.833	422	0.256	174	0.106	5914	4013	5132	5341	52024
Angiosperms-353	g5940_aln.fasta	39	915	35685	15231	42682	333	0.364	205	0.224	3978	4976	4365	7135	15231
Cyperaceae-specific	21757_g1_i4_aln.fasta	8	1089	8712	4512	51.791	256	0.235	18	0.017	1285	758	992	1165	4512
Angiosperms-353	g5943_aln.fasta	41	1595	65395	40954	62626	438	0.275	135	0.085	7054	4598	6335	6454	40954
Cyperaceae-specific	19957_g1_i1_aln.fasta	42	1904	79968	55182	69.005	344	0.181	135	0.071	7239	4690	6375	6482	55182
Angiosperms-353	g5944_aln.fasta	44	884	38896	10894	28008	269	0.304	156	0.176	7423	6418	6294	7867	10894
Cyperaceae-specific	35289_g1_i1_aln.fasta	42	1032	43344	19785	45.646	335	0.325	116	0.112	6830	4697	5041	6991	19785
Angiosperms-353	g6004_aln.fasta	43	924	39732	26004	65449	192	0.208	77	0.083	3400	2859	4039	3430	26004
Cyperaceae-specific	20387_g1_i1_aln.fasta	41	648	26568	14286	53.771	121	0.187	56	0.086	3180	2072	3731	3299	14286
Angiosperms-353	g6029_aln.fasta	38	813	30894	14943	48369	207	0.255	67	0.082	4507	3127	3741	4576	14943
Cyperaceae-specific	16904_g1_i2_aln.fasta	38	1015	38570	22748	58.978	249	0.245	76	0.075	4431	3121	3684	4586	22748
Angiosperms-353	g6050_aln.fasta	20	885	17700	7587	42864	159	0.18	61	0.069	3254	1558	2375	2926	7587
Cyperaceae-specific	16719_g1_i2_aln.fasta	20	1132	22640	12026	53.118	178	0.157	59	0.052	3358	1614	2456	3186	12026
Angiosperms-353	g6051_aln.fasta	45	1233	55485	17031	30695	397	0.322	229	0.186	10839	5817	11232	10566	17031
Cyperaceae-specific	19992_g1_i1_aln.fasta	44	1736	76384	25963	33.99	649	0.374	373	0.215	13133	9429	14377	13482	25963
Angiosperms-353	g6164_aln.fasta	14	357	4998	1461	29232	100	0.28	46	0.129	815	883	1096	743	1461
Cyperaceae-specific	21207_g1_i2_aln.fasta	8	3374	26992	7174	26.578	384	0.114	131	0.039	5638	3741	4996	5443	7174
Angiosperms-353	g6175_aln.fasta	44	1802	79288	32275	40706	685	0.38	300	0.166	14552	9579	10786	12096	32275
Cyperaceae-specific	20511_g1_i2_aln.fasta	43	1536	66048	33546	50.79	383	0.249	172	0.112	10720	5984	7232	8566	33546
Angiosperms-353	g6176_aln.fasta	46	1614	74244	14421	19424	494	0.306	260	0.161	16508	12198	15322	15795	14421
Cyperaceae-specific	1789_g1_i1_aln.fasta	46	2026	93196	31537	33.839	625	0.308	304	0.15	16358	13158	15929	16214	31537
Angiosperms-353	g6284_aln.fasta	31	1437	44547	25758	57822	347	0.241	188	0.131	3254	5426	4095	6014	25758
Cyperaceae-specific	20202_g1_i2_aln.fasta	14	1029	14406	9669	67.118	127	0.123	27	0.026	949	1083	1087	1618	9669
Angiosperms-353	g6318_aln.fasta	34	1742	59228	38558	65101	294	0.169	106	0.061	5736	3838	5262	5834	38558
Cyperaceae-specific	17100_g1_i1_aln.fasta	33	1899	62667	41517	66.25	280	0.147	97	0.051	5868	3899	5373	6010	41517
Angiosperms-353	g6363_aln.fasta	38	1254	47652	20916	43893	429	0.342	228	0.182	7343	4996	7092	7305	20916
Cyperaceae-specific	13883_g1_i1_aln.fasta	39	1305	50895	26151	51.382	371	0.284	172	0.132	6944	4538	6571	6691	26151
Angiosperms-353	g6366_aln.fasta	35	2436	85260	63456	74426	551	0.226	249	0.102	5878	4311	5249	6366	63456
Cyperaceae-specific	21758_g1_i1_aln.fasta	36	2800	100800	67368	66.833	961	0.343	382	0.136	9323	6469	8322	9318	67368
Angiosperms-353	g6373_aln.fasta	44	1221	53724	25029	46588	283	0.232	144	0.118	8203	5196	8917	6379	25029
Cyperaceae-specific	15967_g1_i1_aln.fasta	35	927	32445	17799	54.859	169	0.182	51	0.055	4260	2579	4486	3321	17799
Angiosperms-353	g6406_aln.fasta	9	831	7479	1110	14842	100	0.12	41	0.049	1689	1356	1255	2069	1110
Cyperaceae-specific	17317_g1_i1_aln.fasta	11	1053	11583	3267	28.205	152	0.144	53	0.05	2316	1713	1645	2642	3267
Angiosperms-353	g6450_aln.fasta	46	2274	104604	53646	51285	649	0.285	366	0.161	12999	10638	13324	13997	53646
Cyperaceae-specific	21815_g2_i1_aln.fasta	46	1440	66240	26220	39.583	409	0.284	179	0.124	10145	8024	9981	11870	26220
Angiosperms-353	g6454_aln.fasta	27	576	15552	8442	54282	119	0.207	43	0.075	1970	1661	1638	1841	8442
Cyperaceae-specific	22125_g1_i10_aln.fasta	9	2436	21924	12678	57.827	233	0.096	48	0.02	2654	2035	2068	2489	12678
Angiosperms-353	g6488_aln.fasta	25	1014	25350	8334	32876	217	0.214	102	0.101	4517	3374	4726	4399	8334
Cyperaceae-specific	10999_g1_i1_aln.fasta	13	1238	16094	7910	49.149	139	0.112	44	0.036	2259	1547	2111	2267	7910
Angiosperms-353	g6494_aln.fasta	43	1335	57405	16779	29229	413	0.309	219	0.164	10396	8239	10218	11773	16779
Cyperaceae-specific	21123_g1_i2_aln.fasta	34	1713	58242	28914	49.645	347	0.203	151	0.088	7584	5729	7390	8625	28914
Angiosperms-353	g6496_aln.fasta	32	921	29472	18345	62246	141	0.153	46	0.05	3200	2360	2908	2659	18345
Cyperaceae-specific	12550_g1_i1_aln.fasta	9	2824	25416	12309	48.43	320	0.113	94	0.033	3732	2762	3075	3538	12309
Angiosperms-353	g6526_aln.fasta	14	312	4368	2175	49794	35	0.112	12	0.038	722	400	497	574	2175
Cyperaceae-specific	37626_g1_i1_aln.fasta	17	681	11577	7152	61.778	60	0.088	25	0.037	1347	793	1122	1163	7152
Angiosperms-353	g6533_aln.fasta	46	1392	64032	20373	31817	484	0.348	192	0.138	12299	8227	11786	11347	20373
Cyperaceae-specific	19222_g1_i2_aln.fasta	45	1541	69345	26532	38.261	431	0.28	188	0.122	12151	7786	11655	11221	26532
Angiosperms-353	g6679_aln.fasta	46	873	40158	11655	29023	329	0.377	147	0.168	7335	5825	7202	8141	11655
Cyperaceae-specific	19929_g3_i6_aln.fasta	46	1078	49588	20491	41.322	437	0.405	161	0.149	7575	5986	7142	8394	20491
Angiosperms-353	g6689_aln.fasta	32	746	23872	13405	56154	288	0.386	84	0.113	2765	1948	3011	2743	13405
Cyperaceae-specific	16890_g1_i2_aln.fasta	32	912	29184	17952	61.513	149	0.163	71	0.078	2998	2027	3155	3052	17952
Angiosperms-353	g6859_aln.fasta	35	1008	35280	12930	36.65	305	0.303	90	0.089	5766	4689	5695	6200	12930
Cyperaceae-specific	17589_g1_i1_aln.fasta	38	1153	43814	19268	43.977	355	0.308	108	0.094	6342	5412	6149	6643	19268
Angiosperms-353	g6914_aln.fasta	23	674	15502	6037	38943	283	0.42	158	0.234	2582	2013	2356	2514	6037
Cyperaceae-specific	20195_g1_i2_aln.fasta	16	696	11136	5667	50.889	204	0.293	45	0.065	1532	1145	1324	1468	5667
Angiosperms-353	g7128_aln.fasta	34	1317	44778	29661	66.24	314	0.238	175	0.133	4507	3103	3992	3515	29661
Cyperaceae-specific	15508_g2_i1_aln.fasta	21	1272	26712	16128	60.377	260	0.204	124	0.097	3318	2089	2538	2639	16128
Angiosperms-353	g7141_aln.fasta	35	774	27090	10977	40.52	204	0.264	109	0.141	4155	3560	4897	3501	10977
Cyperaceae-specific	13573_g1_i1_aln.fasta	24	846	20304	10119	49.837	178	0.21	62	0.073	2792	2145	2877	2371	10119
Angiosperms-353	g7313_aln.fasta	38	1374	52212	31527	60383	349	0.254	135	0.098	4815	4259	6281	5330	31527
Cyperaceae-specific	13423_g1_i2_aln.fasta	38	1504	57152	36602	64.043	502	0.334	123	0.082	4890	4125	6216	5319	36602
Angiosperms-353	g7324_aln.fasta	38	795	30210	11523	38143	242	0.304	144	0.181	5406	3981	4648	4652	11523
Cyperaceae-specific	9508_g1_i1_aln.fasta	29	1038	30102	15543	51.634	189	0.182	68	0.066	4222	3121	3463	3753	15543
Mean		Contig	1343.89					PIS	139.351
SD			703.912						96.1594
Min			153						5
Max			4211						539
Total			153203						15886
Average contig length Angiosperms-353			1482.18				Average PIS Angiosperms-353		126.316
Average contig length Cyperaceae-specific			1205.6				Average PIS Cyperaceae-specific		152.386
